# Supplementary material for: Quantitative Proteomic Analysis of BHK-21 Cells Infected with Foot-and-Mouth Disease Virus Serotype Asia 1
Source: PLoS One. 2015 Jul 10;10(7):e0132384. doi: 10.1371/journal.pone.0132384 (PMC4498813; doi:10.1371/journal.pone.0132384)
Supplement: S1 Table — (XLSX) [file pone.0132384.s006.xlsx]

## Sheet: Sheet1
Protein Group ID	Protein Numbers	Protein IDs	Protein Names	Gene ID	Gene Names	Mol. Weight [kDa]	Sequence Length	Sequence Coverage [%]	Unique + Razor Sequence Coverage [%]	Unique Sequence Coverage [%]	PEP	Ratio H/L	Ratio H/L Normalized	Ratio H/L Significance(A)	Ratio H/L Significance(B)	Ratio H/L Variability [%]	Ratio H/L Count	Intensity	Intensity L	Intensity H	Uniprot	Uniprot Name	Peptide IDs	Peptides (seq)	Peptides (seq/mod)	Peptides (seq/mod/labels)	Razor Peptides (seq)	Razor Peptides (seq/mod)	Razor Peptides (seq/mod/labels)	Unique Peptides (seq)	Unique Peptides (seq/mod)	Unique Peptides (seq/mod/labels)	Peptide Counts (all)	Peptide Counts (razor+unique)	Peptide Counts (unique)
0	4	gi|103488938	BAP31	gb|ABF71880.1|		27.903	245	6.5	6.5	6.5	4.83e-05	1.307	1.3364	0.16038	0.15258	7.0961	4	35165000	14605000	20560000	A5X380	A5X380_MESAU	9212	1	2	3	1	2	3	1	2	3	1;1;1;1	1;1;1;1	1;1;1;1
1	4	gi|1045008	putative	gb|AAB38418.1|	UBF1	89.46	764	5.1	5.1	5.1	1.59e-15	0.9488	1.0072	0.47991	0.49995	12.544	2	7209200	3789700	3419500	Q60459	Q60459_CRIGR	4575	1	1	1	1	1	1	1	1	1	1;1	1;1	1;1
2	5	gi|1083173	carbohydrate-binding protein CBP30	sp|P47953.2|	LGALS3	25.739	245	24.5	24.5	24.5	2.52e-41	0.74635	0.78438	0.13881	0.045493	5.1256	3	60680000	33927000	26754000	P47953	LEG3_CRILO	186;780;2076;4474;8009;9088	6	6	7	6	6	7	6	6	7	6;6	6;6	6;6
3	2	gi|334303194	eukaryotic translation initiation factor 2 alpha kinase 2 variant 2	gb|AEG75818.1|	eif2ak2	59.7	527	3.6	3.6	3.6	0.013016	0.014891	0.01454	1.31e-69	2.36e-62	66.662	2	8788500	8788500	0	F6MF66	F6MF66_MESAU	917;991;1044;3111	4	4	6	1	1	1	1	1	1	4	1	1
4	3	gi|109150400	dynamin-like protein 1	dbj|BAE96026.1|	DLP1	78.011	699	24.9	24.9	24.9	6.38e-174	0.93761	0.92481	0.34316	0.35768	14.418	4	13819000	7129900	6689300	Q1ERS4	Q1ERS4_CRILO	3642	1	1	1	1	1	1	1	1	1	1;1;1;1	1;1;1;1	1;1;1;1
5	1	gi|109462	myosin heavy chain, cardiac and skeletal muscle	pir|S15156|		41.382	356	19.9	4.8	4.8	5.51e-32						0	0	0	0			1335;5829;6145;7557;9244;10077	6	6	6	6	6	6	6	6	6	6;6	6;6	6;6
6	4	gi|11132038	Golgi SNAP receptor complex member 1	sp|O08522.1|	GOSR1 GS28	28.51	250	6	6	6	0.0019968						0	0	0	0	O08522	GOSR1_CRIGR	1868;2409;3635;4196;4538;8137;8856	7	9	13	7	9	13	2	3	4	7;7;7	7;7;7	2;2;2
7	9	gi|114265	Asparagine synthetase [glutamine-hydrolyzing]	sp|P19891.2|	ASNS AS	64.326	561	6.4	6.4	6.4	1.25e-17						0	0	0	0	P19891	ASNS_CRIGR	7010	1	1	1	1	1	1	1	1	1	1;1;1;1	1;1;1;1	1;1;1;1
8	13	gi|344244278	L-lactate dehydrogenase A chain	gb|EGW00382.1|	I79_017480	42.176	382	48.4	48.4	41.4	0	0.9223	0.98305	0.43998	0.38845	11.915	73	1583900000	789160000	794790000	G3I255	G3I255_CRIGR	8480	1	1	1	1	1	1	1	1	1	1;1;1	1;1;1	1;1;1
9	4	gi|1170383	Heat shock protein HSP 90-alpha	sp|P46633.2|	HSP90AA1 HSP90A HSPCA	84.848	733	42	5.7	1.8	0	0.94518	1.0134	0.49001	0.46265	19.146	44	215160000	108930000	106240000	P46633	HS90A_CRIGR	84;2392;4202;6265;6820;8358	6	6	6	6	6	6	1	1	1	6;6	6;6	1;1
10	6	gi|117386	Alpha-crystallin B chain	sp|P05811.1|	CRYAB	20.075	175	39.4	39.4	39.4	7.44e-85	1.1595	1.1644	0.31303	0.30447	5.7093	3	11533000	5309100	6223700	P05811	CRYAB_MESAU	3496;4931;9072	3	3	4	3	3	4	3	3	4	3;3;3;3;2;1	3;3;3;3;2;1	3;3;3;3;2;1
11	6	gi|1174741	DNA topoisomerase 2-alpha	sp|P41515.1|	TOP2A TOP-2 TOP2	173.19	1526	2.1	0.5	0.5	3.02e-05						0	0	0	0	P41515	TOP2A_CRIGR	2347	1	1	1	1	1	1	1	1	1	1;1;1	1;1;1	1;1;1
12	5	gi|1177525	glucosamine-6-phosphate isomerase	emb|CAA64360.1|	GNPDA1 GNPI	32.607	289	18.7	18.7	14.5	3.71e-17						0	0	0	0	Q64422	GNPI1_MESAU	408;409;2931;5253;7309;7310;8747;8984;8985;9281;9603	11	20	34	6	14	25	1	1	1	11;11;3;3;3;2;2;2;2;1;1;1;1;1;1;1;1	6;6;0;0;1;0;0;1;1;0;1;0;0;0;0;0;0	1;1;0;0;1;0;0;1;1;0;1;0;0;0;0;0;0
13	28	gi|118098	Peptidyl-prolyl cis-trans isomerase A	sp|P14851.2|	PPIA	17.899	164	61	61	61	3.85e-115	1.0282	1.0206	0.49855	0.4801	19.134	92	1242900000	585250000	657690000	P14851	PPIA_CRIGR	1562;3405	2	3	5	1	1	1	1	1	1	2;2	1;1	1;1
14	14	gi|354497066	PREDICTED: desmin-like	gb|AAA37072.1|	DES	53.557	470	54.7	50	50	0	0.88294	0.99805	0.46482	0.42505	74.082	180	1720600000	802960000	917630000	P02541	DESM_MESAU	1603;2262;6373;9380	4	6	6	4	6	6	4	6	6	4;4	4;4	4;4
15	4	gi|118505064	Bax	gb|ABL01490.1|		21.346	192	38	38	38	2.67e-165	1.2068	1.2086	0.2663	0.26174	6.4797	2	2091900	928440	1163500	A1E3K3	A1E3K3_CRIGR	2659;3724;8328	3	3	4	3	3	4	3	3	4	3;3;3;3	3;3;3;3	3;3;3;3
16	3	gi|118505066	Bak	gb|ABL01491.1|	I79_019232	23.296	209	22	22	22	4.5e-05	1.5166	1.4366	0.10414	0.10694		1	90011	33717	56294	A1E3K4	A1E3K4_CRIGR	3131;3286;5067;5883;6591;8771;9177	7	9	13	7	9	13	7	9	13	7;7	7;7	7;7
17	3	gi|1199745	NADPH-cytochrome P450 oxidoreductase	dbj|BAA11856.1|		75.85	667	32.1	32.1	32.1	1.86e-86	1.2792	1.2358	0.24017	0.24928	11.563	14	77921000	32092000	45829000	Q60451	Q60451_CRIGR	4370;5565;6124;7151;8707	5	6	7	5	6	7	5	6	7	5;5;5;3;1	5;5;5;3;1	5;5;5;3;1
19	15	gi|121001	Guanine nucleotide-binding protein G(s) subunit alpha	sp|P16052.1|	GNAS GNAS1	45.664	394	18.8	16	16	7.46e-19						0	0	0	0	P16052	GNAS_CRILO	8424;8580;8696	3	3	3	3	3	3	3	3	3	3;3;1	3;3;1	3;3;1
20	5	gi|121570	78 kDa glucose-regulated protein	sp|P07823.1|	HSPA5 GRP78	72.378	654	39.9	39.9	38.2	0	1.2478	1.2247	0.2506	0.25998	24.704	165	2989100000	1321500000	1667600000	P07823	GRP78_MESAU	8656	1	1	1	1	1	1	1	1	1	1;1	1;1	1;1
21	3	gi|344244039	40S ribosomal protein S28	gb|EGW00143.1|	I79_018817	7.8409	69	30.4	30.4	30.4	1.44e-05						0	0	0	0	G3I5R2	G3I5R2_CRIGR	178;1774;2135;4319;4372;5495;5757;7374;9065	9	9	13	9	9	13	9	9	13	9;9	9;9	9;9
22	1	gi|122440	Hemoglobin subunit alpha	sp|P01945.1|	HBA	15.248	141	10.6	10.6	10.6	2.16e-05						0	0	0	0	P01945	HBA_MESAU	430	1	1	2	1	1	2	1	1	2	1;1;1;1	1;1;1;1	1;1;1;1
23	4	gi|123332	Hydroxymethylglutaryl-CoA synthase, cytoplasmic	sp|P13704.1|	HMGCS1 HMGCS	57.318	520	11.5	11.5	11.5	2.52e-13	0.7123	1.0637	0.43818	0.43072		1	10826000	5650400	5175300	P13704	HMCS1_CRIGR	4233;5508;6123;9511;9772	5	10	14	5	10	14	5	10	14	5;5;4;3;3;3;2;2;2;2;2;2;2;2;2;2;2;2;2;2;2;2;2;2;2;2;2;2;2;2;2;2;2;2;2;2;2;2;2;2;2;2;2;2;2;2;2;2;2;2;2;2;2;2;2;2;2;2;2;2;2;2;2;2;2;2;2;2;2;2;2;2;2;2;2;1;1;1;1;1;1;1;1;1;1;1;1;1;1	5;5;4;3;3;3;2;2;2;2;2;2;2;2;2;2;2;2;2;2;2;2;2;2;2;2;2;2;2;2;2;2;2;2;2;2;2;2;2;2;2;2;2;2;2;2;2;2;2;2;2;2;2;2;2;2;2;2;2;2;2;2;2;2;2;2;2;2;2;2;2;2;2;2;2;1;1;1;1;1;1;1;1;1;1;1;1;1;1	5;5;4;3;3;3;2;2;2;2;2;2;2;2;2;2;2;2;2;2;2;2;2;2;2;2;2;2;2;2;2;2;2;2;2;2;2;2;2;2;2;2;2;2;2;2;2;2;2;2;2;2;2;2;2;2;2;2;2;2;2;2;2;2;2;2;2;2;2;2;2;2;2;2;2;1;1;1;1;1;1;1;1;1;1;1;1;1;1
24	7	gi|123368	High mobility group protein B1	sp|P07156.1|	HMGB1 HMG-1 HMG1	20.904	180	45	10	10	2.52e-114	1.0013	1.0872	0.40683	0.399	2.9493	2	20758000	9992000	10766000	P07156	HMGB1_CRIGR	432;2561;4562;6764	4	4	5	4	4	5	4	4	5	4;4;4	4;4;4	4;4;4
25	13	gi|123496	Hypoxanthine-guanine phosphoribosyltransferase	sp|P00494.2|	HPRT1 HPRT	24.643	218	54.6	54.6	54.6	2.62e-79	0.99883	0.94285	0.37301	0.29337	58.1	13	62049000	28815000	33234000	P00494	HPRT_CRIGR	1452;4211;6483;8604	4	5	5	1	1	1	1	1	1	4;4;4;4;1	1;1;1;1;0	1;1;1;1;0
26	2	gi|123569	Heat shock protein beta-1	sp|P15991.1|	HSPB1 HSP27	23.419	213	33.3	33.3	33.3	1.9e-81	1.1101	1.1079	0.38021	0.39222	5.2987	8	101710000	45438000	56273000	P15991	HSPB1_CRILO	6620;9292	2	2	2	1	1	1	1	1	1	2	1	1
27	16	gi|123647	Heat shock cognate 71 kDa protein	sp|P19378.1|	HSPA8 HSC70	70.804	646	48.6	46.9	41.2	0	0.98764	1.0354	0.47743	0.49053	29.296	110	1256600000	611760000	644880000	P19378	HSP7C_CRIGR	1843	1	1	1	1	1	1	1	1	1	1;1;1	1;1;1	1;1;1
28	2	gi|123789339	Succinate dehydrogenase [ubiquinone] flavoprotein subunit, mitochondrial	sp|Q0QF17.1|	SDHA	59.933	551	19.6	5.4	5.4	1.79e-120						0	0	0	0	Q0QF17	DHSA_MESAU	1237;1873;2969;3674;3947;4550;8931;9907;9908	9	11	16	1	1	1	1	1	1	9;9;4;2;1;1;1;1;1	1;1;0;0;0;0;0;0;0	1;1;0;0;0;0;0;0;0
29	7	gi|124426	Inosine-5'-monophosphate dehydrogenase 2	sp|P12269.1|	IMPDH2 IMPDH	55.89	514	28.4	28.4	28.4	6.54e-62	1.1793	1.6615	0.036568	0.033072	27.057	4	21216000	9403000	11813000	P12269	IMDH2_CRIGR	7730	1	1	1	1	1	1	1	1	1	1;1	1;1	1;1
30	4	gi|1245144	MCH3/SCA-2	gb|AAC52595.1|	CASP7 MCH3	34.037	303	5.6	5.6	5.6	0.043107						0	0	0	0	P55214	CASP7_MESAU	5601	1	1	1	1	1	1	1	1	1	1;1;1;1	1;1;1;1	1;1;1;1
31	5	gi|125204	cAMP-dependent protein kinase catalytic subunit alpha	sp|P25321.2|	PRKACA	40.619	351	19.1	19.1	4.8	1.46e-25	1.8961	2.0008	0.0066822	0.0056961	81.17	2	9201600	4072800	5128900	P25321	KAPCA_CRIGR	3702	1	1	1	1	1	1	1	1	1	1	1	1
32	8	gi|12579226	unnamed protein product	emb|CAC27309.1|		21.66	187	8.6	8.6	8.6	6.02e-05	1.1289	1.0768	0.4206	0.41293	8.1774	3	12638000	5405100	7232700	Q78EE3	Q78EE3_9RODE	7254	1	1	1	1	1	1	1	1	1	1;1	1;1	1;1
33	6	gi|129378	60 kDa heat shock protein, mitochondrial	sp|P18687.1|	HSPD1 HSP60	60.988	573	56.7	56.7	20.4	0	1.4392	1.4815	0.08514	0.089108	19.555	186	1628900000	639220000	989710000	P18687	CH60_CRIGR	1683;3719;4143;4144;4166;4174;5077;5254;6036;6343;6955;7306;8165;8188;8722;9983	16	18	32	16	18	32	16	18	32	16;16;16;4	16;16;16;4	16;16;16;4
34	4	gi|344243359	Basigin	gb|EGV99462.1|	I79_009191	47.933	437	7.3	7.3	7.3	9.65e-52	1.4469	1.6112	0.046563	0.042465	63.862	3	9555300	3386800	6168500	G3HF38	G3HF38_CRIGR	4887;9589	2	2	2	2	2	2	2	2	2	2;2	2;2	2;2
35	4	gi|1304091	alpha-sarcoglycan	dbj|BAA12025.1|	SGCA	43.326	387	2.6	2.6	2.6	0.00047676						0	0	0	0	Q64255	SGCA_MESAU	3689;6319;8493	3	3	3	3	3	3	3	3	3	3;3	3;3	3;3
36	6	gi|1304095	gamma-sarcoglycan	dbj|BAA12027.1|	SGCG	32.342	291	14.1	14.1	14.1	0.00079916						0	0	0	0	O08597	SGCG_MESAU	815;2255;2416;4073	4	4	5	4	4	5	4	4	5	4;4	4;4	4;4
37	4	gi|13124447	Proliferating cell nuclear antigen	sp|P57761.1|	PCNA	28.795	261	30.3	30.3	30.3	1.83e-146	1.1112	1.1231	0.36131	0.37302	12.42	12	193000000	90198000	102800000	P57761	PCNA_CRIGR	4588;6396;10043	3	4	6	3	4	6	2	2	4	3;3;1;1	3;3;1;1	2;2;1;0
38	2	gi|13124583	Zinc finger E-box-binding homeobox 1	sp|Q60542.1|	ZEB1 BZP TCF8	114.2	1043	2.7	2.7	2.7	1.71e-08	0.74812	0.78165	0.13563	0.1946		1	1124000	627760	496240	Q60542	ZEB1_MESAU	426;5338	2	3	3	2	3	3	2	3	3	2;2	2;2	2;2
39	3	gi|354469132	PREDICTED: LOW QUALITY PROTEIN: 39S ribosomal protein L12, mitochondrial-like	sp|P52827.1|	MRPL12 RPML12	28.841	275	5.1	5.1	5.1	1.65e-41	1.5062	1.4419	0.10173	0.10636	8.2866	3	38829000	15553000	23277000	P52827	RM12_CRICR	504	1	1	1	1	1	1	1	1	1	1;1;1	1;1;1	1;1;1
40	15	gi|131696	CAD protein	sp|P08955.4|	CAD	243.13	2225	9.9	9.9	9.9	7.09e-62	0.9953	1.0099	0.48422	0.49195	24.867	3	8607000	4310100	4296900	P08955	PYR1_MESAU	4660;7479	2	2	3	2	2	3	2	2	3	2;2;2;2	2;2;2;2	2;2;2;2
41	6	gi|344245054	Regulator of chromosome condensation	gb|EGW01158.1|	I79_004185	48.886	454	4.2	4.2	4.2	6.36e-143						0	0	0	0	G3H1Y8	G3H1Y8_CRIGR	3649	1	1	1	1	1	1	1	1	1	1;1	1;1	1;1
42	11	gi|226383	49518|emb|CAA33678.1| N-ethylmaleimide sensitive fusion protein	sp|P18708.1|	NSF	83.349	752	25.9	25.9	25.9	1.21e-122	1.1698	1.1137	0.373	0.3849	32.243	7	41865000	16918000	24947000	P18708	NSF_CRIGR	2955	1	1	2	1	1	2	1	1	2	1;1	1;1	1;1
43	3	gi|134285021	glutamate and aspartate transporter	gb|ABO69571.1|	GLAST	59.689	543	2.8	2.8	2.8	2.69e-29						0	0	0	0	B0YIF5	B0YIF5_CRIGR	1746;2710;2804;3435;4446;5556;7216;7391;8840;9282	10	11	13	10	11	13	10	11	13	10;6;6;6;1	10;6;6;6;1	10;6;6;6;1
44	6	gi|13431855	Delta-sarcoglycan	sp|P97281.1|	SGCD	32.162	289	14.2	14.2	14.2	4.62e-70	1.3998	1.4354	0.10469	0.098169	1.2502	2	16073000	6966000	9107000	P97281	SGCD_MESAU	8682;8902	2	2	3	2	2	3	2	2	3	2;2	2;2	2;2
45	4	gi|1346427	Galectin-1	sp|P48538.2|	LGALS1	14.803	135	33.3	33.3	33.3	3.28e-71	0.733	0.8724	0.25933	0.15209	18.935	25	288170000	152460000	135700000	P48538	LEG1_CRIGR	1811;7248	2	2	3	2	2	3	2	2	3	2;2	2;2	2;2
46	6	gi|1346461	Lysosome-associated membrane glycoprotein 1	sp|P49129.1|	LAMP1 LGPA	43.786	407	3.7	3.7	3.7	0.0027863	1.012	1.0645	0.43711	0.4232	7.6419	2	4749200	2323700	2425600	P49129	LAMP1_CRIGR	3006	1	1	1	1	1	1	1	1	1	1;1	1;1	1;1
47	9	gi|354488342	PREDICTED: sorcin-like	sp|P05044.1|	SRI	26.077	232	19	19	19	2.17e-14	1.0783	1.0544	0.45096	0.44368	6.5075	4	15351000	7305800	8045600	P05044	SORCN_CRIGR	163;194;2844;3898;5820;5821;7540;7541;7542;8045;8061	11	13	22	11	13	22	11	13	22	11;11	11;11	11;11
48	11	gi|344257932	40S ribosomal protein S4	gb|EGW14036.1|	I79_016857	37.641	335	25.4	25.4	9.6	2.08e-241	0.94559	0.99787	0.46452	0.42462	14.441	69	796150000	399390000	396760000	G3I0H2	G3I0H2_CRIGR	2335;7026;9221	3	3	3	3	3	3	3	3	3	3;3	3;3	3;3
49	4	gi|135124	Histidyl-tRNA synthetase, cytoplasmic	sp|P07178.1|	HARS HRS	57.425	508	2.8	2.8	2.8	4.81e-18	0.91714	0.92564	0.34452	0.38713		1	3619200	1773600	1845600	P07178	SYHC_MESAU	1747;1977;6792;7933;8794	5	5	5	5	5	5	5	5	5	5;5;5;4	5;5;5;4	5;5;5;4
51	5	gi|1351957	Adenine phosphoribosyltransferase	sp|P47952.2|	APRT	19.403	180	40	40	40	1.55e-79	0.91389	0.90782	0.31539	0.33095	104.81	15	15163000	7844300	7318600	P47952	APT_CRIGR	2592;3648;5564;6470;7063;8400;8691;9758	8	10	11	8	10	11	8	10	11	8;8;8;8;8;8;8	8;8;8;8;8;8;8	8;8;8;8;8;8;8
52	4	gi|1352660	Transmembrane emp24 domain-containing protein 2	sp|P49020.1|	TMED2 RNP24	22.189	196	20.9	20.9	20.9	1.77e-68	1.3559	1.2844	0.19837	0.19008	15.805	16	13355000	5486600	7868500	P49020	TMED2_CRIGR	6229;6429	2	2	2	2	2	2	2	2	2	2;2;1	2;2;1	2;2;1
53	5	gi|135536	T-complex protein 1 subunit alpha	sp|P18279.1|	TCP1 CCT1	60.338	556	46	46	46	7.92e-304	1.0264	1.0564	0.44815	0.46101	8.7138	30	329150000	160180000	168960000	P18279	TCPA_CRIGR	1584;4916	2	2	2	2	2	2	2	2	2	2;2;1;1	2;2;1;1	2;2;1;1
54	6	gi|14195008	Plectin	sp|Q9JI55.1|	PLEC PLEC1	509.01	4473	35.9	35.9	11.7	0	1.3127	1.2372	0.23885	0.24793	47.506	102	807800000	379140000	428660000	Q9JI55	PLEC_CRIGR	6931	1	1	1	1	1	1	1	1	1	1;1	1;1	1;1
55	3	gi|145567054	serine protease	gb|ABP81866.1|	HtrA2	26.387	243	21.4	21.4	21.4	1.87e-47	1.2249	1.2768	0.2045	0.20318		1	3468300	1420300	2047900	A9XDF4	A9XDF4_MESAU	1122;1350;2934;3784;4600;4959;6117;7235;7375;7453;7729;7975;9328;9918	14	15	18	14	15	18	13	13	16	14;14;14;10;2;2;1;1;1	14;14;14;10;2;2;1;1;1	13;13;13;9;2;2;1;1;1
56	1	gi|148535009	CCHC-type zinc finger	gb|ABQ85432.1|	CCHC	18.067	164	33.5	9.1	9.1	8e-160						0	0	0	0	A9XHW5	A9XHW5_CRIGR	2221;9428	2	2	2	2	2	2	2	2	2	2;2;2;2;1;1	2;2;2;2;1;1	2;2;2;2;1;1
57	4	gi|1519548	p18	gb|AAB18625.1|	EEF1E1	19.817	174	10.9	10.9	10.9	7.15e-12	0.99945	0.99961	0.46738	0.48975		1	2282900	1164800	1118100	P70102	MCA3_CRIGR	299;5418;8583	3	4	5	3	4	5	3	4	5	3;1;1	3;1;1	3;1;1
58	18	gi|171464997	NADH dehydrogenase subunit 1	gb|ACB45900.1|		36.325	319	6	6	6	0.0013393	0.82993	0.82818	0.19469	0.25314		1	783690	409360	374340	D0PQ70	D0PQ70_9RODE	502;1585;3153;4119;4865;5175;7293;7823;7937;8275;8885	11	12	14	11	12	14	11	12	14	11;10;6	11;10;6	11;10;6
59	4	gi|153581939	glycerolphosphate dehydrogenase	emb|CAO79918.1|	GPD2	80.856	727	17.1	17.1	17.1	2.6e-73	1.6803	1.75	0.023718	0.021131	7.0486	9	30036000	10012000	20024000	A7DZP8	GPDM_MESAU	458;1054;2978;4351;4453;5070;7025;7943;9111;9115;9363;10009	12	15	22	12	15	22	12	15	22	12;12;12;7;3;3;3;3;3;3;3;1;1	12;12;12;7;3;3;3;3;3;3;3;1;1	12;12;12;7;3;3;3;3;3;3;3;1;1
60	8	gi|154243355	stearoyl-CoA desaturase 1	gb|ABS71850.1|	SCD1	41.383	358	8.9	8.9	8.9	4.9e-15	0.33884	0.34951	4.66e-06	0.00016237	48.798	5	3032900	2380700	652180	A7LCI9	A7LCI9_MESAU	3;2273;3976;4551;5472;7493;8198;8634	8	8	11	8	8	11	8	8	11	8;8;8	8;8;8	8;8;8
61	1	gi|157057863	fatty acid synthase	gb|ABV02919.1|	Fasn	6.7637	64	57.8	57.8	57.8	0.0058008	1.0934	1.23	0.24555	0.23695	31.405	5	13617000	6563100	7054200	A7Y041	A7Y041_PHOSU	1780;8579	2	2	2	2	2	2	2	2	2	2;1;1;1;1;1;1;1	2;1;1;1;1;1;1;1	2;1;1;1;1;1;1;1
62	1	gi|15721885	calnexin	dbj|BAB68406.1|	CNX	67.352	593	20.2	3.2	3.2	1.68e-132	1.435	1.6101	0.046795	0.049111	16.708	6	37162000	14911000	22251000	Q920L9	Q920L9_MESAU	9525	1	1	1	1	1	1	1	1	1	1;1;1;1;1;1	1;1;1;1;1;1	1;1;1;1;1;1
63	2	gi|315024124	arginine/serine-rich 3 splicing factor	gb|ADT71646.1|	SFRS3	14.518	122	18.9	7.4	7.4	1.59e-29						0	0	0	0	E7CYH4	E7CYH4_MESAU	1546;6254;9247	3	3	3	3	3	3	3	3	3	3;3	3;3	3;3
64	3	gi|354478789	PREDICTED: putative RNA-binding protein Luc7-like 1-like	gb|EGW04356.1|	I79_007868	46.211	393	7.9	3.8	3.8	1.65e-40	0.89401	0.93487	0.35977	0.40009	21.605	5	154310	74178	80129	G3HBR9	G3HBR9_CRIGR	6809;7137;7618	3	4	4	3	4	4	3	4	4	3;3	3;3	3;3
65	3	gi|1613840	cytochrome b5	gb|AAB16807.1|		19.225	171	19.9	19.9	19.9	5.15e-61						0	0	0	0	P70116	P70116_MESAU	570;4732;4978;6876;9307	5	5	5	1	1	1	1	1	1	5	1	1
66	5	gi|161406812	eukaryotic translation initiation factor 4 gamma 1	gb|ABX71764.1|	Eif4g1	175.29	1592	10.3	10.3	10.3	3.92e-86	0.69999	0.7859	0.14059	0.1582	65.884	9	32113000	21629000	10483000	A9QXE6	A9QXE6_MESAU	536;1370	2	2	3	2	2	3	2	2	3	2;2;2;1	2;2;2;1	2;2;2;1
67	4	gi|16508150	ERP57 protein	gb|AAL18160.1|		56.796	505	43.4	43.4	43.4	0	1.302	1.3699	0.13924	0.14526	28.185	51	710100000	293620000	416480000	Q91Z81	Q91Z81_CRIGR	6068	1	1	1	1	1	1	1	1	1	1;1;1;1	1;1;1;1	1;1;1;1
68	4	gi|1666501	CD36	gb|AAB18646.1|	CD36	52.871	472	3.6	3.6	3.6	5.68e-14	1.3173	1.3433	0.15583	0.14811	7.2112	2	9092900	3783900	5309100	P70110	CD36_MESAU	156;898;1384;5451;6436	5	8	12	5	8	12	5	8	12	5;5;5;5	5;5;5;5	5;5;5;5
69	2	gi|1666820	pancreas cancer-associated protein 4	gb|AAB18745.1|	LGALS3BP M2BP	64.398	578	9	9	9	1.23e-30	1.0411	1.0095	0.48365	0.49678	7.4155	2	7142100	3424600	3717500	P70117	LG3BP_MESAU	1615;5868	2	2	4	2	2	4	2	2	4	2;2;1	2;2;1	2;2;1
70	14	gi|2499845	CD44 antigen	sp|Q60522.1|	CD44	46.806	431	12.1	12.1	12.1	8.17e-25	1.5357	1.6663	0.03573	0.039023	2.3532	2	42683	17064	25619	Q60522	CD44_MESAU	3802	1	1	1	1	1	1	1	1	1	1;1	1;1	1;1
71	3	gi|1708194	Host cell factor 1	sp|P51611.1|	HCFC1	214.94	2090	2.9	2.9	2.9	0.010583	0.9645	0.97036	0.41886	0.42997		1	9032200	4210400	4821800	P51611	HCFC1_MESAU	4438;4610;8808	3	3	5	3	3	5	3	3	5	3;3;3;3;3;3;3;3;3;3;3;1	3;3;3;3;3;3;3;3;3;3;3;1	3;3;3;3;3;3;3;3;3;3;3;1
72	17	gi|1730158	Glyceraldehyde-3-phosphate dehydrogenase	sp|P51640.1|	GAPDH G3PDH GAPD	33.532	312	42.9	22.4	9	0	1.0039	1.0267	0.48979	0.49498	22.552	51	1768400000	881830000	886620000	P51640	G3P_MESAU	226;6576	2	2	2	1	1	1	1	1	1	2;2	1;1	1;1
73	3	gi|1730177	Glucose-6-phosphate isomerase	sp|P50309.1|	GPI	63.058	558	18.6	18.6	4.7	2e-81	1.0594	1.7155	0.028108	0.029544	21.653	9	283440000	131800000	151640000	P50309	G6PI_CRIGR	122;4104;6210;8652;8788	5	6	6	5	6	6	5	6	6	5;5;5;2	5;5;5;2	5;5;5;2
74	13	gi|1730519	Phosphoglycerate kinase 1	sp|P50310.2|	PGK1 PGK	44.562	417	47.5	47.5	47.5	4.24e-127	0.99396	0.98589	0.44471	0.39537	13.948	27	294170000	142460000	151710000	P50310	PGK1_CRIGR	2827	1	1	2	1	1	2	1	1	2	1;1;1;1	1;1;1;1	1;1;1;1
75	4	gi|17376715	Golgi apparatus protein 1	sp|Q9Z1E9.1|	GLG1 ESL1 MG160	132.33	1160	5.4	5.4	5.4	4.03e-34	0.20591	0.22231	1.44e-10	1.44e-07		1	1772200	1405500	366700	Q9Z1E9	GSLG1_CRIGR	1028;1324;1359;2384;2385;2619;2621;2688;2689;2888;3108;3109;3999;4684;6027;7271;7426;8131;9533;9839	20	22	32	20	22	32	20	22	32	20;20;17;16	20;20;17;16	20;20;17;16
76	4	gi|17380223	Poly [ADP-ribose] polymerase 1	sp|Q9R152.3|	PARP1 ADPRT	112.53	1013	2.9	2.9	2.9	8.91e-09	0.69005	0.82225	0.1866	0.2454		1	661630	408010	253620	Q9R152	PARP1_CRIGR	2062;5647;5748;6196	4	4	4	4	4	4	4	4	4	4;4	4;4	4;4
77	4	gi|1770102	translin	emb|CAA66669.1|	TSN	26.171	228	35.1	35.1	35.1	1.54e-135	0.99596	0.96171	0.40445	0.43764		1	7449100	3655100	3794000	P97891	TSN_CRIGR	1355;4727	2	2	2	2	2	2	2	2	2	2;2	2;2	2;2
78	4	gi|18026574	AF128242_1 transaldolase	gb|AAL55523.1|	TALDO1	37.386	337	3.9	3.9	3.9	1.15e-13	0.95155	0.96595	0.41151	0.42298		1	20938000	10604000	10335000	Q8VI73	TALDO_CRIGR	4850;8888	2	2	3	2	2	3	2	2	3	2;2	2;2	2;2
79	12	gi|18202063	Aminoacyl tRNA synthase complex-interacting multifunctional protein 1	sp|O54873.1|	AIMP1 SCYE1	39.601	359	14.8	14.8	14.8	2.92e-05	1.0065	1.1056	0.38314	0.37506	19.961	3	13777000	6745200	7031500	O54873	AIMP1_CRIGR	3036;4141;4627;5075;5076;7294	6	7	11	1	2	3	1	2	3	6;6;5;5;5;5;4	1;1;1;1;1;1;1	1;1;1;1;1;1;1
80	4	gi|18203579	Aminoacyl tRNA synthase complex-interacting multifunctional protein 2	sp|Q9WVM7.1|	AIMP2 JTV1	35.432	320	13.1	13.1	13.1	1.48e-10	1.0622	1.0898	0.40346	0.39559	4.1019	2	9540900	4689100	4851800	Q9WVM7	AIMP2_CRIGR	1367;2525;2897;6691;6748;7750;7907;8351;8972	9	9	12	9	9	12	9	9	12	9;9;9;9;8;8;7;4;4;3;3;1;1	9;9;9;9;8;8;7;4;4;3;3;1;1	9;9;9;9;8;8;7;4;4;3;3;1;1
81	3	gi|186660401	phosphoribosylglycinamide transformylase	gb|ACC86069.1|	GART	107.45	1010	5.7	5.7	5.7	1.07e-10	1.3936	1.339	0.15866	0.15089	51.935	2	10218000	5160800	5057500	B2ZA78	B2ZA78_CRIGR	2189;2650	2	2	2	2	2	2	2	2	2	2;2;2	2;2;2	2;2;2
82	89	gi|186694654	cytochrome c oxidase subunit 2	gb|ACC86263.1|	COX2	25.881	227	41.9	41.9	41.9	1.48e-56	1.4523	1.3838	0.13116	0.12394	18.564	27	25925000	11024000	14901000	C9VZR0	C9VZR0_MESAU	4522	1	1	1	1	1	1	1	1	1	1;1;1	1;1;1	1;1;1
83	3	gi|189170130	RNA-binding motif 3	gb|ACD80090.1|		16.969	156	41	41	41	4.91e-132	1.0396	1.0285	0.48726	0.48051	45.824	3	8213100	3598200	4614900	D5FGC9	D5FGC9_CRIGR	2117;2829;4808	3	4	4	3	4	4	3	4	4	3;3;3;3;3;3;3;3;3	3;3;3;3;3;3;3;3;3	3;3;3;3;3;3;3;3;3
84	5	gi|344242511	cAMP-dependent protein kinase catalytic subunit beta	gb|EGV98614.1|	I79_011953	46.129	398	15.6	3	3	5.84e-14						0	0	0	0	G3HMJ0	G3HMJ0_CRIGR	3475	1	1	2	1	1	2	1	1	2	1;1	1;1	1;1
85	16	gi|191368	glutathione transferase	gb|AAA37075.1|		25.689	218	37.6	37.6	37.6	1.17e-77	0.87844	0.87914	0.26976	0.16366	17.964	16	185690000	97973000	87720000	P30116	GSTMU_MESAU	779;1292;1507;1669;2612;3048;3591;5166;5275;5355;5891;7220;7328;8977;9438	15	19	30	15	19	30	12	14	24	15;15;15;6;2;2;2;1;1;1;1;1;1	15;15;15;6;2;2;2;1;1;1;1;1;1	12;12;12;4;2;2;2;1;1;1;0;0;1
86	2	gi|193072272	carbonyl reductase 1	dbj|BAB62840.2|	CHCR1	30.547	277	34.3	34.3	6.5	1.06e-62	1.1014	0.82399	0.18895	0.08329	31.64	4	38795000	17129000	21665000	Q924V3	Q924V3_CRIGR	7401	1	1	2	1	1	2	1	1	2	1;1;1	1;1;1	1;1;1
87	2	gi|19387296	AF480858_1 transforming growth factor beta-1 protein	gb|AAL87199.1|	Tgfb1	41.905	368	5.2	5.2	5.2	7.55e-10	0.91549	1.0015	0.47049	0.49231		1	682270	357860	324410	Q8R4D9	Q8R4D9_SIGHI	165;5337	2	2	3	2	2	3	2	2	3	2;2	2;2	2;2
88	3	gi|344256935	Insulin-like growth factor-binding protein 4	gb|EGW13039.1|	I79_018789	27.726	254	6.7	6.7	6.7	3.19e-37						0	0	0	0	G3I5N6	G3I5N6_CRIGR	3177;3229;3561;5604;6077;6963;9093	7	9	11	1	1	1	1	1	1	7;7;7;5	1;1;1;1	1;1;1;1
89	1	gi|19550343	AF356086_1 fatty acid synthase	gb|AAL91346.1|		43.352	400	42.2	3.8	3.8	1.31e-131						0	0	0	0	Q8R4V9	Q8R4V9_CRIGR	130;601;1403;1519;1914;2060;2061;2070;3537;3639;3655;3687;3714;3755;4609;4612;5112;5939;6556;7244;7661;9762;10085	23	26	39	5	5	9	2	2	4	23;23;23;1	5;5;5;0	2;2;2;0
90	1	gi|19550349	AF356089_1 acetyl-CoA carboxylase	gb|AAL91349.1|		21.036	186	19.9	6.5	6.5	2.75e-09						0	0	0	0	Q8R4V6	Q8R4V6_CRIGR	624;2835;4278;6032;7286	5	7	7	5	7	7	5	7	7	5;5;5;5;5;5	5;5;5;5;5;5	5;5;5;5;5;5
91	4	gi|19880309	AF364317_1 protein disulfide-isomerase	gb|AAM00284.1|	P4HB PDIA1	57.01	509	41.3	41.3	41.3	0	1.3579	1.4248	0.10972	0.11466	21.621	98	1088800000	441540000	647290000	Q8R4U2	PDIA1_CRIGR	340;1472;2352;3644;3987;4847;5368;5369;5785;7040;7288;9800;10063	13	15	20	13	15	20	13	15	20	13;13	13;13	13;13
92	4	gi|20138078	Dolichol-phosphate mannosyltransferase	sp|Q9WU83.1|	DPM1	29.654	266	21.1	21.1	21.1	6.81e-18	1.5337	1.5103	0.074655	0.069202	7.4864	4	29076000	11312000	17764000	Q9WU83	DPM1_CRIGR	4511;4925;10024	3	7	13	3	7	13	3	7	13	3;3;3;2	3;3;3;2	3;3;3;2
93	8	gi|20140567	Transferrin receptor protein 1	sp|Q07891.1|	TFRC	85.079	757	10	10	5.4	1.54e-74	1.5949	1.5927	0.050846	0.053345	14.216	11	40796000	17230000	23565000	Q07891	TFR1_CRIGR	1395;2564;3085;8889	4	4	6	3	3	4	2	2	2	4;4;1;1	3;3;1;1	2;2;0;0
94	9	gi|20373098	RNA helicase	dbj|BAB91216.1|	DBX	73.209	662	28.9	28.9	27.2	3.97e-296	0.73176	0.71799	0.07327	0.012501	12.599	10	50223000	27889000	22334000	Q8K5D5	Q8K5D5_MESAU	100;1549;2718	3	3	5	3	3	5	3	3	5	3;3;3;3	3;3;3;3	3;3;3;3
95	3	gi|354472303	PREDICTED: alkyldihydroxyacetonephosphate synthase, peroxisomal-like	ref|XP_003498379.1|	ADAPS	77.935	697	8.2	8.2	8.2	1.2e-35	1.0262	1.0516	0.45488	0.44005		1	3762500	1795200	1967300	B5U9E2	B5U9E2_CRILO	107;965;1023;1049;1211;1438;1475;1595;1682;1744;1904;2105;2316;2465;2481;2758;3306;3465;5138;6050;6703;6973;7185;7313;7402;7466;7695;7798;7965;8296;9102;9104;9379;9390;9559	35	44	57	35	44	57	26	31	42	35;35;4;4;2	35;35;4;4;2	26;26;0;0;0
96	5	gi|2114406	aldo-keto reductase	gb|AAC53199.1|	AKR1B8	36.339	316	14.2	14.2	14.2	1.57e-10	0.91012	0.94132	0.37047	0.38384	2.217	4	16351000	8564200	7787300	O08782	ALD2_CRIGR	681;951;1009;2467;2500;2517;3338;3799;3800;4111;4112;5401;6235;6606;6622;7186;7467;7532;7778;7856;8324;8514;8592;8807	24	30	46	22	28	43	20	26	41	24;24;24;10;8;8;8;7;4;3;3;3;3;1;1;1	22;22;22;8;6;6;6;7;4;1;1;3;2;1;1;1	20;20;20;7;5;5;5;7;3;0;0;2;1;1;0;1
97	15	gi|2627133	polyubiquitin	dbj|BAA23488.1|	CHUB2	116.67	1038	31.3	31.3	31.3	1.16e-39	0.91673	0.92296	0.34012	0.24939	54.724	50	799220000	390160000	409060000	O35080	O35080_CRIGR	56;311;645;1514;5086;5921;5922;5977;6639;7301;8288;9082;9646	13	13	13	13	13	13	13	13	13	13;9;9;9;8;6;4;4;3;3;3;3;1;1;1	13;9;9;9;8;6;4;4;3;3;3;3;1;1;1	13;9;9;9;8;6;4;4;3;3;3;3;1;1;1
98	1	gi|21218402	AF512009_1 glyceraldehyde-3-phosphate dehydrogenase	gb|AAM44068.1|	GAPDH	30.83	290	18.3	8.3	8.3	1.18e-40						0	0	0	0	Q8K417	Q8K417_SIGHI	629;1957;3427;4283;5492;5493;8456;9479	8	8	13	1	1	2	1	1	2	8	1	1
99	9	gi|344255276	Glucose-6-phosphate 1-dehydrogenase	gb|EGW11380.1|	I79_021040	71.305	624	5.1	5.1	5.1	1.78e-56	0.88497	0.90816	0.31594	0.33149		1	7930400	3859500	4071000	G3IBL4	G3IBL4_CRIGR	1255;5312;5866;7796;8280	5	5	5	5	5	5	5	5	5	5;5	5;5	5;5
100	4	gi|354474033	PREDICTED: DNA topoisomerase 2-beta-like	sp|Q64399.1|	TOP2B	194.67	1726	2.8	2.8	1.4	2.03e-45	0.95536	0.8668	0.25077	0.26818	29.941	2	15585000	8246200	7338900	Q64399	TOP2B_CRILO	1257;2447	2	2	2	2	2	2	2	2	2	2;2	2;2	2;2
101	13	gi|354490504	PREDICTED: 60S ribosomal protein L32-like	gb|ACK76689.1|		15.965	135	27.4	27.4	27.4	1.55e-23	0.87004	0.83298	0.20135	0.094153	25.13	6	38195000	19069000	19126000	B7UCY6	B7UCY6_PERPL	5215	1	1	1	1	1	1	1	1	1	1;1;1	1;1;1	1;1;1
102	4	gi|2196447	heparan sulfate 2-sulfotransferase	dbj|BAA20422.1|	HS2ST1 HS2ST	41.831	356	4.8	4.8	4.8	1.35e-08	1.1041	1.1683	0.3086	0.30171	1.8973	2	2051900	867580	1184400	O08889	HS2ST_CRILO	933;4348;4663;5110;5367;5989;6853	7	8	13	7	8	13	7	8	13	7;7;7;6;5;5;4;4;4;2;2;1;1;1;1;1	7;7;7;6;5;5;4;4;4;2;2;1;1;1;1;1	7;7;7;6;5;5;4;4;4;2;2;1;1;1;1;1
103	13	gi|220279	EF-1 alpha	dbj|BAA00409.1|	EEF1A1 EEF1A	50.113	462	54.3	54.3	54.3	1.02e-296	1.0605	1.0673	0.43332	0.44602	19.4	372	2917800000	1368100000	1549600000	P62629	EF1A1_CRIGR	46;138;180;218;323;330;423;497;535;628;631;632;633;676;1017;1068;1166;1357;1493;1494;1495;1496;1653;1711;1733;1817;2065;2157;2211;2231;2346;2654;2662;3075;3076;3126;3193;3230;3248;3364;3548;3566;3594;3808;3912;4123;4500;4501;4910;4960;4961;5083;5249;5296;5297;5309;5317;5318;5319;5339;5447;5594;5620;5645;5651;5656;5738;5774;5783;5786;5996;6450;6512;6875;6930;6939;6942;7022;7046;7071;7139;7163;7182…	113	126	153	113	126	153	33	37	42	113;113;112;112;112;112	113;113;112;112;112;112	33;33;33;33;33;33
104	5	gi|2231704	70 kDa heat shock protein precursor	gb|AAB62091.1|	HSPA9	73.73	679	32.7	32.7	32.7	0	1.3867	1.3766	0.13528	0.14115	12.153	77	792280000	293580000	498700000	O35501	GRP75_CRIGR	1023;1682;1818;2316;2481;3306;5138;6703;6973;7965	10	14	16	1	1	1	1	1	1	10	1	1
105	4	gi|22324906	peroxiredoxin 2	gb|AAM95673.1|	PRDX2	21.812	198	76.3	76.3	76.3	2e-245	1.085	1.0802	0.41601	0.42852	32.008	46	228230000	94082000	134150000	Q8K3U7	PRDX2_CRIGR	3769;9475;9831	3	4	5	3	4	5	3	4	5	3;3	3;3	3;3
106	1	gi|223886830	transferrin receptor 1	gb|ACN23025.1|	TfR1	83.979	746	6.2	1.5	1.5	7.67e-36	1.463	1.4558	0.095621	0.089391	6.8457	2	16020000	6102800	9917200	C0JAM0	C0JAM0_9RODE	2387;3085;4011	3	4	7	2	3	5	2	3	5	3;3	2;2	2;2
107	4	gi|344238999	Isopentenyl-diphosphate Delta-isomerase 1	gb|EGV95102.1|	I79_000033	32.694	285	15.4	15.4	15.4	7.19e-35	0.45966	0.45987	0.00048981	0.00096754	3.1321	3	35090000	23502000	11587000	G3GR90	G3GR90_CRIGR	1382;6640	2	2	3	2	2	3	2	2	3	2;2;2;2;2;2;2;2;2	2;2;2;2;2;2;2;2;2	2;2;2;2;2;2;2;2;2
108	7	gi|226694171	Plastin-3	sp|O88818.3|	PLS3	70.794	630	40.2	40.2	36.5	1.31e-148	1.0602	1.0969	0.39427	0.40648	21.831	17	121620000	55612000	66013000	O88818	PLST_CRIGR	1269;1750;3580;4555;6812;9413;9987	7	8	9	7	8	9	7	8	9	7;7	7;7	7;7
109	3	gi|227205699	integrin-linked kinase	dbj|BAH56666.1|	ilk I79_021724	51.403	452	8	8	8	1.14e-07	0.96396	0.92626	0.34555	0.388		1	5446000	2566200	2879700	C0SSX9	C0SSX9_CRIGR	3115;7154	2	3	3	2	3	3	2	3	3	2;2	2;2	2;2
110	4	gi|2275012	C11 protein	emb|CAA57282.1|	ETF1 ERF1 RF1	49.03	437	5.7	5.7	5.7	2.88e-59						0	0	0	0	P62496	ERF1_MESAU	569;2377;3880;5916;6379;8079;8970	7	8	10	7	8	10	7	8	10	7;7;5;5	7;7;5;5	7;7;5;5
111	11	gi|228997	289984|gb|AAB46394.1| 33 kDa protein	gb|AAB46394.1|	Rpsa LAMR1	32.838	295	54.6	54.6	54.6	1.19e-239	0.82321	0.87226	0.25912	0.15185	15.306	23	238430000	125740000	112700000	P38982	RSSA_CRIGR	6249	1	1	1	1	1	1	1	1	1	1	1	1
112	4	gi|23194511	dihydrolipoamide dehydrogenase precursor	gb|AAN15202.1|	DLD	54.131	509	6.1	6.1	2.4	3.27e-37	0.83334	1.1039	0.38525	0.39734	15.216	5	36816000	19982000	16833000	Q8CIZ7	DLDH_CRIGR	1423;2115;4439;6988	4	5	7	4	5	7	4	5	7	4;4;4;4;4;4;4;4;4	4;4;4;4;4;4;4;4;4	4;4;4;4;4;4;4;4;4
113	4	gi|2358275	UDP-glucose pyrophosphorylase	gb|AAC53343.1|	UGP2 UGP1	56.924	508	12.6	12.6	12.6	7.14e-29	0.89759	0.91306	0.32391	0.33917	5.9335	4	14362000	7473800	6888200	O35156	UGPA_CRIGR	1893;4483	2	2	2	2	2	2	2	2	2	2;2	2;2	2;2
114	4	gi|2388893	integral membrane protein BHKp23	emb|CAA04796.1|	TMED10 TMP21	24.82	219	31.5	31.5	31.5	0	1.4496	1.4324	0.10612	0.11092	17.493	36	367250000	148170000	219080000	O35587	TMEDA_MESAU	8751	1	1	1	1	1	1	1	1	1	1;1	1;1	1;1
115	5	gi|2492684	Coatomer subunit epsilon	sp|Q60445.2|	COPE	34.523	308	58.8	58.8	58.8	0	0.85846	0.84192	0.21399	0.10581	36.068	13	152060000	75855000	76205000	Q60445	COPE_CRIGR	1222;3198;3429;3821;3893;5315;5383;6080;6362;7156;7782;8401;9037	13	13	15	13	13	15	13	13	15	13;13;13;6;6;2;1;1;1;1;1	13;13;13;6;6;2;1;1;1;1;1	13;13;13;6;6;2;1;1;1;1;1
116	4	gi|2495343	Heat shock protein 105 kDa	sp|Q60446.1|	HSPH1 HSP105 HSP110	96.15	858	19.3	17.7	17.7	5.51e-171	1.0387	1.0306	0.48421	0.49736	11.991	10	51045000	24784000	26261000	Q60446	HS105_CRIGR	4206;4771;4804;7339;8839;9339	6	7	9	6	7	9	3	4	4	6;6;6;6;4;4;4;2	6;6;6;6;4;4;4;2	3;3;3;3;1;1;1;0
117	1	gi|253749610	glucocorticoid receptor	gb|ACT35001.1|		17.539	156	12.2	12.2	12.2	4.76e-08	1.1687	1.3424	0.15638	0.1573	36.304	2	675410	323850	351560	C7E722	C7E722_MESAU	2064;3983;4308	3	3	4	1	1	1	1	1	1	3;3;3;3;3;2	1;1;1;1;1;0	1;1;1;1;1;0
118	19	gi|344256871	Lysyl-tRNA synthetase	gb|EGW12975.1|	I79_018416	71.472	626	13.6	13.6	13.6	2.6e-23	1.0061	1.1021	0.38756	0.37952	14.506	4	16703000	8144600	8558700	G3I4N3	G3I4N3_CRIGR	23;42;77;1380;1883;2463;2575;3529;3530;4177;4563;4634;4893;6424;9118	15	15	20	15	15	20	15	15	20	15;15;7;3;2;1	15;15;7;3;2;1	15;15;7;3;2;1
119	4	gi|260160086	enoyl coenzyme A hydratase short chain 1	gb|ACX32649.1|	ECHS1	31.273	290	29.3	29.3	29.3	9.18e-174	1.4528	1.4678	0.090589	0.094778	8.9612	11	111540000	45172000	66369000	D0EK39	D0EK39_MICFO	2203;2336;2446;3816;3856;4096;4156;5168;6054;6135;7641;7785;7944;9033;9782;9864;9969	17	21	32	17	21	32	17	21	32	17;17;17;17;6	17;17;17;17;6	17;17;17;17;6
120	4	gi|261362496	adenylosuccinate lyase	gb|ACX71627.1|	ADSL	54.842	484	8.3	8.3	8.3	2.47e-07	1.0227	0.97904	0.43331	0.4437	7.1257	3	13637000	6584900	7052000	D0UZH8	D0UZH8_CRIGR	5533;5736;7298	3	3	3	3	3	3	3	3	3	3;3;3;3	3;3;3;3	3;3;3;3
121	1	gi|261888617	HSP90alpha	gb|ACY06264.1|		84.799	733	42.8	32.7	4.9	0	0.93245	1.023	0.49507	0.48602	25.626	47	311310000	154050000	157260000	D0V4J5	D0V4J5_MICFO	32;8124;8256	3	3	3	3	3	3	2	2	2	3;3;3;3;3	3;3;3;3;3	2;2;2;2;2
122	4	gi|26522952	alanyl trna synthetase	dbj|BAC44844.1|	Aars	106.71	968	21.1	21.1	21.1	1.12e-119	0.88099	0.90075	0.30397	0.20377	11.739	9	46055000	21721000	24334000	Q8CFX8	SYAC_MESAU	4034	1	1	1	1	1	1	1	1	1	1	1	1
123	1	gi|270000209	dual specificity phosphatase 3	gb|ACZ57954.1|		18.696	169	20.7	20.7	20.7	0.00019819	0.98852	0.95626	0.39535	0.43004		1	1921300	817260	1104000	D2K179	D2K179_MESAU	1920;2492;3768;4117;4444;6236;9009;9353	8	14	19	8	14	19	8	14	19	8;8;8;8;8;7;4;4;4;4;3;3;3;3;2;2;2;2;2;2;2;2;2;1;1;1;1;1	8;8;8;8;8;7;4;4;4;4;3;3;3;3;2;2;2;2;2;2;2;2;2;1;1;1;1;1	8;8;8;8;8;7;4;4;4;4;3;3;3;3;2;2;2;2;2;2;2;2;2;1;1;1;1;1
124	4	gi|2745838	Hsp70/Hsp90 organizing protein	gb|AAB94760.1|	STIP1 HOP	62.651	543	20.3	20.3	20.3	8.85e-143	1.0359	1.0436	0.46591	0.47892	7.9057	8	109600000	53675000	55928000	O54981	STIP1_CRIGR	791;2997	2	2	2	2	2	2	2	2	2	2;2	2;2	2;2
125	3	gi|28070943	dihydrolipoamide dehydrogenase	emb|CAD61860.1|	DLD	50.612	479	7.5	3.5	3.5	6.69e-07	0.77353	0.8759	0.26473	0.31761	10.198	2	7784300	4243400	3540900	Q811C4	DLDH_MESAU	1757;2485;3316;5694;5750;8047;9189;9957	8	10	15	8	10	15	3	3	6	8;8;8;8;8;8;8;4;4;2;2	8;8;8;8;8;8;8;4;4;2;2	3;3;3;3;3;3;3;2;2;1;1
126	4	gi|28194647	AF479267_1 cathepsin L	gb|AAO33585.1|		37.234	333	9	9	9	9.94e-33	0.40246	0.38432	2.68e-05	0.00053345		1	4809100	3463600	1345500	Q812A7	Q812A7_MESAU	146;625;1158;1440;1803;2095;2400;2441;2657;3739;3962;4266;5621;5622;6008;6420;7266;7267;8116;8357;8653;8773;8815	23	27	37	20	24	32	20	24	32	23;23;23;23;22;17;17;1;1;1;1;1;1;1	20;20;20;20;19;16;16;0;0;0;0;0;0;0	20;20;20;20;19;16;16;0;0;0;0;0;0;0
127	5	gi|28373859	344237297|gb|EGV93400.1| Astrocytic phosphoprotein PEA-15	pdb|1N3K|	PEA15	15.04	130	28.5	28.5	28.5	5.88e-17	1.0005	1.0317	0.48274	0.47592	30.776	2	7842200	4110600	3731600	Q9Z297	PEA15_CRIGR	944;2547;4135;8661	4	4	8	1	1	2	1	1	2	4	1	1
128	4	gi|344242371	Ras-related protein Rab-9A	gb|EGV98474.1|	I79_017135	22.749	201	7	7	7	3.22e-13						0	0	0	0	G3I185	G3I185_CRIGR	1227	1	1	2	1	1	2	1	1	2	1;1	1;1	1;1
129	3	gi|296439514	D-beta-hydroxybutyrate dehydrogenase, mitochondrial	sp|P86198.1|	BDH1 BDH	15.006	132	39.4	39.4	39.4	1.61e-14						0	0	0	0	P86198	BDH_MESAU	80;491;909;926;1233;1411;3518;3519;3574;4413;4623;4667;5915;6272;6854;6855;7157;7158;7992;7993;8308;8561;8909;8916;8930	25	32	51	25	32	51	11	13	20	25;25;25;23;3;2	25;25;25;23;3;2	11;11;11;9;0;0
130	5	gi|296439565	Alpha-enolase	sp|P86210.1|	ENO1	23.837	223	66.4	25.6	25.6	0	0.98511	0.95409	0.39173	0.31928	11.812	35	119730000	59174000	60553000	P86210	ENOA_MESAU	3357	1	1	1	1	1	1	1	1	1	1;1;1;1;1;1;1;1;1;1;1;1;1;1;1;1;1;1	1;1;1;1;1;1;1;1;1;1;1;1;1;1;1;1;1;1	1;1;1;1;1;1;1;1;1;1;1;1;1;1;1;1;1;1
131	1	gi|296439571	60 kDa heat shock protein, mitochondrial	sp|P86206.1|	HSPD1 HSP60	29.037	271	83	6.3	6.3	0	1.4023	1.5333	0.067167	0.070384	10.333	27	74901000	30670000	44230000	P86206	CH60_MESAU	2957;5092;5113;10019	4	4	6	4	4	6	4	4	6	4;4;4;2	4;4;4;2	4;4;4;2
132	3	gi|344256678	Glutathione S-transferase Mu 5	gb|EGW12782.1|	I79_024715	26.967	227	24.7	24.7	24.7	8.98e-32	0.67837	0.73265	0.085625	0.10086	89.359	2	9825600	5964300	3861300	G3ILF1	G3ILF1_CRIGR	7920	1	1	2	1	1	2	1	1	2	1;1	1;1	1;1
133	1	gi|296439767	Succinyl-CoA ligase [ADP-forming] subunit beta, mitochondrial	sp|P86226.1|	SUCLA2	24.249	221	17.6	17.6	5.9	4.97e-20	1.5043	1.5245	0.069942	0.064688	12.321	3	35127000	13720000	21407000	P86226	SUCB1_MESAU	2366;3281	2	2	4	2	2	4	2	2	4	2;2	2;2	2;2
134	2	gi|296439800	Triosephosphate isomerase	sp|P86216.1|	TPI1	20.307	188	67.6	67.6	49.5	3.48e-166	0.87875	0.90147	0.30514	0.20519	37.957	53	646710000	328830000	317880000	P86216	TPIS_MESAU	2193;2788;5102;6024;8989	5	7	7	5	7	7	5	7	7	5;1	5;1	5;1
135	5	gi|297077	DNA topoisomerase I	emb|CAA79747.1|	TOP1 TOP-1	90.867	767	10	10	10	1.4e-28	1.082	1.0648	0.43668	0.42921	7.643	5	32991000	15252000	17739000	Q07050	TOP1_CRIGR	1734	1	1	2	1	1	2	1	1	2	1;1	1;1	1;1
136	3	gi|344253168	cAMP-dependent protein kinase type I-alpha regulatory subunit	gb|EGW09272.1|	I79_006551	43.1	381	10.8	10.8	10.8	1.67e-27	0.98896	0.9026	0.30695	0.32281		1	9482300	4299500	5182800	G3H853	G3H853_CRIGR	3114;7862;8217;8770	4	4	4	4	4	4	4	4	4	4;4;4;4	4;4;4;4	4;4;4;4
137	3	gi|354500721	PREDICTED: N-acetyl-D-glucosamine kinase-like	gb|EGW11143.1|	I79_021162	37.3	346	2.6	2.6	2.6	0.0076271						0	0	0	0	G3IBX8	G3IBX8_CRIGR	152;1141;2608;6063;6763;7942;9486	7	7	7	7	7	7	7	7	7	7;7;7	7;7;7	7;7;7
138	3	gi|298351743	NADH dehydrogenase [ubiquinone] iron-sulfur protein 2, mitochondrial	sp|P86250.1|	NDUFS2	15.937	138	23.9	23.9	23.9	6.89e-20	1.1405	1.1739	0.30249	0.29594		1	6138000	2523700	3614300	P86250	NDUS2_MESAU	6740	1	2	2	1	2	2	1	2	2	1;1	1;1	1;1
139	1	gi|298351753	2-oxoglutarate dehydrogenase, mitochondrial	sp|P86231.1|	OGDH	21.097	180	30.6	14.4	14.4	2.24e-21	1.4485	1.3521	0.15017	0.14256		1	9204000	3757400	5446600	P86231	ODO1_MESAU	12;524;561;777;1948;2530;2660;3438;3653;4103;4297;5397;5411;5427;5893;6459;7461;7775;9788	19	20	29	19	20	29	19	20	29	19;19	19;19	19;19
140	1	gi|298351754	Dihydrolipoyllysine-residue succinyltransferase component of 2-oxoglutarate dehydrogenase complex, mitochondrial	sp|P86219.1|	DLST	16.121	145	44.8	14.5	14.5	7.07e-63						0	0	0	0	P86219	ODO2_MESAU	196;3101;3232;3925;5156;5559	6	6	8	6	6	8	6	6	8	6;6;6;6;5	6;6;6;6;5	6;6;6;6;5
141	1	gi|298351755	Dihydrolipoyllysine-residue acetyltransferase component of pyruvate dehydrogenase complex, mitochondrial	sp|P86197.1|	DLAT	23.117	219	31.1	6.4	6.4	7.69e-09	1.4936	1.5025	0.077402	0.071837		1	8459700	3299200	5160500	P86197	ODP2_MESAU	1881	1	1	2	1	1	2	1	1	2	1;1;1;1;1;1	1;1;1;1;1;1	1;1;1;1;1;1
142	1	gi|298351804	Cytochrome b-c1 complex subunit 1, mitochondrial	sp|P86201.1|	UQCRC1	12.969	114	69.3	12.3	12.3	6.86e-110						0	0	0	0	P86201	QCR1_MESAU	2507;5726;5836;9250;9719	5	5	6	5	5	6	5	5	6	5;5	5;5	5;5
143	3	gi|344246753	Peroxiredoxin-5, mitochondrial	gb|EGW02857.1|	I79_019750	22.56	213	8	8	8	1.04e-48						0	0	0	0	G3I887	G3I887_CRIGR	2058;3873;4914;8822;9161	5	5	8	5	5	8	5	5	8	5;5	5;5	5;5
144	1	gi|301349368	milk fat globule-EGF factor 8	gb|ADK74307.1|		8.0158	71	32.4	32.4	32.4	1.44e-48	1.4168	1.3464	0.15379	0.14611	26.567	7	29706000	12911000	16795000	E2GMV3	E2GMV3_MESAU	4017;6031;8142;8227;8632	5	7	8	5	7	8	5	7	8	5;5;3;3	5;5;3;3	5;5;3;3
145	12	gi|3023905	Glutathione S-transferase P	sp|Q60550.3|	GSTP1	23.425	210	49.5	49.5	49.5	2.61e-217	0.92757	0.90353	0.30846	0.32427	7.4685	22	25850000	13783000	12068000	Q60550	GSTP1_MESAU	4964;8510	2	2	3	2	2	3	2	2	3	2;2;2;2	2;2;2;2	2;2;2;2
146	4	gi|3024491	Peroxisomal biogenesis factor 19	sp|Q60415.1|	PEX19 PXF	32.627	299	6	6	6	5.42e-05						0	0	0	0	Q60415	PEX19_CRIGR	221;682;4079;4802;5591;7804;7805;9932	8	9	12	8	9	12	8	9	12	8;8	8;8	8;8
147	8	gi|344247031	Elongation factor 2	gb|EGW03135.1|	I79_013848	96.642	872	51.4	51.4	51.4	0	0.98738	1.0153	0.49307	0.46724	17.029	179	1221600000	581790000	639770000	G3HSL4	G3HSL4_CRIGR	5187;8716;8824	3	3	4	3	3	4	2	2	3	3;3;3;3	3;3;3;3	2;2;2;2
148	4	gi|304508	galactoprotein b3 precursor	gb|AAA56794.1|	ITGA3	116.45	1051	7.9	7.9	7.9	1.3e-32	1.3128	1.2924	0.19215	0.18392	2.8135	2	12219000	5445900	6772900	P17852	ITA3_CRIGR	5259;7378	2	2	2	2	2	2	2	2	2	2	2	2
149	5	gi|304525	ribosomal protein S14	gb|AAA37016.1|	RPS14 EMTB	16.273	151	22.5	22.5	22.5	9.88e-123						0	0	0	0	P62265	RS14_CRIGR	7675	1	1	2	1	1	2	1	1	2	1;1	1;1	1;1
150	4	gi|304526	ribosomal protein S17	gb|AAA37018.1|	RPS17	15.524	135	51.9	51.9	51.9	1.75e-150	0.85141	0.85543	0.2337	0.12509	32.458	44	252680000	131430000	121250000	P63274	RS17_CRIGR	6451	1	1	1	1	1	1	1	1	1	1;1	1;1	1;1
151	4	gi|305361	Rig DNA-binding protein (putative); putative	gb|AAA37094.1|	RPS15 RIG	17.04	145	28.3	28.3	28.3	2.79e-68	0.82706	0.80575	0.16492	0.18293	20.064	4	10587000	6127200	4460100	P62842	RS15_MESAU	1995;4230;7335;9199	4	4	4	4	4	4	1	1	1	4;4	4;4	1;1
152	1	gi|306922577	glycyl-tRNA synthetase, 5 prime	gb|ADN07464.1|	GARS	59.207	528	21	2.1	2.1	7.6e-123	0.93991	0.9294	0.35072	0.36493	3.5052	3	35464000	18010000	17455000	E0V866	E0V866_MICOH	195;8716	2	2	3	1	1	2	1	1	2	2;2;2	1;1;1	1;1;1
153	1	gi|306922609	neural cell adhesion molecule 1	gb|ADN07490.1|	NCAM	74.815	716	14.5	2.8	1.4	2.84e-169	1.1958	1.0776	0.41953	0.43208	16.847	11	235620000	103580000	132040000	E0V892	E0V892_MICOH	3630;4379;7196;8024	4	4	7	4	4	7	1	1	2	4;4;2;2;2;1	4;4;2;2;2;1	1;1;0;0;0;0
154	2	gi|306922620	ubiquinol-cytochrome c reductase core protein	gb|ADN07499.1|	UQCRC1	48.098	442	27.8	4.8	2.7	7.36e-125						0	0	0	0	E0V8A1	E0V8A1_MICOH	2247	1	1	1	1	1	1	1	1	1	1;1	1;1	1;1
155	2	gi|306922671	sideroflexin 1	gb|ADN07540.1|	SFXN1	35.646	322	28.6	4.7	4.7	3.64e-35						0	0	0	0	E0V8E2	E0V8E2_MICOH	15;6741;9386	3	3	3	3	3	3	3	3	3	3;3;3;3;3	3;3;3;3;3	3;3;3;3;3
156	3	gi|3096954	fragile X-related protein	emb|CAA73358.1|	FXR1	69.705	621	4.3	4.3	4.3	0.00036748						0	0	0	0	O70523	FXR1_CRIGR	6817;7480	2	2	3	2	2	3	2	2	3	2	2	2
157	3	gi|354472554	PREDICTED: aldehyde dehydrogenase, mitochondrial-like	sp|P81178.1|	ALDH2	63.482	589	42.1	42.1	42.1	8.19e-197	1.4387	1.5332	0.067172	0.070389	37.433	30	353330000	137570000	215770000	P81178	ALDH2_MESAU	1149;6250	2	3	4	2	3	4	2	3	4	2;2	2;2	2;2
158	5	gi|313760420	ATP synthase beta subunit	dbj|BAJ41240.1|	atp5b	56.37	529	71.1	71.1	71.1	0	1.5946	1.4752	0.087602	0.09167	19.806	84	980060000	364970000	615090000	E3WI46	E3WI46_MESAU	5391	1	1	2	1	1	2	1	1	2	1;1;1;1;1;1;1;1	1;1;1;1;1;1;1;1	1;1;1;1;1;1;1;1
159	4	gi|317412026	Nestin	sp|Q9Z1Q1.2|	NES	200.57	1818	43.8	43.8	43.8	0	1.0441	1.0259	0.491	0.49291	70.198	77	432110000	233350000	198760000	Q9Z1Q1	NEST_MESAU	862	1	1	2	1	1	2	1	1	2	1;1;1	1;1;1	1;1;1
160	4	gi|32452351	CAP1 protein	emb|CAD24072.2|	PARK7 CAP1	19.915	189	51.9	51.9	51.9	1.67e-60	0.99398	0.94937	0.38387	0.39664	16.159	16	25440000	12832000	12608000	Q7TQ35	PARK7_MESAU	9079	1	1	2	1	1	2	1	1	2	1;1	1;1	1;1
161	8	gi|325504920	protein phosphatase 2A	emb|CCA29678.1|	pp2A	35.608	309	41.4	41.4	36.9	1.69e-137	0.9971	1.0336	0.47997	0.47311	11.591	4	13565000	5640000	7924700	F0X375	F0X375_CRISP	1318;1334;6599;6966;9921	5	5	6	5	5	6	5	5	6	5;5	5;5	5;5
162	5	gi|327165085	aldo-keto reductase like	dbj|BAK08886.1|	akr	35.799	316	19.9	19.9	19.9	3.56e-61	0.78686	0.80636	0.1657	0.18372	58.25	3	13166000	7407700	5758500	F1SWE8	F1SWE8_MESAU	4992;7751;9245;9368;10029	5	5	7	5	5	7	5	5	7	5;5	5;5	5;5
163	4	gi|327248646	ATP synthase alpha subunit 1	dbj|BAK09231.1|	atp5a1	59.76	553	43.8	43.8	43.8	0	1.5217	1.6361	0.04134	0.043404	57.293	38	291660000	141000000	150650000	F1T2M2	F1T2M2_MESAU	1452;3347;6483;8604	4	5	5	4	5	5	1	1	1	4;4;4;4;4	4;4;4;4;4	1;1;1;1;1
164	3	gi|354498175	PREDICTED: mannosyl-oligosaccharide glucosidase, partial	gb|EGW11798.1|	I79_019605	81.751	735	6.4	6.4	6.4	0.00023066						0	0	0	0	G3I7V6	G3I7V6_CRIGR	559;560;1208;4479;4652;4707;6122;6179;6515;8362;9159;9366	12	14	21	12	14	21	12	14	21	12;12;1;1	12;12;1;1	12;12;1;1
165	3	gi|336088093	ribonuclease H1	dbj|BAK39906.1|	Rnh1	32.104	285	4.6	4.6	4.6	0.011422						0	0	0	0	F7J0L0	F7J0L0_CRIGR	5905	1	1	1	1	1	1	1	1	1	1;1	1;1	1;1
166	4	gi|336088097	splicing factor, arginine/serine-rich 1, transcript variant 1	dbj|BAK39908.1|	Srsf1 I79_003969	27.744	248	35.5	35.5	35.5	1.95e-55	1.037	1.0481	0.45966	0.47262	76.121	5	75588000	30878000	44710000	F7J0L2	F7J0L2_CRIGR	896;923;9869	3	3	3	3	3	3	3	3	3	3;3	3;3	3;3
167	3	gi|344238380	1-phosphatidylinositol-4,5-bisphosphate phosphodiesterase delta-1	gb|EGV94483.1|	I79_001640	88.908	782	2	2	2	2.81e-08						0	0	0	0	G3GVA5	G3GVA5_CRIGR	495;1678;1852;2493;5360;5361;6170;6818;7859;10062	10	12	18	10	12	18	10	12	18	10;10;4;4;4;4;4;4;4;3;1;1	10;10;4;4;4;4;4;4;4;3;1;1	10;10;4;4;4;4;4;4;4;3;1;1
168	5	gi|354498827	PREDICTED: LOW QUALITY PROTEIN: dnaJ homolog subfamily A member 1	gb|EGW13880.1|	I79_021406	50.949	456	8.3	8.3	8.3	0.0030018	1.0443	1.0455	0.46329	0.45618	9.9951	4	17554000	8603800	8950500	G3ICK8	G3ICK8_CRIGR	2132;4198;4361;5665;6821	5	5	7	5	5	7	5	5	7	5;5	5;5	5;5
169	1	gi|344235126	SWI/SNF-related matrix-associated actin-dependent regulator chromatin subfamily E member 1	gb|EGV91229.1|	I79_026139	8.0157	71	18.3	18.3	18.3	1.98e-19						0	0	0	0	G3IQ49	G3IQ49_CRIGR	3643;4237	2	2	3	2	2	3	2	2	3	2;2;1;1	2;2;1;1	2;2;1;1
170	2	gi|344235211	26S proteasome non-ATPase regulatory subunit 3	gb|EGV91314.1|	I79_026038	21.769	190	37.9	37.9	37.9	8.77e-38	0.93905	0.94083	0.36966	0.28879	80.209	7	139100000	71251000	67846000	G3IPV6	G3IPV6_CRIGR	1036;2571;2584;5499;5973	5	7	13	5	7	13	5	7	13	5;5;2;1	5;5;2;1	5;5;2;1
171	1	gi|344235281	ATP-dependent RNA helicase DHX8	gb|EGV91384.1|	I79_025952	12.796	113	12.4	12.4	12.4	1.3e-05						0	0	0	0	G3IPN3	G3IPN3_CRIGR	7925	1	1	1	1	1	1	1	1	1	1;1	1;1	1;1
172	2	gi|354508048	PREDICTED: adenylate kinase 2, mitochondrial-like, partial	gb|EGV91408.1|	I79_025923	13.438	118	34.7	34.7	34.7	1.18e-56	1.0348	1.1212	0.36368	0.35373		1	1353500	608840	744700	G3IPK9	G3IPK9_CRIGR	75	1	1	1	1	1	1	1	1	1	1;1	1;1	1;1
173	4	gi|354477581	PREDICTED: 14-3-3 protein gamma-like	gb|EGW01837.1|	I79_007265	25.23	220	35.5	30.9	30.9	2.17e-303	0.96368	0.99747	0.46385	0.42363	10.806	29	242990000	119140000	123850000	G3HA25	G3HA25_CRIGR	5048	1	1	1	1	1	1	1	1	1	1;1	1;1	1;1
174	2	gi|344235386	Golgi SNAP receptor complex member 2	gb|EGV91489.1|	I79_025823	18.246	156	21.8	21.8	21.8	1.04e-14						0	0	0	0	G3IPB7	G3IPB7_CRIGR	6132	1	1	1	1	1	1	1	1	1	1;1	1;1	1;1
175	1	gi|344235388	Pre-mRNA-processing-splicing factor 8	gb|EGV91491.1|	I79_025821	30.142	264	10.2	10.2	10.2	1.35e-08	0.78842	0.81638	0.17874	0.2378	23.725	2	3781300	2163600	1617700	G3IPB5	G3IPB5_CRIGR	964;4093;8793	3	5	9	2	2	3	2	2	3	3;3;3	2;2;2	2;2;2
176	2	gi|354507900	PREDICTED: acyl-protein thioesterase 2-like, partial	gb|EGV91517.1|	I79_025784	18.621	172	10.5	10.5	10.5	0.0024302						0	0	0	0	G3IP80	G3IP80_CRIGR	10045	1	1	1	1	1	1	1	1	1	1	1	1
177	4	gi|344248668	UDP-glucose 4-epimerase	gb|EGW04772.1|	I79_012071	38.151	348	2.9	2.9	2.9	0.00089824	1.0874	1.1216	0.36319	0.35326		1	2550000	1187000	1363100	G3HMV4	G3HMV4_CRIGR	1866;3845;7808;8532	4	4	6	4	4	6	4	4	6	4;4	4;4	4;4
178	2	gi|354507834	PREDICTED: calcium-binding and coiled-coil domain-containing protein 1-like, partial	gb|EGV91564.1|	I79_025709	50.232	451	6.2	6.2	6.2	3.21e-07	0.28306	0.3373	2.33e-06	0.0001014		1	1316300	1092000	224300	G3IP10	G3IP10_CRIGR	25;2015;2947;5928;7041;7206;7256;9974;10061	9	10	12	9	10	12	9	10	12	9;9	9;9	9;9
179	2	gi|354468422	PREDICTED: alpha-2-macroglobulin receptor-associated protein	gb|EGV91593.1|	I79_002033	42.228	360	8.1	8.1	8.1	1.84e-17						0	0	0	0	G3GWB3	G3GWB3_CRIGR	3268;6273;8125	3	3	3	3	3	3	3	3	3	3;3	3;3	3;3
180	2	gi|344235501	GrpE protein-like 1, mitochondrial	gb|EGV91604.1|	I79_002045	30.213	271	9.6	9.6	9.6	3.88e-13	1.4245	1.3278	0.16621	0.1667	11.114	5	430990	156370	274620	G3GWC4	G3GWC4_CRIGR	9203;9254	2	2	2	2	2	2	2	2	2	2;2;2	2;2;2	2;2;2
181	2	gi|344235520	Syntaxin-18	gb|EGV91623.1|	I79_002064	38.38	334	10.8	10.8	10.8	0.0063324	1.329	1.4038	0.12028	0.12258		1	3848300	1629500	2218800	G3GWE3	G3GWE3_CRIGR	26;1709;1828;2054;3569;3624;5130;8127;8128;8138;8231;8621;8654;8655;9816	15	16	24	15	16	24	15	16	24	15;15;12	15;15;12	15;15;12
182	2	gi|344235535	FK506-binding protein 9	gb|EGV91638.1|	I79_012022	63.008	570	13.9	13.9	13.9	3.75e-10	1.2511	1.3206	0.17123	0.16327	5.0523	4	22884000	10305000	12579000	G3HMQ0	G3HMQ0_CRIGR	626;4958;5847;7447;9515	5	6	8	5	6	8	5	6	8	5;5	5;5	5;5
183	3	gi|354487731	PREDICTED: cytosol aminopeptidase-like	gb|EGV91697.1|	I79_013268	56.296	519	14.5	14.5	14.5	1.25e-87	1.136	1.4478	0.099069	0.092727	28.704	3	15611000	6848600	8762300	G3HR08	G3HR08_CRIGR	2686;5714;6489;7780;8490;8506	6	7	8	6	7	8	6	7	8	6;6	6;6	6;6
184	3	gi|344235612	60S ribosomal protein L12	gb|EGV91715.1|	I79_000987	12.214	112	22.3	8	8	1.9e-27	0.97919	0.93758	0.36426	0.28146	5.9358	4	247590000	129000000	118590000	G3GTK2	G3GTK2_CRIGR	7;511;543;1045;2031;2711;5452;6061	8	12	15	8	12	15	8	12	15	8;8;8;8	8;8;8;8	8;8;8;8
185	2	gi|344235650	Methyltransferase-like protein 11A	gb|EGV91753.1|	I79_022633	25.447	223	11.2	11.2	11.2	3.85e-07	0.94304	0.91524	0.32747	0.37253		1	2476900	1234800	1242000	G3IFV9	G3IFV9_CRIGR	960;1631;1632;1667;1714;6529	6	7	8	6	7	8	6	7	8	6;6;3;3;1	6;6;3;3;1	6;6;3;3;1
186	3	gi|354478266	PREDICTED: NEDD8 ultimate buster 1 isoform 2	gb|EGV91776.1|	I79_007678	69.997	613	2.3	2.3	2.3	0.027173	0.053106	0.082334	1.03e-25	3.98e-23		1	16862000	16632000	229740	G3HB58	G3HB58_CRIGR	4803	1	1	1	1	1	1	1	1	1	1;1	1;1	1;1
187	3	gi|344235684	Cell division protein kinase 5	gb|EGV91787.1|	I79_007690	33.316	292	28.8	28.8	28.8	7.79e-30	1.0545	1.12	0.36515	0.35691	13.667	4	29620000	12645000	16975000	G3HB69	G3HB69_CRIGR	1853;2911;8104	3	3	3	3	3	3	3	3	3	3;3;1;1;1;1	3;3;1;1;1;1	3;3;1;1;1;1
188	2	gi|354484143	PREDICTED: myc box-dependent-interacting protein 1	gb|EGV91834.1|	I79_011224	62.085	565	5.5	5.5	5.5	3.37e-22	1.0349	1.0692	0.4307	0.41712		1	5970400	2905500	3064900	G3HKJ6	G3HKJ6_CRIGR	378	1	1	1	1	1	1	1	1	1	1;1	1;1	1;1
189	2	gi|344235737	Synaptojanin-2-binding protein	gb|EGV91840.1|	I79_004040	23.241	215	5.6	5.6	5.6	7.33e-10						0	0	0	0	G3H1N0	G3H1N0_CRIGR	4476	1	1	1	1	1	1	1	1	1	1;1	1;1	1;1
190	2	gi|344235744	Splicing factor, arginine/serine-rich 5	gb|EGV91847.1|	I79_004047	30.891	269	4.1	4.1	4.1	1.7e-09						0	0	0	0	G3H1N7	G3H1N7_CRIGR	9870	1	1	1	1	1	1	1	1	1	1;1	1;1	1;1
191	5	gi|354472141	PREDICTED: alpha-actinin-1	gb|EGV91856.1|	I79_004057	107.52	931	51.2	51.2	40.7	0	0.99902	1.0069	0.47932	0.44666	21.227	72	515190000	247800000	267390000	G3H1K9	G3H1K9_CRIGR	7509	1	1	1	1	1	1	1	1	1	1;1	1;1	1;1
192	2	gi|344235768	Eukaryotic translation initiation factor 2 subunit 1	gb|EGV91871.1|	I79_004073	36.157	315	42.2	42.2	42.2	1.22e-134	0.96593	0.99156	0.45409	0.40918	14.736	15	47012000	22121000	24891000	G3H1M4	G3H1M4_CRIGR	1837;4272	2	2	3	2	2	3	2	2	3	2;2;1;1	2;2;1;1	2;2;1;1
193	2	gi|344235769	V-type proton ATPase subunit D	gb|EGV91872.1|	I79_004074	28.744	248	11.3	11.3	11.3	1.1e-14	0.93904	0.69345	0.055265	0.067863		1	8363500	4226100	4137400	G3H1M5	G3H1M5_CRIGR	4497	1	1	2	1	1	2	1	1	2	1;1	1;1	1;1
194	1	gi|344235792	Glyceraldehyde-3-phosphate dehydrogenase	gb|EGV91895.1|	I79_011121	13.946	129	16.3	16.3	16.3	0.019251						0	0	0	0	G3HKA3	G3HKA3_CRIGR	5001;9117	2	3	3	2	3	3	2	3	3	2;2	2;2	2;2
195	2	gi|344235797	Ribose-phosphate pyrophosphokinase 2	gb|EGV91900.1|	I79_020407	34.813	318	30.5	30.5	15.4	6.91e-92	0.93033	0.92663	0.34616	0.38852		1	6084300	2882900	3201400	G3I9Z3	G3I9Z3_CRIGR	1420;5423;9139	3	4	4	3	4	4	3	4	4	3;3	3;3	3;3
196	3	gi|354478483	PREDICTED: caltractin-like	gb|EGV91917.1|	I79_007796	34.859	314	16.2	7	7	5.08e-62	0.69778	0.70997	0.067023	0.11747		1	1521100	803000	718090	G3HBG8	G3HBG8_CRIGR	1108;1969;2776;7908	4	4	5	4	4	5	4	4	5	4;4	4;4	4;4
197	2	gi|354478485	PREDICTED: tetratricopeptide repeat protein 7B-like	gb|EGV91919.1|	I79_007798	92.475	830	1.7	1.7	1.7	0.017116						0	0	0	0	G3HBG9	G3HBG9_CRIGR	258;270;986;1103	4	4	4	4	4	4	4	4	4	4;4	4;4	4;4
198	2	gi|344235841	Ribulose-phosphate 3-epimerase	gb|EGV91944.1|	I79_005334	24.946	228	8.3	8.3	8.3	0.012743						0	0	0	0	G3H4X1	G3H4X1_CRIGR	5978;6626	2	2	2	2	2	2	2	2	2	2;2	2;2	2;2
199	2	gi|354467564	PREDICTED: exportin-7	gb|EGV91955.1|	I79_001497	123.99	1088	4.4	4.4	4.4	2.32e-25	0.85472	0.87673	0.26602	0.31876	3.8534	2	6037200	3178500	2858700	G3GUX2	G3GUX2_CRIGR	1095;5603;9449	3	3	3	3	3	3	3	3	3	3;3	3;3	3;3
200	2	gi|344235865	Protein KIAA1967-like	gb|EGV91968.1|	I79_001511	102.39	916	12	12	12	1.04e-67	0.78874	0.78619	0.14092	0.15854	9.3105	5	21478000	11431000	10047000	G3GUY5	G3GUY5_CRIGR	2648;5522;6653;8460	4	5	6	2	3	4	2	3	4	4	2	2
201	2	gi|354471681	PREDICTED: 72 kDa type IV collagenase	gb|EGV92015.1|	I79_003736	78.606	705	6.1	6.1	6.1	1.72e-05						0	0	0	0	G3H0R8	G3H0R8_CRIGR	114;332;455;456;572;663;1098;1276;1308;1328;1329;1417;1618;1619;1795;2036;2041;2188;2695;3004;3621;3753;3754;3841;4097;4240;4373;4431;4635;4638;4678;4874;4919;4932;4984;5267;5268;5650;5664;5669;5798;6044;6180;6353;6492;6522;6711;6734;6890;6938;7069;7257;7678;8051;8084;8117;8431;8649;8785;8999;9361;9751	62	80	119	62	80	119	52	68	101	62;62;7;7	62;62;7;7	52;52;3;3
202	2	gi|354482513	PREDICTED: integrin alpha-V	gb|EGV92020.1|	I79_010178	108.58	980	9.2	9.2	9.2	3.77e-34	1.3477	1.3962	0.12432	0.11726	21.102	7	22798000	9464900	13333000	G3HHR9	G3HHR9_CRIGR	204;853;3793;6885;8491;9140	6	6	8	6	6	8	6	6	8	6;6;1;1;1	6;6;1;1;1	6;6;1;1;1
203	1	gi|344235920	Alpha-enolase	gb|EGV92023.1|	I79_014274	13.946	123	9.8	9.8	9.8	1.65e-16	1.0104	0.94866	0.38268	0.30668	53.892	15	403460000	195410000	208040000	G3HTP6	G3HTP6_CRIGR	154;696;4163;7218	4	4	5	4	4	5	4	4	5	4;4	4;4	4;4
204	2	gi|344235921	RNA-binding protein 8A	gb|EGV92024.1|	I79_014275	20.482	179	11.7	7.3	7.3	0.0088125	1.5728	1.5665	0.057531	0.061067	101.87	2	471340	135880	335470	G3HTP7	G3HTP7_CRIGR	2073;5486;9389;9522	4	4	5	4	4	5	4	4	5	4;4	4;4	4;4
205	4	gi|344235933	ADP-ribosylation factor-like protein 8B	gb|EGV92036.1|	I79_004655	23.722	210	36.2	36.2	36.2	2e-111	1.162	1.1739	0.30251	0.31311	17.081	10	44284000	19367000	24917000	G3H346	G3H346_CRIGR	324;325;967;1174;1917;2428;5457;5929;6242;6697;8135	11	13	18	6	7	10	6	7	10	11	6	6
206	2	gi|344235940	Vacuolar protein sorting-associated protein 18-like	gb|EGV92043.1|	I79_021400	110.25	973	2.7	2.7	2.7	0.00036599						0	0	0	0	G3ICK2	G3ICK2_CRIGR	1051;3037;4860;5359;8591	5	5	5	5	5	5	5	5	5	5;5	5;5	5;5
207	2	gi|344235952	Mimitin, mitochondrial	gb|EGV92055.1|	I79_001543	19.738	168	9.5	9.5	9.5	6.83e-13	1.5344	1.537	0.066011	0.069513	7.6067	2	6287600	2455600	3832000	G3GV17	G3GV17_CRIGR	690;6314;6673;8802	4	5	6	1	1	1	1	1	1	4	1	1
208	3	gi|354496023	PREDICTED: fatty acid-binding protein, epidermal-like	gb|EGV92074.1|	I79_018329	15.423	141	17.7	17.7	17.7	3.66e-52	1.0259	1.0163	0.49476	0.48739		1	3736400	1666800	2069600	G3I4F1	G3I4F1_CRIGR	7281	1	1	1	1	1	1	1	1	1	1;1	1;1	1;1
209	1	gi|344235976	Methyl-CpG-binding protein 2	gb|EGV92079.1|	I79_013950	22.176	203	10.3	10.3	10.3	0.014405	0.96615	1.1523	0.32667	0.31877		1	61167	29365	31802	G3HSV2	G3HSV2_CRIGR	8732;9116	2	2	3	2	2	3	2	2	3	2;2	2;2	2;2
210	2	gi|344235992	Translocon-associated protein subunit delta	gb|EGV92095.1|	I79_013967	26.269	233	9	9	9	1.19e-48	1.4089	1.3481	0.15268	0.14502		1	21077000	8650600	12427000	G3HSW8	G3HSW8_CRIGR	8040	1	1	1	1	1	1	1	1	1	1;1	1;1	1;1
211	2	gi|354488899	PREDICTED: plasma membrane calcium-transporting ATPase 3-like	gb|EGV92104.1|	I79_013976	136.55	1238	4	1.3	1.3	1.65e-45	0.74661	0.70954	0.066693	0.11706		1	54073	29542	24531	G3HSX7	G3HSX7_CRIGR	4356;9543	2	2	3	2	2	3	2	2	3	2;2	2;2	2;2
212	3	gi|344236007	Vesicle-associated membrane protein 7	gb|EGV92110.1|	I79_014857	24.937	220	5.5	5.5	5.5	9.86e-34	0.89245	0.89442	0.29384	0.34335	32.742	2	3626400	1691400	1935000	G3HV80	G3HV80_CRIGR	7949	1	1	2	1	1	2	1	1	2	1;1	1;1	1;1
213	2	gi|344236019	H/ACA ribonucleoprotein complex subunit 4	gb|EGV92122.1|	I79_014871	57.802	513	6.4	6.4	6.4	5e-41	0.89998	0.95912	0.40012	0.43403		1	3263700	1721100	1542700	G3HV92	G3HV92_CRIGR	3579	1	1	1	1	1	1	1	1	1	1;1	1;1	1;1
214	2	gi|344236043	Microtubule-associated protein 4	gb|EGV92146.1|	I79_011286	138.22	1300	2.5	2.5	2.5	1.21e-16	0.8461	0.79069	0.14627	0.164	58.84	6	24020000	14350000	9670400	G3HKQ7	G3HKQ7_CRIGR	3430;5834;6623;6624;7561;7629;9208;9209	8	8	10	8	8	10	8	8	10	8;8	8;8	8;8
215	2	gi|344236045	SWI/SNF complex subunit SMARCC1	gb|EGV92148.1|	I79_011288	154.76	1411	4	2.4	2.4	1.43e-36	1.2441	1.3476	0.153	0.15406	17.274	4	5711600	2540600	3171000	G3HKQ9	G3HKQ9_CRIGR	8996	1	1	1	1	1	1	1	1	1	1;1	1;1	1;1
216	2	gi|344236069	Uncharacterized protein C2orf47-like, mitochondrial	gb|EGV92172.1|	I79_008505	32.045	284	3.5	3.5	3.5	1.37e-17	1.5889	1.5216	0.070872	0.074331		1	5396400	2036900	3359500	G3HDC4	G3HDC4_CRIGR	1251;3697;3819;3836;8915;9826	6	6	6	6	6	6	6	6	6	6;6	6;6	6;6
217	2	gi|344236075	Integrin alpha-1	gb|EGV92178.1|	I79_008766	204.23	1854	1.8	1.8	1.8	0.0096112	0.2163	0.23256	4.71e-10	3.21e-07		1	5035300	5035300	0	G3HDZ7	G3HDZ7_CRIGR	5225;5334;7108	3	3	3	3	3	3	3	3	3	3;3	3;3	3;3
218	2	gi|354480170	PREDICTED: NADH dehydrogenase	gb|EGV92182.1|	I79_008770	19.775	176	14.2	14.2	14.2	1.07e-13	1.1577	1.1054	0.38338	0.3753	3.6149	4	21869000	10065000	11803000	G3HE01	G3HE01_CRIGR	6197	1	1	2	1	1	2	1	1	2	1;1	1;1	1;1
219	2	gi|354476541	PREDICTED: lambda-crystallin homolog	gb|EGV92230.1|	I79_006694	35.238	319	5.3	5.3	5.3	0.0032531						0	0	0	0	G3H8J2	G3H8J2_CRIGR	1736	1	1	1	1	1	1	1	1	1	1;1	1;1	1;1
220	2	gi|344236132	39S ribosomal protein L1, mitochondrial	gb|EGV92235.1|	I79_022184	36.85	326	7.1	7.1	7.1	3.19e-17						0	0	0	0	G3IEN3	G3IEN3_CRIGR	2299	1	1	2	1	1	2	1	1	2	1;1	1;1	1;1
221	2	gi|344236203	Ankycorbin	gb|EGV92306.1|	I79_011173	105.9	949	2.5	2.5	2.5	5.7e-07	1.109	1.1308	0.35196	0.34265	15.525	2	6241400	2756700	3484800	G3HKF3	G3HKF3_CRIGR	2373;2510;3040;6129;6616;7666	6	7	9	6	7	9	6	7	9	6;6	6;6	6;6
222	2	gi|344236206	Brix domain-containing protein 2	gb|EGV92309.1|	I79_011176	41.398	353	5.4	5.4	5.4	5.46e-36	0.83552	0.84504	0.21848	0.23642	17.408	2	9879300	5154100	4725200	G3HKF6	G3HKF6_CRIGR	4480;5562	2	2	3	2	2	3	2	2	3	2;2	2;2	2;2
223	2	gi|344236233	Heterogeneous nuclear ribonucleoprotein M	gb|EGV92336.1|	I79_010702	23.924	216	19.9	19.9	19.9	1.31e-15	0.81381	0.83163	0.19947	0.21756	27.592	4	26119000	13860000	12259000	G3HJ68	G3HJ68_CRIGR	7450	1	1	1	1	1	1	1	1	1	1;1;1;1;1;1;1	1;1;1;1;1;1;1	1;1;1;1;1;1;1
224	2	gi|344236247	Growth factor receptor-bound protein 2	gb|EGV92350.1|	I79_000924	25.206	217	11.1	11.1	11.1	1.59e-11	0.67948	0.64828	0.030419	0.067271		1	3796600	2200900	1595700	G3GTE4	G3GTE4_CRIGR	701;830;1239;1691;1951;4427;6199;6679;7302;8196;8240;8891	12	13	17	12	13	17	12	13	17	12;12;12;12	12;12;12;12	12;12;12;12
225	2	gi|344236262	ATP synthase subunit d, mitochondrial	gb|EGV92365.1|	I79_000940	18.896	161	31.7	31.7	31.7	7.43e-67	1.6593	1.5965	0.049925	0.052382	8.1865	9	45837000	15333000	30504000	G3GTF9	G3GTF9_CRIGR	1966;9581	2	2	2	2	2	2	2	2	2	2	2	2
226	2	gi|354466505	PREDICTED: UPF0663 transmembrane protein C17orf28 homolog	gb|EGV92368.1|	I79_000946	88.537	788	3	3	3	0.00025549	0.6506	0.70549	0.063685	0.11329		1	106570	64313	42252	G3GTG2	G3GTG2_CRIGR	1592;3428;6674	3	3	3	3	3	3	3	3	3	3;3	3;3	3;3
227	2	gi|344236310	Mitochondrial antiviral-signaling protein	gb|EGV92413.1|	I79_005016	53.515	505	2.6	2.6	2.6	0.0066857						0	0	0	0	G3H421	G3H421_CRIGR	7812;9151	2	2	4	2	2	4	2	2	4	2;2	2;2	2;2
228	3	gi|344236325	Inosine triphosphate pyrophosphatase	gb|EGV92428.1|	I79_005031	21.629	196	8.7	8.7	8.7	5.52e-07	0.97797	0.91912	0.33382	0.37797	18.394	2	5167700	2192600	2975100	G3H436	G3H436_CRIGR	1133;1332;1333;2489;3874;6026;7048;8106;8723;8800;8801;9874	12	14	23	12	14	23	12	14	23	12;12	12;12	12;12
229	3	gi|344236334	Vacuolar protein sorting-associated protein 16-like	gb|EGV92437.1|	I79_005040	94.914	839	1.8	1.8	1.8	4.15e-21						0	0	0	0	G3H445	G3H445_CRIGR	2206;2398;2908;6585	4	4	4	4	4	4	4	4	4	4;4	4;4	4;4
230	2	gi|344236339	Isocitrate dehydrogenase	gb|EGV92442.1|	I79_005045	42.399	385	32.7	32.7	32.7	2.3e-130	1.3367	1.3911	0.12709	0.13267	9.2704	11	64925000	27457000	37468000	G3H450	G3H450_CRIGR	6047	1	1	1	1	1	1	1	1	1	1;1	1;1	1;1
231	2	gi|344236340	Nucleolar protein 56	gb|EGV92443.1|	I79_005051	65.944	592	23.1	23.1	23.1	5.77e-84	1.0982	1.0811	0.4149	0.42739	17.813	15	60934000	27381000	33553000	G3H451	G3H451_CRIGR	127	1	2	3	1	2	3	1	2	3	1	1	1
232	3	gi|354473769	PREDICTED: small nuclear ribonucleoprotein-associated protein B-like	gb|EGW08233.1|	I79_017249	35.327	339	12.7	12.7	12.7	2.42e-80	0.85674	0.84256	0.21491	0.10668	20.054	8	73801000	38820000	34981000	G3I1I8	G3I1I8_CRIGR	8643	1	1	1	1	1	1	1	1	1	1;1;1	1;1;1	1;1;1
233	3	gi|344236346	Acyl-coenzyme A thioesterase 9, mitochondrial	gb|EGV92449.1|	I79_020036	51.295	449	4.5	4.5	4.5	0.0039428	0.95007	0.95991	0.40144	0.4134	6.7175	2	8516100	4109200	4406800	G3I903	G3I903_CRIGR	2328;2887;3984	3	3	5	3	3	5	3	3	5	3;3;2	3;3;2	3;3;2
234	2	gi|354477632	PREDICTED: nuclear pore complex protein Nup205-like, partial	gb|EGV92476.1|	I79_007312	226.67	2002	6.9	6.9	6.9	1.07e-27	1.024	0.96791	0.41479	0.4261	16.081	4	12080000	5706400	6373300	G3HA69	G3HA69_CRIGR	4307;8546	2	2	3	2	2	3	2	2	3	2;2	2;2	2;2
235	2	gi|354465146	PREDICTED: MOSC domain-containing protein 2, mitochondrial-like	gb|EGV92534.1|	I79_000077	34.084	301	10.6	10.6	10.6	6.7e-13						0	0	0	0	G3GRD4	G3GRD4_CRIGR	727;2339;5218	3	3	3	3	3	3	3	3	3	3;3	3;3	3;3
236	2	gi|354465154	PREDICTED: isoleucyl-tRNA synthetase, mitochondrial-like	gb|EGV92538.1|	I79_000083	126.51	1136	9	9	9	1.43e-65	1.4609	1.4158	0.11417	0.10738	4.4226	5	29112000	11113000	17999000	G3GRD8	G3GRD8_CRIGR	7098	1	1	1	1	1	1	1	1	1	1;1	1;1	1;1
237	2	gi|344236478	Peptidyl-prolyl cis-trans isomerase E	gb|EGV92581.1|	I79_012217	33.505	301	21.9	21.9	21.9	1.41e-115	0.89798	0.89225	0.29038	0.30677	20.289	5	8759800	4352000	4407900	G3HN81	G3HN81_CRIGR	8658	1	1	1	1	1	1	1	1	1	1;1;1;1;1;1;1;1	1;1;1;1;1;1;1;1	1;1;1;1;1;1;1;1
238	3	gi|344236485	Adenylyl cyclase-associated protein 1	gb|EGV92588.1|	I79_012224	51.578	474	22.2	22.2	22.2	3.37e-159	0.85853	0.96758	0.41423	0.35116	38.495	6	51848000	27387000	24461000	G3HN88	G3HN88_CRIGR	381;4239;4404;5567;8374;8847;8848	7	9	9	6	8	8	5	6	6	7;7	6;6	5;5
239	2	gi|344236486	Palmitoyl-protein thioesterase 1	gb|EGV92589.1|	I79_012225	34.569	306	4.9	4.9	4.9	3.21e-07						0	0	0	0	G3HN89	G3HN89_CRIGR	3498;6780	2	2	4	2	2	4	2	2	4	2;2;1	2;2;1	2;2;1
240	2	gi|344236490	Annexin A2	gb|EGV92593.1|	I79_022682	27.036	244	61.9	61.9	61.9	0	1.2932	1.3056	0.18211	0.18955	14.117	85	2281900000	953370000	1328500000	G3IG05	G3IG05_CRIGR	8178;8719	2	2	3	1	1	2	1	1	2	2;1	1;1	1;1
241	2	gi|344236498	MKI67 FHA domain-interacting nucleolar phosphoprotein	gb|EGV92601.1|	I79_003857	37.172	321	4.4	4.4	4.4	1.3e-05						0	0	0	0	G3H134	G3H134_CRIGR	3901	1	1	2	1	1	2	1	1	2	1;1;1	1;1;1	1;1;1
242	2	gi|344236559	NADH dehydrogenase	gb|EGV92662.1|	I79_007439	15.114	129	19.4	19.4	19.4	2.93e-05	1.4114	1.3439	0.15541	0.1477		1	12458000	4471300	7987000	G3HAI5	G3HAI5_CRIGR	1854	1	1	1	1	1	1	1	1	1	1;1;1;1	1;1;1;1	1;1;1;1
243	4	gi|354477876	PREDICTED: golgin subfamily B member 1-like isoform 1	gb|EGV92667.1|	I79_007444	369.33	3221	1.2	1.2	1.2	4.96e-14	1.1111	1.0628	0.43941	0.43197	22.194	2	11266000	5475200	5790400	G3HAJ0	G3HAJ0_CRIGR	3544	1	2	2	1	2	2	1	2	2	1;1	1;1	1;1
244	2	gi|344236573	Coiled-coil domain-containing protein 58	gb|EGV92676.1|	I79_007455	16.609	144	11.8	11.8	11.8	5.52e-07	1.1419	1.116	0.37009	0.35978		1	5712800	2626600	3086300	G3HAJ9	G3HAJ9_CRIGR	436	1	1	1	1	1	1	1	1	1	1;1	1;1	1;1
245	2	gi|344236597	Vacuolar protein sorting-associated protein 28-like	gb|EGV92700.1|	I79_015347	25.48	221	12.2	12.2	12.2	1.86e-06	0.035542	0.033668	1.43e-45	4.05e-31		1	472650	447480	25175	G3HWL5	G3HWL5_CRIGR	860;5123;5544	3	3	3	3	3	3	3	3	3	3;3	3;3	3;3
246	2	gi|344236607	Ribosome biogenesis protein BOP1	gb|EGV92710.1|	I79_015357	82.656	732	5.1	5.1	5.1	0.00018262						0	0	0	0	G3HWM5	G3HWM5_CRIGR	757;2705;2928;5641;6510;6948;7891;8155;9857	9	9	12	8	8	11	8	8	11	9;9	8;8	8;8
247	2	gi|354491154	PREDICTED: cytochrome c1, heme protein, mitochondrial-like	gb|EGV92720.1|	I79_015367	35.352	325	7.4	7.4	7.4	5.37e-28						0	0	0	0	G3HWI4	G3HWI4_CRIGR	732;1342;1889;5052;5155;7969	6	6	6	6	6	6	6	6	6	6;6;6	6;6;6	6;6;6
248	1	gi|344236628	Poly(U)-binding-splicing factor PUF60	gb|EGV92731.1|	I79_015378	29.458	271	33.9	33.9	7	1.85e-45	0.91825	0.92389	0.34164	0.35622		1	23200000	11471000	11729000	G3HWJ5	G3HWJ5_CRIGR	263;662;677;678;1467;6712;6835;7187;9240;9286	10	13	22	10	13	22	7	10	17	10;10	10;10	7;7
249	2	gi|354485131	PREDICTED: OTU domain-containing protein 6B-like	gb|EGV92746.1|	I79_011780	39.667	348	17.2	17.2	17.2	2.41e-11	0.75763	0.75746	0.10929	0.16656		1	7045900	3760800	3285100	G3HM34	G3HM34_CRIGR	6005;7760;8627	3	3	5	1	1	1	1	1	1	3	1	1
250	3	gi|354493306	PREDICTED: neutral alpha-glucosidase AB isoform 1	gb|EGV92756.1|	I79_016741	109.53	966	30.2	30.2	30.2	0	1.2262	1.2376	0.23846	0.24753	43.185	17	96592000	40240000	56352000	G3I064	G3I064_CRIGR	685;3681;5263;5421;5938;8017;8666;8971;9162;9745	10	11	12	10	11	12	6	7	7	10;10	10;10	6;6
251	2	gi|354492505	PREDICTED: armadillo repeat-containing protein 10-like	gb|EGV92782.1|	I79_016243	34.33	313	8.9	8.9	8.9	2.38e-21	1.1042	1.191	0.28428	0.27874		1	2962300	1241500	1720800	G3HYV1	G3HYV1_CRIGR	4818;6434;7679	3	5	5	3	5	5	3	5	5	3;3	3;3	3;3
252	8	gi|354476253	PREDICTED: Friend leukemia integration 1 transcription factor	gb|EGV92807.1|	I79_007594	50.941	452	2.9	2.9	2.9	0.041297	1.131	1.2073	0.26759	0.26297		1	1497000	965620	531390	G3HAY2	G3HAY2_CRIGR	406;2258;4132;4917;5945;7144;7214;9178	8	11	15	7	9	13	7	9	13	8;8	7;7	7;7
253	5	gi|354477246	PREDICTED: SLIT-ROBO Rho GTPase-activating protein 1 isoform 1	ref|XP_003500833.1|	I79_007602	124.13	1085	1.1	1.1	1.1	0.0025518						0	0	0	0	G3HAZ0	G3HAZ0_CRIGR	4376;5634;5769;7902;8997	5	5	5	5	5	5	4	4	4	5;3	5;3	4;3
254	2	gi|344236725	Proteasome subunit beta type-7	gb|EGV92828.1|	I79_020170	29.933	277	3.6	3.6	3.6	0.011065						0	0	0	0	G3I9D3	G3I9D3_CRIGR	2865	1	1	1	1	1	1	1	1	1	1;1	1;1	1;1
255	3	gi|354490986	PREDICTED: ubiquitin carboxyl-terminal hydrolase 47 isoform 2	ref|XP_003507637.1|	I79_015303	157.33	1375	2.6	2.6	2.6	6.26e-08	1.0686	1.036	0.47665	0.46074		1	3001100	679700	2321400	G3HWE6	G3HWE6_CRIGR	788;993;4353;5219	4	4	5	4	4	5	4	4	5	4;4	4;4	4;4
256	2	gi|344236740	Succinyl-CoA:3-ketoacid-coenzyme A transferase 1, mitochondrial	gb|EGV92843.1|	I79_010054	56.217	520	11.2	11.2	11.2	8.14e-10	1.4021	1.6187	0.044924	0.048388	3.6297	2	6839100	2304900	4534200	G3HHF3	G3HHF3_CRIGR	1252;2979;6017	3	4	7	3	4	7	1	1	1	3;3;2	3;3;2	1;1;1
257	2	gi|354482314	PREDICTED: 5'-AMP-activated protein kinase catalytic subunit alpha-1-like	gb|EGV92857.1|	I79_010068	59.492	519	8.1	8.1	8.1	4.82e-05	1.5558	1.7399	0.024928	0.027844		1	1665100	617540	1047500	G3HHG7	G3HHG7_CRIGR	1601;2177;3384;8152;8973;9508	6	6	8	6	6	8	6	6	8	6;6;6	6;6;6	6;6;6
258	2	gi|344236768	DnaJ-like subfamily C member 10	gb|EGV92871.1|	I79_006677	90.671	793	10.5	10.5	10.5	9.32e-07	1.1646	1.247	0.22997	0.22144	7.7752	3	8136500	3382400	4754100	G3H8H7	G3H8H7_CRIGR	6221	1	1	1	1	1	1	1	1	1	1;1	1;1	1;1
259	2	gi|354471508	PREDICTED: nucleolar protein 7-like	gb|EGV92881.1|	I79_003616	29.141	254	7.5	7.5	7.5	0.011858	0.8925	0.9602	0.40192	0.43553		1	3087500	1508400	1579100	G3H0G0	G3H0G0_CRIGR	2826	1	1	1	1	1	1	1	1	1	1;1	1;1	1;1
260	2	gi|354474724	PREDICTED: intron-binding protein aquarius	gb|EGV92903.1|	I79_005635	170.59	1484	3	3	3	9.03e-15						0	0	0	0	G3H5P9	G3H5P9_CRIGR	3113	1	1	1	1	1	1	1	1	1	1;1	1;1	1;1
261	1	gi|344236809	Lamin-L(I)	gb|EGV92912.1|	I79_003938	50.226	483	18	16.4	16.4	1.21e-84	1.079	1.205	0.26984	0.2797	18.832	8	47065000	21133000	25931000	G3H1B3	G3H1B3_CRIGR	737;4071;5666;6578;7492;8482;9036;10002	8	9	10	8	9	10	8	9	10	8;8	8;8	8;8
262	2	gi|344236819	Transmembrane and coiled-coil domains protein 1	gb|EGV92922.1|	I79_012756	21.994	191	7.9	7.9	7.9	9.96e-26						0	0	0	0	G3HPP1	G3HPP1_CRIGR	729;1748;6777;9632	4	4	5	4	4	5	4	4	5	4;4	4;4	4;4
263	2	gi|344236821	Microsomal glutathione S-transferase 3	gb|EGV92924.1|	I79_012758	16.712	152	9.2	9.2	9.2	4.81e-18	1.5381	1.5569	0.060179	0.06371	8.7195	2	3807600	1435300	2372300	G3HPP3	G3HPP3_CRIGR	1209;5701	2	2	2	2	2	2	2	2	2	2;2	2;2	2;2
264	2	gi|354466876	PREDICTED: junctional adhesion molecule C-like	gb|EGV92955.1|	I79_001102	34.081	304	10.5	10.5	10.5	7.59e-64						0	0	0	0	G3GTW3	G3GTW3_CRIGR	6713	1	1	1	1	1	1	1	1	1	1;1	1;1	1;1
265	4	gi|354481206	PREDICTED: calcium-binding protein p22-like, partial	gb|EGV97270.1|	I79_003830	26.543	233	6.9	6.9	6.9	1.48e-70						0	0	0	0	G3H110	G3H110_CRIGR	3317;7739;9986	3	3	4	3	3	4	3	3	4	3;3	3;3	3;3
266	6	gi|354481182	PREDICTED: filamin-B isoform 2	gb|EGV92990.1|	I79_009386	277.85	2603	1.9	0.5	0.5	1.4e-31						0	0	0	0	G3HFM4	G3HFM4_CRIGR	4036;9417	2	2	2	2	2	2	2	2	2	2;2	2;2	2;2
267	2	gi|344236900	Pyridoxal-dependent decarboxylase domain-containing protein 1	gb|EGV93003.1|	I79_009400	86.976	787	6.2	6.2	6.2	0.0001751	0.5981	0.64886	0.030674	0.039877	15.361	3	8645500	5189900	3455600	G3HFN7	G3HFN7_CRIGR	2197;2393;5273;8574;9885	5	5	6	5	5	6	5	5	6	5;5;5;5	5;5;5;5	5;5;5;5
268	2	gi|354483396	PREDICTED: 26S proteasome non-ATPase regulatory subunit 8-like	gb|EGV93014.1|	I79_010746	32.868	286	10.1	10.1	10.1	5.53e-09	0.94058	0.99644	0.46216	0.47106	5.0417	2	27219000	13344000	13875000	G3HJA4	G3HJA4_CRIGR	554;806;2055;3054;3213;4018;4217;4295;4508;6125;6692;8011;9658	13	17	25	13	17	25	13	17	25	13;13	13;13	13;13
269	2	gi|354483405	PREDICTED: eukaryotic translation initiation factor 3 subunit K-like	gb|EGV93019.1|	I79_010751	25.007	220	31.8	31.8	31.8	4.53e-57	0.79978	0.7568	0.10862	0.16583	18.22	4	436330	249660	186660	G3HJA9	G3HJA9_CRIGR	1361	1	1	1	1	1	1	1	1	1	1;1	1;1	1;1
270	1	gi|344236917	Alpha-actinin-4	gb|EGV93020.1|	I79_010752	37.673	327	40.1	22	22	2.5e-170	1.0206	1.0695	0.43032	0.44299	11.546	17	94040000	47383000	46658000	G3HJB0	G3HJB0_CRIGR	1984	1	1	1	1	1	1	1	1	1	1;1	1;1	1;1
271	1	gi|344236918	Alpha-actinin-4	gb|EGV93021.1|	I79_010753	26.219	234	57.7	41	41	3.15e-245	1.0234	1.0413	0.46917	0.48221	6.3594	9	122290000	58675000	63619000	G3HJB1	G3HJB1_CRIGR	6035;8982	2	2	2	2	2	2	2	2	2	2;1	2;1	2;1
272	3	gi|344251179	40S ribosomal protein S16	gb|EGW07283.1|	I79_018893	17.471	154	19.5	19.5	19.5	1.32e-27	0.90625	0.90136	0.30495	0.20496	9.0319	13	111790000	54569000	57216000	G3I5Y2	G3I5Y2_CRIGR	8376;8695;10004	3	3	3	3	3	3	3	3	3	3;3	3;3	3;3
273	3	gi|344236946	Transcription elongation factor SPT5	gb|EGV93049.1|	I79_010783	104.26	944	12.6	12.6	12.6	6.62e-38	1.0242	1.0891	0.40435	0.39649	12.456	6	9932800	4933900	4998900	G3HJD9	G3HJD9_CRIGR	1771;6520;8239	3	5	6	3	5	6	3	5	6	3;3;3;1	3;3;3;1	3;3;3;1
274	2	gi|354483443	PREDICTED: mitochondrial import inner membrane translocase subunit TIM50-like	gb|EGV93050.1|	I79_010784	45.809	408	10.8	10.8	10.8	1.68e-66	1.3174	1.3454	0.15444	0.15544		1	6635800	3018700	3617100	G3HJE0	G3HJE0_CRIGR	4352	1	1	1	1	1	1	1	1	1	1;1	1;1	1;1
275	2	gi|344236954	Acyl-CoA dehydrogenase family member 9, mitochondrial	gb|EGV93057.1|	I79_019466	69.001	628	18.3	18.3	18.3	4.58e-68	1.3414	1.4229	0.11063	0.1156	6.046	4	37956000	15618000	22338000	G3I7H7	G3I7H7_CRIGR	190;1524;1652;2670;3485;3654;5173;5528;6427	9	9	13	9	9	13	9	9	13	9;9	9;9	9;9
276	2	gi|344236990	tRNA (adenine-N(1)-)-methyltransferase non-catalytic subunit TRM6	gb|EGV93093.1|	I79_000452	55.705	496	5.8	5.8	5.8	0.0019857	0.61034	0.66555	0.038713	0.079692		1	2920100	1545300	1374900	G3GSC9	G3GSC9_CRIGR	120;413;1470;1949;1950;2408;2635;2853;7379;7469;7470;10046	12	15	22	12	15	22	12	15	22	12;12;12;12;12;7;6;5;3;1;1	12;12;12;12;12;7;6;5;3;1;1	12;12;12;12;12;7;6;5;3;1;1
277	2	gi|354465687	PREDICTED: secretogranin-1	gb|EGV93094.1|	I79_000453	77.625	675	2.4	2.4	2.4	0.013193						0	0	0	0	G3GSD0	G3GSD0_CRIGR	1225;1485;1491;2198;2549;3481;3505;6440;6661;6923;7192;7212;8251;8936;9184;9448	16	16	17	11	11	11	11	11	11	16;16	11;11	11;11
278	2	gi|344236994	1-phosphatidylinositol-4,5-bisphosphate phosphodiesterase gamma-1	gb|EGV93097.1|	I79_015398	140.73	1217	2.4	2.4	2.4	5.39e-26						0	0	0	0	G3HWN7	G3HWN7_CRIGR	398;1453;1454;1860;4046;4740;5487;5828;7082;7340;7416;9026	12	13	18	12	13	18	10	11	15	12;12	12;12	10;10
279	3	gi|354479088	PREDICTED: PC4 and SFRS1-interacting protein-like isoform 2	gb|EGV93117.1|	I79_008117	59.825	529	6.2	6.2	6.2	0.0007535	1.029	1.1308	0.352	0.34269	3.9339	2	4200900	1953900	2246900	G3HCB0	G3HCB0_CRIGR	5372;5641;7844	3	3	4	1	1	1	1	1	1	3;3	1;1	1;1
280	2	gi|344237019	putative RNA-binding protein 19	gb|EGV93122.1|	I79_001190	106.18	954	3.1	3.1	3.1	2.39e-07						0	0	0	0	G3GU41	G3GU41_CRIGR	2590;3104;6248;9385	4	4	4	4	4	4	4	4	4	4;3;3	4;3;3	4;3;3
281	3	gi|344237038	Phosphatidylethanolamine-binding protein 1	gb|EGV93141.1|	I79_001211	20.922	187	73.3	73.3	73.3	0	1.0621	1.019	0.49913	0.47634	14.057	20	135550000	70298000	65249000	G3GU60	G3GU60_CRIGR	83;343;1029;1030;2839;4013;4763;7483;9219	9	11	17	3	5	6	3	5	6	9;2;1;1;1	3;1;0;0;0	3;1;0;0;0
282	2	gi|354467032	PREDICTED: ras-related protein Rab-35-like	gb|EGV93154.1|	I79_001225	38.203	338	13	9.8	9.8	2.37e-38	1.1112	1.0526	0.45341	0.43866	12.092	3	86168	36314	49853	G3GU73	G3GU73_CRIGR	842;4513;9888	3	4	5	3	4	5	3	4	5	3;3;3	3;3;3	3;3;3
283	8	gi|354467008	PREDICTED: 60S acidic ribosomal protein P0-like isoform 1	gb|EGV93157.1|	I79_001228	35.222	322	32	32	32	6.13e-150	0.95247	0.9772	0.43025	0.37426	14.246	34	532020000	261590000	270430000	G3GU76	G3GU76_CRIGR	1129;1289;1589;3806;3968;8534;9061;9412	8	11	18	8	11	18	8	11	18	8;8	8;8	8;8
284	2	gi|344237066	Transmembrane protein 85	gb|EGV93169.1|	I79_010437	20.116	183	14.2	14.2	14.2	2.17e-11	1.3458	1.2953	0.18987	0.18166	25.199	3	18446000	7613000	10833000	G3HIG8	G3HIG8_CRIGR	6907;8993	2	2	3	2	2	3	2	2	3	2;2	2;2	2;2
285	2	gi|344237068	UPF0480 protein C15orf24-like	gb|EGV93171.1|	I79_010439	26.324	241	9.5	9.5	9.5	2.25e-14	1.4595	1.3957	0.12461	0.11754	15.489	7	13930000	5964200	7965400	G3HIH0	G3HIH0_CRIGR	333;2461;2462;5188	4	6	8	4	6	8	4	6	8	4;4	4;4	4;4
286	2	gi|344237079	Protein disulfide-isomerase A4	gb|EGV93182.1|	I79_021872	72.585	642	19.6	19.6	19.6	2.56e-210	1.3371	1.3431	0.1559	0.16249	21.075	34	170570000	69037000	101530000	G3IDT6	G3IDT6_CRIGR	1724;5716;6367;8964	4	4	4	4	4	4	4	4	4	4;4	4;4	4;4
287	2	gi|344237085	U4/U6.U5 tri-snRNP-associated protein 2	gb|EGV93188.1|	I79_012871	65.146	564	12.6	12.6	12.6	1.55e-16	0.59088	0.62691	0.022031	0.029588	29.692	3	8549300	4896900	3652300	G3HPY5	G3HPY5_CRIGR	568;3253;6004;7849	4	5	7	4	5	7	4	5	7	4;4	4;4	4;4
288	2	gi|344237090	Vesicle-associated membrane protein 8	gb|EGV93193.1|	I79_012876	11.425	101	11.9	11.9	11.9	0.024739						0	0	0	0	G3HPZ0	G3HPZ0_CRIGR	7696;8633;9655	3	3	3	3	3	3	3	3	3	3;3	3;3	3;3
289	1	gi|344237102	Thymosin beta-10	gb|EGV93205.1|	I79_012889	10.117	88	15.9	15.9	15.9	9.54e-22	0.66325	0.78012	0.13388	0.15132	18.284	3	26036000	14150000	11886000	G3HQ02	G3HQ02_CRIGR	3255	1	1	2	1	1	2	1	1	2	1;1	1;1	1;1
290	2	gi|354487040	PREDICTED: succinyl-CoA ligase	gb|EGV93208.1|	I79_012893	36.027	346	12.4	12.4	12.4	3.63e-12	1.4311	1.4846	0.083975	0.087895	58.335	11	138020000	40660000	97362000	G3HQ05	G3HQ05_CRIGR	4423;8684	2	2	3	1	1	1	1	1	1	2;2	1;1	1;1
291	2	gi|354468731	PREDICTED: proteasome subunit alpha type-7-like	gb|EGV93210.1|	I79_002199	41.687	382	26.2	26.2	16	1.08e-216	1.0302	1.0271	0.48922	0.49594	3.58	13	311850000	151340000	160510000	G3GWR8	G3GWR8_CRIGR	2559	1	1	1	1	1	1	1	1	1	1;1	1;1	1;1
293	2	gi|344237133	Vesicle-associated membrane protein-associated protein B	gb|EGV93236.1|	I79_002227	27.502	252	16.7	16.7	16.7	1.63e-58	1.3792	1.4311	0.10672	0.11154	13.992	25	313990000	129300000	184690000	G3GWU4	G3GWU4_CRIGR	99;469;770;3667	4	4	5	4	4	5	4	4	5	4;2;2;1;1	4;2;2;1;1	4;2;2;1;1
294	2	gi|344237164	RNA-binding protein 7	gb|EGV93267.1|	I79_017453	30.162	265	6.8	6.8	6.8	0.025547	0.54042	0.51496	0.0023428	0.011351		1	1824700	1083900	740800	G3I229	G3I229_CRIGR	929	1	1	1	1	1	1	1	1	1	1;1	1;1	1;1
295	3	gi|344237165	Oligoribonuclease, mitochondrial	gb|EGV93268.1|	I79_017454	26.792	237	17.7	17.7	17.7	2.14e-35	1.0997	1.0566	0.44794	0.4608	12.185	4	37991000	17764000	20227000	G3I230	G3I230_CRIGR	184;920;1500;2667;2729;3110;4553;4720;6094;6324;7047;7205;8515;9541;9595;9645	16	17	26	16	17	26	16	17	26	16;16;15;1;1;1;1	16;16;15;1;1;1;1	16;16;15;1;1;1;1
296	2	gi|344237174	Methyltransferase-like protein 13	gb|EGV93277.1|	I79_003269	79.149	699	2.1	2.1	2.1	0.023514	1.0754	1.1159	0.37017	0.35986		1	3926000	1441700	2484300	G3GZJ7	G3GZJ7_CRIGR	5056;6925	2	2	2	2	2	2	2	2	2	2;2	2;2	2;2
297	2	gi|354470976	PREDICTED: calcyclin-binding protein-like, partial	gb|EGV93297.1|	I79_003304	26.11	225	20	20	20	3.05e-36	0.82712	0.87626	0.26529	0.15866	8.9268	11	64583000	34175000	30409000	G3GZL7	G3GZL7_CRIGR	722;826;2591;2972;6357;6682	6	8	10	6	8	10	6	8	10	6;6;6;3	6;6;6;3	6;6;6;3
298	2	gi|344237233	Leucine-rich repeat transmembrane protein FLRT2	gb|EGV93336.1|	I79_001293	73.963	660	5.6	5.6	5.6	0.0023801						0	0	0	0	G3GUD7	G3GUD7_CRIGR	80;491;909;1411;3518;3519;3574;4334;4413;4623;4667;5915;8308;8561;8930	15	20	33	1	1	2	1	1	2	15	1	1
299	16	gi|344237248	High mobility group protein B1	gb|EGV93351.1|	I79_002087	25.321	220	46.4	46.4	11.8	1.25e-82	1.0163	1.0529	0.45304	0.46594	6.9021	15	351990000	167910000	184080000	G3GWG3	G3GWG3_CRIGR	349;359;1499;1922;2698;2854;3112;3421;4040;4236;4247;4316;4320;4604;5895;6950;7650;7651;8201;8446;8568;8677;8678;9050;9480	25	37	49	25	37	49	25	37	49	25;24;24;17;17	25;24;24;17;17	25;24;24;17;17
300	2	gi|354476227	PREDICTED: nicastrin	gb|EGV93395.1|	I79_006475	78.699	709	5.5	5.5	5.5	6.98e-12	1.249	1.2278	0.24767	0.24412		1	4237100	2029700	2207400	G3H7X9	G3H7X9_CRIGR	7880;7967	2	2	2	2	2	2	2	2	2	2;2;1;1;1	2;2;1;1;1	2;2;1;1;1
301	3	gi|354476231	PREDICTED: coatomer subunit alpha isoform 2	gb|EGV93396.1|	I79_006476	139.31	1233	39	39	39	0	0.81131	0.74006	0.092337	0.020051	13.347	25	249170000	128530000	120640000	G3H7Y0	G3H7Y0_CRIGR	5524;6086;10021	3	3	3	3	3	3	3	3	3	3;3	3;3	3;3
302	2	gi|344237305	Transgelin-2	gb|EGV93408.1|	I79_006488	22.455	199	46.2	46.2	39.2	2.6e-190	0.85942	0.83731	0.20743	0.22547	10.386	12	20087000	10507000	9580300	G3H7Z2	G3H7Z2_CRIGR	389;526;1992;2320;2750;2901;3168;3169;4246;4387;4800;4806;5180;6205;6633;9345;9916	17	25	31	8	12	16	5	7	9	17;17	8;8	5;5
303	3	gi|344237341	60S ribosomal protein L15	gb|EGV93444.1|	I79_003979	24.146	204	20.6	20.6	20.6	7.82e-37	0.78596	0.74693	0.098825	0.11486	8.6242	13	11420000	5820800	5599000	G3H1F4	G3H1F4_CRIGR	1813;3794;8272;9084	4	4	6	4	4	6	4	4	6	4;4	4;4	4;4
304	2	gi|344237351	Toll-interacting protein	gb|EGV93454.1|	I79_018601	30.322	274	10.2	10.2	10.2	9.67e-32						0	0	0	0	G3I557	G3I557_CRIGR	6284;8767;9817	3	3	4	3	3	4	3	3	4	3;3;2	3;3;2	3;3;2
305	2	gi|344237359	Metalloreductase STEAP1	gb|EGV93462.1|	I79_011463	39.648	339	5	5	5	0.024052						0	698660	0	698660	G3HL78	G3HL78_CRIGR	1237;1873;2969;6551;8931	5	6	7	1	2	2	1	2	2	5;5;2	1;1;1	1;1;1
306	2	gi|354472849	PREDICTED: carbonic anhydrase 3-like	gb|EGV93502.1|	I79_004474	31.234	277	20.6	20.6	20.6	9.62e-14	1.0697	1.0543	0.45107	0.44379	36.179	4	23415000	10487000	12928000	G3H2Q4	G3H2Q4_CRIGR	6003;9561	2	2	2	2	2	2	2	2	2	2;2	2;2	2;2
307	5	gi|344237407	Splicing factor, arginine/serine-rich 7	gb|EGV93510.1|	I79_013994	26.153	227	13.2	13.2	13.2	1.02e-28						0	0	0	0	G3HSZ4	G3HSZ4_CRIGR	6337;7289;7894	3	4	5	1	1	1	1	1	1	3;3	1;1	1;1
308	2	gi|354481935	PREDICTED: tRNA-splicing ligase RtcB homolog	gb|EGV93546.1|	I79_009848	55.896	514	15.8	15.8	15.8	3.27e-24	0.92126	1.1443	0.33593	0.32748	9.192	3	15520000	7676000	7843700	G3HGV7	G3HGV7_CRIGR	3426	1	1	1	1	1	1	1	1	1	1;1	1;1	1;1
309	2	gi|344237456	GMP synthase	gb|EGV93559.1|	I79_004230	130.02	1159	6.4	6.4	6.4	2.78e-26	0.9561	1.0047	0.47569	0.48387	4.8515	3	9164000	4852200	4311700	G3H229	G3H229_CRIGR	1073;1190;1234;2551;3160;3664;4374;5020;5728;5858;6118;6860;6959;7487;8197;9106;9298;9674	18	23	27	18	23	27	18	23	27	18;18;18	18;18;18	18;18;18
310	3	gi|344237928	Glycine cleavage system H protein, mitochondrial	gb|EGV94031.1|	I79_016785	18.277	170	11.8	11.8	11.8	8.36e-18	1.4211	1.428	0.10817	0.11085		1	1788800	742670	1046200	G3I0A8	G3I0A8_CRIGR	5333;5597;6164	3	4	4	3	4	4	3	4	4	3;3	3;3	3;3
311	2	gi|344237477	DnaJ-like subfamily B member 4	gb|EGV93580.1|	I79_001830	44.709	398	4.5	4.5	4.5	0.00021251	0.89702	0.97178	0.42123	0.45161		1	2733600	1400500	1333100	G3GVT1	G3GVT1_CRIGR	4557;5062;5549;7754;8119;8492;8575	7	8	12	1	1	2	1	1	2	7	1	1
312	3	gi|344237523	Heat shock protein 75 kDa, mitochondrial	gb|EGV93626.1|	I79_016693	80.294	706	20	20	20	1.2e-95	1.2984	1.2975	0.18816	0.19579	87.08	7	38326000	19075000	19252000	G3I027	G3I027_CRIGR	1124;4228;5814	3	3	4	1	1	2	1	1	2	3;3;1;1;1;1	1;1;1;1;1;1	1;1;1;1;1;1
313	2	gi|344237551	THO complex subunit 6-like	gb|EGV93654.1|	I79_016724	37.316	341	4.7	4.7	4.7	0.00066025	0.9043	0.93092	0.35324	0.39455		1	5911200	3032400	2878800	G3I021	G3I021_CRIGR	3337;5877	2	2	3	2	2	3	2	2	3	2;2	2;2	2;2
314	2	gi|354485309	PREDICTED: sulfide:quinone oxidoreductase, mitochondrial	ref|XP_003504826.1|	I79_011888	50.19	451	12.6	12.6	12.6	1.41e-68	1.1512	1.3276	0.16637	0.15848	9.0108	3	22288000	9302900	12985000	G3HMD2	G3HMD2_CRIGR	2807;2919;3713	3	3	3	3	3	3	3	3	3	3;3	3;3	3;3
315	1	gi|344237570	Bcl-2-associated transcription factor 1	gb|EGV93673.1|	I79_003696	47.008	415	10.1	3.9	3.9	4.11e-36						0	0	0	0	G3H0N2	G3H0N2_CRIGR	6794	1	1	2	1	1	2	1	1	2	1;1	1;1	1;1
316	2	gi|344237604	UPF0556 protein C19orf10-like	gb|EGV93707.1|	I79_008180	17.995	166	5.4	5.4	5.4	0.0043063	1.2154	1.2233	0.25188	0.24811		1	2178600	920720	1257900	G3HCH0	G3HCH0_CRIGR	2133;3523;5240;5346;5689;7448;8349;8365	8	8	8	8	8	8	8	8	8	8	8	8
317	3	gi|344237623	Scaffold attachment factor B1	gb|EGV93726.1|	I79_008200	102.83	929	8.2	8.2	8.2	2.15e-13	0.26802	0.23715	7.8e-10	6.24e-09	69.422	3	26729000	19167000	7562500	G3HCI9	G3HCI9_CRIGR	730	1	1	2	1	1	2	1	1	2	1;1;1;1	1;1;1;1	1;1;1;1
318	2	gi|354479290	PREDICTED: lon protease homolog, mitochondrial-like	gb|EGV93728.1|	I79_008202	106.65	965	23.8	23.8	23.8	1.53e-119	1.0847	1.025	0.49223	0.49084	66.381	13	77425000	36163000	41263000	G3HCJ1	G3HCJ1_CRIGR	9243	1	1	2	1	1	2	1	1	2	1;1;1;1	1;1;1;1	1;1;1;1
319	2	gi|344237637	Putative ATP-dependent Clp protease proteolytic subunit, mitochondrial	gb|EGV93740.1|	I79_008214	29.777	272	17.6	17.6	17.6	4.43e-86	1.4236	1.4472	0.099332	0.10387	28.799	7	98348000	45031000	53316000	G3HCK3	G3HCK3_CRIGR	5413;9485	2	2	2	2	2	2	2	2	2	2;2	2;2	2;2
320	2	gi|344237646	Tubulin beta-4 chain	gb|EGV93749.1|	I79_008223	49.585	444	61.9	13.3	3.8	1.18e-223	0.87579	1.3701	0.13913	0.13174		1	16548000	8534300	8014100	G3HCL2	G3HCL2_CRIGR	11;228;576;591;744;1283;1722;1953;2035;2744;3321;3900;4091;4264;4347;4449;4938;5141;5682;5881;6040;6223;7846;8180	24	30	41	24	30	41	24	30	41	24;24	24;24	24;24
321	2	gi|344237662	Sphingosine-1-phosphate lyase 1	gb|EGV93765.1|	I79_006036	63.812	568	5.8	5.8	5.8	2.72e-40	1.0628	1.5171	0.07237	0.075808	20.93	4	39238000	18505000	20733000	G3H6R7	G3H6R7_CRIGR	44;618;1537;2970;7490;7890	6	6	7	6	6	7	6	6	7	6;6	6;6	6;6
322	2	gi|344237666	Paladin	gb|EGV93769.1|	I79_006040	99.551	883	5.9	5.9	5.9	9.73e-34						0	0	0	0	G3H6S1	G3H6S1_CRIGR	3033;3358	2	2	2	2	2	2	2	2	2	2;2	2;2	2;2
323	2	gi|344237680	Hexokinase-1	gb|EGV93783.1|	I79_006054	102.31	917	24.2	24.2	2.3	2.79e-230	1.3966	1.4657	0.091472	0.095696	12.147	26	119760000	46482000	73276000	G3H6T5	G3H6T5_CRIGR	7559	1	1	1	1	1	1	1	1	1	1;1	1;1	1;1
324	2	gi|344237683	Vacuolar protein sorting-associated protein 26A	gb|EGV93786.1|	I79_006057	38.113	327	18.3	18.3	18.3	1.33e-26	0.84614	0.88465	0.27839	0.29512	6.1805	3	26268000	12747000	13521000	G3H6T8	G3H6T8_CRIGR	1100;1130;2645;4598;7945;8174;8205	7	8	11	7	8	11	7	8	11	7;7;7;5;1;1	7;7;7;5;1;1	7;7;7;5;1;1
325	2	gi|354475482	PREDICTED: nucleolar RNA helicase 2-like	gb|EGV93789.1|	I79_006060	88.764	806	11.3	11.3	11.3	7.61e-50	0.93177	0.99432	0.45866	0.46774	9.7098	5	30278000	14282000	15995000	G3H6U1	G3H6U1_CRIGR	5054;5440;8110;8318	4	5	8	4	5	8	4	5	8	4;4;1;1	4;4;1;1	4;4;1;1
326	2	gi|354466079	PREDICTED: ubiquitin-conjugating enzyme E2 J1-like	gb|EGV93818.1|	I79_000686	36.147	330	9.1	9.1	9.1	5.49e-13						0	0	0	0	G3GSR8	G3GSR8_CRIGR	352;2127;3095;3458;7671;7672	6	7	8	6	7	8	6	7	8	6;6	6;6	6;6
327	2	gi|354466089	PREDICTED: CASP8-associated protein 2	gb|EGV93826.1|	I79_000695	205.99	1840	0.6	0.6	0.6	0.019658						0	0	0	0	G3GSS6	G3GSS6_CRIGR	7150	1	1	2	1	1	2	1	1	2	1;1	1;1	1;1
328	6	gi|344237750	60S ribosomal protein L9	gb|EGV93853.1|	I79_002692	22.652	199	48.7	48.7	48.7	1.8e-89	1.0833	1.0451	0.46381	0.4768	20.373	24	44595000	19989000	24606000	G3GY37	G3GY37_CRIGR	1278;3407;3512;5231	4	4	5	4	4	5	4	4	5	4;4;1	4;4;1	4;4;1
329	2	gi|344237757	Myosin-10	gb|EGV93860.1|	I79_002699	229.04	1976	23.7	19.4	18.8	0	1.3985	1.3846	0.1307	0.13641	19.821	17	67897000	25434000	42463000	G3GY44	G3GY44_CRIGR	4047;6889	2	2	4	1	1	2	1	1	2	2;1;1	1;0;0	1;0;0
330	5	gi|344237760	60S ribosomal protein L26	gb|EGV93863.1|	I79_002702	17.215	145	20.7	20.7	20.7	4.9e-13	0.75323	0.80087	0.15876	0.21813		1	154650	77726	76919	G3GY47	G3GY47_CRIGR	7333;9483	2	2	2	2	2	2	2	2	2	2;2	2;2	2;2
331	2	gi|344237765	Phosphoribosylformylglycinamidine synthase	gb|EGV93868.1|	I79_002708	144.65	1338	7.1	7.1	7.1	2.43e-08						0	0	0	0	G3GY52	G3GY52_CRIGR	4567	1	1	1	1	1	1	1	1	1	1;1;1	1;1;1	1;1;1
332	2	gi|344237768	Period circadian protein-like 1	gb|EGV93871.1|	I79_002719	137.4	1281	2.6	1.2	1.2	1.59e-43						0	0	0	0	G3GY55	G3GY55_CRIGR	1345;4025;4378;4839;5350;9769	6	6	8	6	6	8	6	6	8	6;6;5	6;6;5	6;6;5
333	2	gi|344237789	Sentrin-specific protease 3	gb|EGV93892.1|	I79_002749	64.924	571	3.2	3.2	3.2	5.12e-12						0	0	0	0	G3GY76	G3GY76_CRIGR	5511;7748	2	2	2	2	2	2	2	2	2	2;2	2;2	2;2
334	2	gi|354469765	PREDICTED: phospholipid scramblase 3-like	gb|EGV93904.1|	I79_002761	43.73	414	9.4	9.4	9.4	7.75e-89						0	0	0	0	G3GY88	G3GY88_CRIGR	700;2746	2	2	2	2	2	2	2	2	2	2;2	2;2	2;2
335	3	gi|344237815	Very long-chain specific acyl-CoA dehydrogenase, mitochondrial	gb|EGV93918.1|	I79_002775	70.393	652	22.1	22.1	22.1	6.52e-123	1.5774	1.6034	0.048324	0.050708	14.047	9	91062000	34447000	56615000	G3GYA2	G3GYA2_CRIGR	6477	1	1	1	1	1	1	1	1	1	1;1	1;1	1;1
336	2	gi|344237837	Mitochondrial 2-oxoglutarate/malate carrier protein	gb|EGV93940.1|	I79_002799	31.086	282	41.8	41.8	41.8	1.32e-184	1.5967	1.6663	0.035726	0.037528	12.818	24	266130000	100840000	165290000	G3GYC4	G3GYC4_CRIGR	3084	1	1	1	1	1	1	1	1	1	1;1	1;1	1;1
337	2	gi|354469583	PREDICTED: complement component 1 Q subcomponent-binding protein, mitochondrial-like	gb|EGV93951.1|	I79_002810	24.121	211	6.6	6.6	6.6	6.84e-54	1.546	1.6319	0.042183	0.044287	22.604	8	176130000	64928000	111200000	G3GYD5	G3GYD5_CRIGR	3932;4889;6107;7222	4	4	5	4	4	5	4	4	5	4;4;2	4;4;2	4;4;2
338	2	gi|354469586	PREDICTED: derlin-2-like	gb|EGV93955.1|	I79_002814	25.696	221	8.6	8.6	8.6	0.012743						0	0	0	0	G3GYD9	G3GYD9_CRIGR	373;2232	2	2	2	2	2	2	2	2	2	2;2	2;2	2;2
339	5	gi|344237874	Anionic trypsin-2	gb|EGV93977.1|	I79_011403	26.732	252	7.9	7.9	7.9	3.75e-13	0.074425	0.071111	1.45e-28	1.51e-62	143.58	22	158220000	153450000	4771900	G3HL18	G3HL18_CRIGR	1078;1760;2982;3362;3581;4049;4457;4826;7762;8981;9498;9985	12	13	20	12	13	20	12	13	20	12;12	12;12	12;12
340	2	gi|344237940	AFG3-like protein 1	gb|EGV94043.1|	I79_000192	87.403	789	5.1	5.1	5.1	1.66e-09						0	0	0	0	G3GRP9	G3GRP9_CRIGR	2047;3381;7955	3	4	7	3	4	7	3	4	7	3;3;3;2;2;2;2;2;2;2;2;1;1	3;3;3;2;2;2;2;2;2;2;2;1;1	3;3;3;2;2;2;2;2;2;2;2;1;1
341	2	gi|344237942	Tubulin beta-3 chain	gb|EGV94045.1|	I79_000194	85.499	766	34.6	20.6	15.7	0	0.88456	1.1144	0.37209	0.38398	25.829	19	356500000	185590000	170910000	G3GRQ1	G3GRQ1_CRIGR	8107	1	1	1	1	1	1	1	1	1	1;1;1;1	1;1;1;1	1;1;1;1
342	4	gi|350538733	60S ribosomal protein L13	ref|NP_001233732.1|	RPL13	24.392	211	18	18	18	5.97e-41						0	0	0	0	Q9Z313	RL13_CRIGR	586;4795	2	2	2	2	2	2	2	2	2	2;1;1	2;1;1	2;1;1
343	3	gi|344237984	Zinc finger CCCH domain-containing protein 18	gb|EGV94087.1|	I79_000237	108.6	972	6.8	6.8	6.8	2.05e-15	0.74632	0.90627	0.31289	0.35994	26.247	4	7512000	3852500	3659500	G3GRU2	G3GRU2_CRIGR	1185;1186;1187;1940;4035;4061;4578;5571;6311;6526;6804;7474;7475;7886;8189;8832;10086	17	25	43	17	25	43	17	25	43	17;17;17;17;15;10;6;6;5;5;3;2;1	17;17;17;17;15;10;6;6;5;5;3;2;1	17;17;17;17;15;10;6;6;5;5;3;2;1
344	2	gi|344237991	Kelch domain-containing protein 4	gb|EGV94094.1|	I79_000244	65.676	589	2.4	2.4	2.4	1.44e-08						0	0	0	0	G3GRV0	G3GRV0_CRIGR	642;1008;2215;2230;2287;5349;5992;6048;6292;7382;7790;7878;8513;8782;8990;9314	16	21	32	16	21	32	16	21	32	16;16;16;15;14	16;16;16;15;14	16;16;16;15;14
345	2	gi|344238002	Cytochrome c oxidase subunit 4 isoform 1, mitochondrial	gb|EGV94105.1|	I79_000256	19.66	169	7.1	7.1	7.1	9.81e-24						0	0	0	0	G3GRW1	G3GRW1_CRIGR	1905;3250;4590;5060;5912;6739;7023;7654;10065	9	9	14	9	9	14	9	9	14	9;9;9;9	9;9;9;9	9;9;9;9
346	2	gi|344238003	Neighbor of COX4	gb|EGV94106.1|	I79_000257	23.481	207	15.9	15.9	15.9	1.17e-07	1.4693	1.372	0.13799	0.13965	190.92	3	1978900	1928300	50620	G3GRW2	G3GRW2_CRIGR	4206;4833;8839;9339	4	4	7	1	1	2	1	1	2	4	1	1
347	2	gi|354465420	PREDICTED: 1-phosphatidylinositol-4,5-bisphosphate phosphodiesterase gamma-2-like	gb|EGV94140.1|	I79_000293	147.93	1267	1.5	1.5	1.5	0.00088245						0	0	0	0	G3GRN8	G3GRN8_CRIGR	8809	1	1	1	1	1	1	1	1	1	1;1	1;1	1;1
348	1	gi|344238067	Mitochondrial import inner membrane translocase subunit Tim8 A	gb|EGV94170.1|	I79_005750	5.7064	50	22	22	22	0.0010025						0	0	0	0	G3H601	G3H601_CRIGR	1831;2051;2181;3728;9542	5	5	6	5	5	6	5	5	6	5;5	5;5	5;5
349	3	gi|344238071	Heterogeneous nuclear ribonucleoprotein H2	gb|EGV94174.1|	I79_005755	49.279	449	14.7	8	8	5.14e-40						0	0	0	0	G3H605	G3H605_CRIGR	6010	1	1	1	1	1	1	1	1	1	1;1;1	1;1;1	1;1;1
350	2	gi|354503474	PREDICTED: glutamate--cysteine ligase regulatory subunit-like	gb|EGV94179.1|	I79_022778	30.412	271	15.5	15.5	15.5	6.89e-07	1.0032	1.0753	0.42257	0.41492	11.768	2	8693800	4130700	4563200	G3IG96	G3IG96_CRIGR	1707;3957;9320	3	3	4	3	3	4	3	3	4	3;3	3;3	3;3
351	4	gi|344238084	Myosin regulatory light chain 12B	gb|EGV94187.1|	I79_020511	19.779	172	57	57	16.3	2.02e-259	1.3918	1.3669	0.141	0.14708	22.599	8	54701000	21480000	33221000	G3IA94	G3IA94_CRIGR	8618	1	1	1	1	1	1	1	1	1	1;1	1;1	1;1
352	2	gi|344238089	Cleavage stimulation factor 77 kDa subunit	gb|EGV94192.1|	I79_003023	82.876	717	6.6	6.6	6.6	0.00045829	0.90713	0.92364	0.34124	0.38433	6.4557	2	2969400	1458700	1510800	G3GYX4	G3GYX4_CRIGR	4048	1	1	1	1	1	1	1	1	1	1;1	1;1	1;1
353	2	gi|354470481	PREDICTED: caprin-1-like	gb|EGV94200.1|	I79_003032	84.612	768	7.4	7.4	7.4	1.5e-23	0.58749	0.595	0.012882	0.018246	11.429	4	17245000	10449000	6796700	G3GYY2	G3GYY2_CRIGR	2486;2953;3379;7644	4	5	8	4	5	8	4	5	8	4;4	4;4	4;4
354	2	gi|344238099	N-acetyltransferase 10	gb|EGV94202.1|	I79_003034	115.6	1025	12.2	12.2	12.2	2.86e-52	0.7929	0.85626	0.23493	0.25264	18.8	5	12255000	6619700	5634800	G3GYY4	G3GYY4_CRIGR	4168;4943;5967	3	3	4	3	3	4	3	3	4	3;3	3;3	3;3
355	2	gi|344238101	Catalase	gb|EGV94204.1|	I79_003036	63.098	555	14.2	14.2	14.2	4.37e-78	1.027	1.1387	0.34261	0.33382		1	156130	83688	72443	G3GYY6	G3GYY6_CRIGR	91;1679;2415;6974;9100;9321;9527	7	7	8	7	7	8	7	7	8	7;7	7;7	7;7
356	2	gi|344238143	Single-stranded DNA-binding protein, mitochondrial	gb|EGV94246.1|	I79_009748	17.183	148	12.2	12.2	12.2	2.6e-44	1.4656	1.4573	0.094964	0.088756	3.7659	6	20489000	8069300	12420000	G3HGL0	G3HGL0_CRIGR	3376	1	1	1	1	1	1	1	1	1	1;1	1;1	1;1
357	30	gi|354473013	PREDICTED: hypothetical protein LOC100774845	gb|EGV94277.1|	I79_008696	36.359	330	10.3	7.6	3	4.88e-141	1.3077	1.3163	0.17427	0.18147	9.0486	11	218030000	89051000	128980000	G3HDT0	G3HDT0_CRIGR	2991;4342;8252	3	3	5	3	3	5	3	3	5	3;3	3;3	3;3
358	8	gi|344238167	Histone H2A type 1	gb|EGV94270.1|	I79_008689	26.694	236	39.4	25.8	13.6	1.85e-29	1.3585	1.3248	0.16829	0.16037	5.2679	6	35339000	12595000	22744000	G3HDS3	G3HDS3_CRIGR	2432;6174	2	2	2	2	2	2	2	2	2	2;1	2;1	2;1
359	2	gi|344238171	Histone H1.3	gb|EGV94274.1|	I79_008693	20.511	207	18.4	7.7	7.7	5.36e-50	1.3337	1.3789	0.13394	0.13977	75.399	12	94966000	42488000	52478000	G3HDS7	G3HDS7_CRIGR	1540;2568;4703;4710;5837;6177;6228;8214;8567;8976;9759	11	16	23	11	16	23	11	16	23	11;11;1	11;11;1	11;11;1
360	6	gi|344238185	hypothetical protein I79_008707	gb|EGV94288.1|	I79_008707	21.284	212	23.1	23.1	7.5	5.25e-49	1.0769	1.1061	0.38256	0.3946	54.244	50	321860000	146400000	175460000	G3HDU1	G3HDU1_CRIGR	7667;8939	2	2	3	2	2	3	2	2	3	2;2;2	2;2;2	2;2;2
361	2	gi|344238193	Histone H1.1	gb|EGV94296.1|	I79_008715	21.736	213	18.8	14.6	14.6	6.89e-10	0.97146	1.0743	0.42397	0.41075	12.304	3	3982000	1951100	2030900	G3HDU9	G3HDU9_CRIGR	8639	1	2	2	1	2	2	1	2	2	1;1	1;1	1;1
362	2	gi|344238239	Vitronectin	gb|EGV94342.1|	I79_001034	100.14	876	7.6	7.6	5.9	1.19e-80	1.4153	1.4608	0.093492	0.096558		1	3650200	1424300	2225900	G3GTP7	G3GTP7_CRIGR	4310;6331	2	3	5	1	1	2	1	1	2	2;2;1	1;1;1	1;1;1
363	2	gi|354466747	PREDICTED: zinc finger protein 207-like	gb|EGV94369.1|	I79_001063	52.707	494	5.3	5.3	5.3	2.5e-08						0	0	0	0	G3GTS4	G3GTS4_CRIGR	1458;9739	2	2	2	2	2	2	2	2	2	2;2	2;2	2;2
364	1	gi|344238269	Myosin-Id	gb|EGV94372.1|	I79_001066	92.896	803	1.5	1.5	1.5	0.00011322						0	0	0	0	G3GTS7	G3GTS7_CRIGR	3242;8179	2	2	2	2	2	2	2	2	2	2;1;1;1	2;1;1;1	2;1;1;1
365	3	gi|344238391	Ras-specific guanine nucleotide-releasing factor 1	gb|EGV94494.1|	I79_000883	180.87	1632	1	1	1	0.043961						0	65662	65662	0	G3GTA7	G3GTA7_CRIGR	241;282;2976;3343;4674;5428;6288;7260;7769;7914;9080;9517	12	12	18	11	11	16	11	11	16	12;12;12;11	11;11;11;10	11;11;11;10
366	2	gi|344238393	Transmembrane emp24 domain-containing protein 3	gb|EGV94496.1|	I79_000886	25.223	220	8.6	8.6	8.6	0.026089	1.2179	1.1585	0.31958	0.31208	9.4278	3	319460	132650	186810	G3GTA9	G3GTA9_CRIGR	3209	1	1	2	1	1	2	1	1	2	1	1	1
367	2	gi|344238397	5-formyltetrahydrofolate cyclo-ligase	gb|EGV94500.1|	I79_000890	23.181	203	10.3	10.3	10.3	0.00054881	0.93185	0.98136	0.43717	0.46483		1	721110	357150	363960	G3GTB3	G3GTB3_CRIGR	2348;5221;5546;5547;5880;9442;9884	7	7	8	7	7	8	7	7	8	7;7;7;7;7;7;7;7;7;7;7;7;7;7;7;7;7;7;7	7;7;7;7;7;7;7;7;7;7;7;7;7;7;7;7;7;7;7	7;7;7;7;7;7;7;7;7;7;7;7;7;7;7;7;7;7;7
368	3	gi|344238401	Heterogeneous nuclear ribonucleoprotein Q	gb|EGV94504.1|	I79_000895	62.688	562	19.6	19.6	14.1	4.42e-67	1.0961	1.0966	0.39468	0.4069	64.308	9	129230000	34390000	94844000	G3GTB7	G3GTB7_CRIGR	643;2265;2693;3995;6632;7572	6	8	10	6	8	10	6	8	10	6;5;2;1	6;5;2;1	6;5;2;1
369	1	gi|344238411	NADP-dependent malic enzyme	gb|EGV94514.1|	I79_000906	32.762	291	37.8	3.1	3.1	2.04e-41						0	0	0	0	G3GTC7	G3GTC7_CRIGR	131;4690	2	2	3	2	2	3	2	2	3	2;2;2;2	2;2;2;2	2;2;2;2
370	3	gi|344238413	Phosphoacetylglucosamine mutase	gb|EGV94516.1|	I79_000908	59.484	542	12.7	12.7	12.7	7.89e-66	0.29415	0.30261	2.47e-07	1.08e-06	214.95	2	9436700	7266600	2170100	G3GTC9	G3GTC9_CRIGR	130;601;939;940;941;1403;1519;1796;1914;2070;2235;2236;3655;3687;3714;4609;5112;5939;6556;7244;8865;8987;9762;10085	24	28	41	18	22	31	4	5	6	24	18	4
371	2	gi|354484005	PREDICTED: sorting nexin-2-like	gb|EGV94525.1|	I79_011124	69.158	607	4.3	4.3	4.3	0.002982						0	0	0	0	G3HKA5	G3HKA5_CRIGR	4037;8905	2	2	3	2	2	3	2	2	3	2;2	2;2	2;2
372	1	gi|344238428	Peptidyl-prolyl cis-trans isomerase C	gb|EGV94531.1|	I79_011130	18.033	163	21.5	21.5	21.5	2.88e-44	1.1518	1.2218	0.25334	0.26279	27.501	9	77064000	37447000	39618000	G3HKB0	G3HKB0_CRIGR	6078	1	1	2	1	1	2	1	1	2	1;1	1;1	1;1
373	2	gi|344238459	ATP synthase mitochondrial F1 complex assembly factor 1	gb|EGV94562.1|	I79_002924	38.653	348	3.7	3.7	3.7	3.73e-06						0	0	0	0	G3GYU5	G3GYU5_CRIGR	7153	1	2	2	1	2	2	1	2	2	1	1	1
374	4	gi|344238487	Alcohol dehydrogenase	gb|EGV94590.1|	I79_002952	36.509	324	26.5	26.5	26.5	4.87e-55	1.0463	1.0641	0.43768	0.45043	5.2965	5	46288000	22430000	23858000	G3GYP7	G3GYP7_CRIGR	2820;4368;6815;8665;9398;9557	6	6	6	6	6	6	3	3	3	6;6	6;6	3;3
375	2	gi|344238500	Uroporphyrinogen decarboxylase	gb|EGV94603.1|	I79_002966	40.629	367	3.5	3.5	3.5	3.73e-06						0	0	0	0	G3GYQ9	G3GYQ9_CRIGR	1177;1686;1700;1701	4	4	6	1	1	1	1	1	1	4;4;4	1;1;1	1;1;1
376	5	gi|344238509	40S ribosomal protein S8	gb|EGV94612.1|	I79_002981	24.205	208	31.7	31.7	31.7	1.07e-174	0.78024	0.79277	0.14879	0.052194	66.036	13	410060000	220490000	189570000	G3GYR9	G3GYR9_CRIGR	271	1	1	1	1	1	1	1	1	1	1;1	1;1	1;1
377	2	gi|344238523	26S proteasome non-ATPase regulatory subunit 6	gb|EGV94626.1|	I79_010547	45.566	389	18	18	18	1.26e-65	1.0523	1.0414	0.46904	0.46201	6.7177	2	16537000	7290100	9246500	G3HIS0	G3HIS0_CRIGR	4506	1	1	2	1	1	2	1	1	2	1;1	1;1	1;1
378	2	gi|344238539	Erlin-2	gb|EGV94642.1|	I79_003994	37.95	339	31.9	31.9	28.3	1.76e-50	1.5317	1.5491	0.062409	0.06542	6.633	6	43755000	17386000	26369000	G3H1G8	G3H1G8_CRIGR	2128;4902;5126;5707;7342;8819	6	8	10	6	8	10	6	8	10	6;6;6	6;6;6	6;6;6
379	2	gi|344238547	Protein farnesyltransferase/geranylgeranyltransferase type-1 subunit alpha	gb|EGV94650.1|	I79_004002	37.888	315	5.7	5.7	5.7	1.36e-18	0.82527	0.84898	0.22421	0.28082	33.18	3	6515900	3524600	2991300	G3H1H6	G3H1H6_CRIGR	2291	1	1	1	1	1	1	1	1	1	1;1	1;1	1;1
380	2	gi|344238558	U6 snRNA-associated Sm-like protein LSm1	gb|EGV94661.1|	I79_004014	15.207	133	14.3	14.3	14.3	2.46e-07						0	0	0	0	G3H1I6	G3H1I6_CRIGR	155;1020;1240;1241;3259;3487;5743;5744;5745;6863;6864;6906;7239;7888;8048;8049;8245;8368;8383;9616	20	21	30	20	21	30	20	21	30	20;20	20;20	20;20
381	8	gi|344238623	Cytochrome c, somatic	gb|EGV94726.1|	I79_004417	11.683	105	38.1	38.1	38.1	1.6e-105	1.3609	1.3786	0.13414	0.13998	13.591	8	40547000	16587000	23960000	G3H2K2	G3H2K2_CRIGR	4005;6793;8059	3	3	3	3	3	3	3	3	3	3;3	3;3	3;3
382	5	gi|354499251	PREDICTED: PERQ amino acid-rich with GYF domain-containing protein 2 isoform 3	gb|EGV94741.1|	I79_020264	150.3	1299	8.8	8.8	8.8	3.49e-55	0.71529	0.70717	0.06492	0.078502	0.9461	2	7996200	4737000	3259300	G3I9L4	G3I9L4_CRIGR	153;7840	2	2	3	2	2	3	2	2	3	2;2;2	2;2;2	2;2;2
383	4	gi|344238647	Interferon-inducible protein	gb|EGV94750.1|	I79_004483	15.832	144	12.5	12.5	12.5	1.17e-07						0	0	0	0	G3H2R3	G3H2R3_CRIGR	9158	1	1	2	1	1	2	1	1	2	1;1	1;1	1;1
384	2	gi|344238652	DNA-directed RNA polymerase III subunit RPC3	gb|EGV94755.1|	I79_004488	60.496	533	3.2	3.2	3.2	0.021266						0	0	0	0	G3H2R8	G3H2R8_CRIGR	1079;4327	2	2	2	2	2	2	2	2	2	2;2	2;2	2;2
385	35	gi|344238671	Histone H3	gb|EGV94774.1|	I79_004539	29.58	267	41.9	41.9	22.8	7.34e-202	1.4352	1.4048	0.11978	0.12509	48.072	97	3019600000	1203400000	1816200000	G3H2T7	G3H2T7_CRIGR	4108	1	1	1	1	1	1	1	1	1	1;1;1;1	1;1;1;1	1;1;1;1
386	2	gi|344238680	Splicing factor 3B subunit 4	gb|EGV94783.1|	I79_004549	44.355	424	8.7	8.7	8.7	1.83e-19	0.89353	0.88151	0.27346	0.29033	3.497	2	7956800	3921200	4035500	G3H2U6	G3H2U6_CRIGR	1293;2946;5200;9804	4	4	7	1	1	1	1	1	1	4;4;4;4;4;4	1;1;1;1;1;1	1;1;1;1;1;1
387	2	gi|344238683	Vacuolar protein sorting-associated protein 45	gb|EGV94786.1|	I79_004552	64.923	570	6.1	6.1	6.1	2.03e-08	0.88479	0.90843	0.31638	0.33191	20.376	3	17066000	9044200	8022000	G3H2U9	G3H2U9_CRIGR	2541;3399;9738	3	3	3	3	3	3	3	3	3	3;3	3;3	3;3
388	2	gi|354473034	PREDICTED: putative PIP5K1A and PSMD4-like protein-like	gb|EGV94834.1|	I79_004602	96.289	870	4.6	4.6	4.6	2.86e-12	0.92477	1.0093	0.48322	0.491	12.357	4	23454000	13021000	10433000	G3H2Z7	G3H2Z7_CRIGR	3186;4586	2	3	3	2	3	3	2	3	3	2;2	2;2	2;2
389	2	gi|344238737	Proteasome subunit beta type-4	gb|EGV94840.1|	I79_004608	29.177	264	30.7	30.7	30.7	1.74e-111	1.0027	0.93381	0.35803	0.27307	17.087	11	63536000	31698000	31839000	G3H303	G3H303_CRIGR	3732;6750	2	2	4	2	2	4	2	2	4	2;2	2;2	2;2
390	2	gi|344238779	tRNA (adenine-N(1)-)-methyltransferase catalytic subunit TRMT61A	gb|EGV94882.1|	I79_004693	31.701	290	4.5	4.5	4.5	2.34e-27						0	0	0	0	G3H378	G3H378_CRIGR	103;1654;2091;2305;3218;3611;6014;6355;7463;8228;9020	11	13	17	8	10	14	8	10	14	11	8	8
391	6	gi|344238798	RAC-alpha serine/threonine-protein kinase	gb|EGV94901.1|	I79_004712	55.76	480	11	11	11	2.89e-05	0.79575	0.83389	0.20262	0.22069	11.786	2	9838700	5664900	4173800	G3H397	G3H397_CRIGR	1243;3130;5328	3	3	4	3	3	4	3	3	4	3;3;3	3;3;3	3;3;3
392	2	gi|344238813	Cysteine-rich protein 2	gb|EGV94916.1|	I79_004727	22.944	212	20.8	20.8	20.8	1.97e-09	1.3771	1.3512	0.15073	0.15715	25.981	3	56967000	20434000	36533000	G3H3B2	G3H3B2_CRIGR	2448;2495;7615;8382;8789;8813;9526	7	8	9	7	8	9	7	8	9	7;7;7	7;7;7	7;7;7
393	3	gi|344238815	Transcription elongation factor B polypeptide 1	gb|EGV94918.1|	I79_006997	12.473	112	17.9	17.9	17.9	8.83e-05						0	0	0	0	G3H9C9	G3H9C9_CRIGR	2289;5227	2	2	2	2	2	2	2	2	2	2;2	2;2	2;2
394	5	gi|354477152	PREDICTED: acetyl-CoA carboxylase 1-like	gb|EGV94920.1|	I79_006999	196.45	1721	7	7	7	2.48e-24						0	0	0	0	G3H9D1	G3H9D1_CRIGR	145	1	1	1	1	1	1	1	1	1	1;1	1;1	1;1
395	2	gi|344238843	Heterogeneous nuclear ribonucleoprotein U-like protein 1	gb|EGV94946.1|	I79_020426	176.47	1566	2.3	2.3	2.3	0.0012407						0	0	0	0	G3IA10	G3IA10_CRIGR	2989	1	1	1	1	1	1	1	1	1	1;1	1;1	1;1
396	2	gi|344238861	Protein Niban	gb|EGV94964.1|	I79_007150	102.97	930	2.8	2.8	2.8	8.62e-08	0.80842	0.87264	0.25971	0.31311		1	1798500	1049000	749510	G3H9S0	G3H9S0_CRIGR	1806	1	1	1	1	1	1	1	1	1	1;1	1;1	1;1
397	4	gi|344238865	Influenza virus NS1A-binding protein-like	gb|EGV94968.1|	I79_007154	71.574	642	3.3	3.3	3.3	8.51e-18	0.69384	0.77781	0.13124	0.19003	164.52	3	4791600	224880	4566700	G3H9S4	G3H9S4_CRIGR	1321;1874;3066;3492;5042;5458;6438;8181;9406	9	10	14	9	10	14	6	7	11	9;9;8	9;9;8	6;6;5
398	4	gi|344238872	Dolichyl-diphosphooligosaccharide--protein glycosyltransferase 48 kDa subunit	gb|EGV94975.1|	I79_007162	48.801	441	31.3	31.3	31.3	4.84e-53	1.3428	1.3076	0.18064	0.18803	14.15	14	81791000	34662000	47129000	G3H9T1	G3H9T1_CRIGR	1294;5711;6782;7136;9705;9820	6	9	11	1	1	1	1	1	1	6	1	1
399	2	gi|344238970	ATP synthase subunit gamma, mitochondrial	gb|EGV95073.1|	I79_000004	32.847	298	18.8	18.8	18.8	1.18e-18	1.5507	1.1111	0.37625	0.3882	32.588	5	36323000	14751000	21572000	G3GR61	G3GR61_CRIGR	720;3071;3214	3	3	4	3	3	4	3	3	4	3;3;1	3;3;1	3;3;1
400	3	gi|344238982	Rab GDP dissociation inhibitor beta	gb|EGV95085.1|	I79_000016	50.567	445	36.4	36.4	25.8	1.71e-284	0.97394	0.98268	0.43937	0.38755	11.068	10	95543000	47660000	47883000	G3GR73	G3GR73_CRIGR	4891;6165;7864	3	4	6	3	4	6	3	4	6	3;3;3;3;3	3;3;3;3;3	3;3;3;3;3
401	3	gi|344238994	Presequence protease, mitochondrial	gb|EGV95097.1|	I79_000028	117.86	1036	20.2	20.2	20.2	6.58e-45	1.2892	1.1946	0.28053	0.29064	12.62	8	59093000	25086000	34007000	G3GR85	G3GR85_CRIGR	2261;8237	2	2	3	2	2	3	2	2	3	2;2;2;2;2;2;2;2;2;2;2;2;2;2;2	2;2;2;2;2;2;2;2;2;2;2;2;2;2;2	2;2;2;2;2;2;2;2;2;2;2;2;2;2;2
402	2	gi|344238995	6-phosphofructokinase type C	gb|EGV95098.1|	I79_000029	86.282	793	4.5	2.1	2.1	2.46e-12						0	0	0	0	G3GR86	G3GR86_CRIGR	2931;8980;9281	3	3	4	1	1	1	1	1	1	3	1	1
403	2	gi|344239002	Nucleolar GTP-binding protein 1	gb|EGV95105.1|	I79_000036	74.086	634	14	14	14	4.42e-28	0.75832	0.74059	0.092829	0.10853	12.5	3	11243000	5986900	5256500	G3GR93	G3GR93_CRIGR	2064;3778;3983;7574	4	4	5	4	4	5	2	2	2	4;4;4;4	4;4;4;4	2;2;2;2
404	2	gi|344239012	MMP37-like protein, mitochondrial	gb|EGV95115.1|	I79_014952	37.531	337	18.4	18.4	18.4	2.75e-21	1.4727	1.5259	0.069509	0.064273	6.3419	2	8970600	3391100	5579500	G3HVG5	G3HVG5_CRIGR	5731	1	1	1	1	1	1	1	1	1	1;1	1;1	1;1
405	4	gi|354499644	PREDICTED: olfactory receptor 51V1-like	gb|EGW12648.1|	I79_022421	35.647	313	3.5	3.5	3.5	9.49e-06						0	0	0	0	G3IFA0	G3IFA0_CRIGR	6156;7427	2	4	4	2	4	4	2	4	4	2;2	2;2	2;2
406	2	gi|344239044	Uncharacterized protein C10orf58-like	gb|EGV95147.1|	I79_012906	25.573	229	5.2	5.2	5.2	2.16e-10	1.2445	1.1628	0.31482	0.30759	16.008	2	40211	19266	20945	G3HQ17	G3HQ17_CRIGR	4922;5536;8741	3	3	3	3	3	3	3	3	3	3;3;3	3;3;3	3;3;3
407	3	gi|344239051	UPF0368 protein Cxorf26-like	gb|EGV95154.1|	I79_014554	22.209	196	27	27	27	1.9e-69	1.0506	1.0764	0.42117	0.40809		1	6139600	2897700	3241900	G3HUE5	G3HUE5_CRIGR	4820;7951;9059	3	3	3	3	3	3	3	3	3	3;2;1;1	3;2;1;1	3;2;1;1
408	1	gi|344239056	hypothetical protein I79_014560	gb|EGV95159.1|	I79_014560	9.583	83	37.3	37.3	37.3	0.0082451	1.0793	1.1718	0.30475	0.29807		1	530760	230140	300620	G3HUF0	G3HUF0_CRIGR	2664;4481	2	2	4	2	2	4	2	2	4	2;2	2;2	2;2
409	2	gi|344239065	Delta-1-pyrroline-5-carboxylate synthetase	gb|EGV95168.1|	I79_015894	87.217	795	30.7	30.7	30.7	4.76e-162	1.2155	1.2081	0.26678	0.27657	10.366	16	168070000	71872000	96202000	G3HXX8	G3HXX8_CRIGR	916;4187;4975;5424;5532;5907;6037;7815	8	9	10	8	9	10	8	9	10	8;8	8;8	8;8
410	2	gi|344239068	PDZ and LIM domain protein 1	gb|EGV95171.1|	I79_015897	35.971	329	39.8	39.8	39.8	2.15e-74	0.86545	0.89151	0.28922	0.18608	29.277	9	76160000	40350000	35811000	G3HXY1	G3HXY1_CRIGR	4731;4880;5926;6370	4	5	7	4	5	7	4	5	7	4	4	4
411	2	gi|344239112	S-methyl-5'-thioadenosine phosphorylase	gb|EGV95215.1|	I79_016873	35.587	324	45.1	45.1	45.1	6.96e-162	0.95911	1.0255	0.49155	0.49198	13.532	10	80153000	39926000	40227000	G3I0I7	G3I0I7_CRIGR	1938;4157;5146;6069;6519;7537;7558;8577;9043	9	11	17	9	11	17	9	11	17	9;9	9;9	9;9
412	3	gi|344239124	Protein transport protein Sec23A	gb|EGV95227.1|	I79_009685	86.152	765	32.7	32.7	28.5	7.28e-295	0.73223	0.70856	0.065955	0.010068	21.823	9	48224000	26660000	21564000	G3HGF9	G3HGF9_CRIGR	8628	1	2	2	1	2	2	1	2	2	1;1	1;1	1;1
413	2	gi|344239160	Helicase SKI2W	gb|EGV95263.1|	I79_016437	145.14	1316	1.2	1.2	1.2	8.17e-83						0	0	0	0	G3HZD7	G3HZD7_CRIGR	1306;2272;2872;9004	4	5	6	4	5	6	4	5	6	4;4	4;4	4;4
414	4	gi|344239167	Heat shock 70 kDa protein 1A	gb|EGV95270.1|	I79_016446	69.917	641	10	2.5	2.5	1.13e-109						0	0	0	0	G3HZE5	G3HZE5_CRIGR	558;1137;2005;2687;4636;4921;4996;5023;5326	9	10	15	9	10	15	9	10	15	9;9	9;9	9;9
415	2	gi|354492832	PREDICTED: U6 snRNA-associated Sm-like protein LSm2-like	gb|EGV95273.1|	I79_016449	13.684	122	15.6	15.6	15.6	7.28e-70						0	0	0	0	G3HZE8	G3HZE8_CRIGR	7916	1	1	1	1	1	1	1	1	1	1;1	1;1	1;1
416	2	gi|344239176	Chloride intracellular channel protein 1	gb|EGV95279.1|	I79_016455	26.952	241	33.6	33.6	33.6	4.65e-20	0.96489	1.0602	0.44294	0.43555	19.159	10	14574000	6448900	8125000	G3HZF4	G3HZF4_CRIGR	1443;1560;2046;6484;6878	5	6	9	3	3	5	3	3	5	5;5	3;3	3;3
417	2	gi|344239184	Casein kinase II subunit beta	gb|EGV95287.1|	I79_016463	24.942	215	29.8	29.8	29.8	8.47e-88	0.92461	0.905	0.31084	0.32656	5.0752	2	15092000	8072200	7020000	G3HZG2	G3HZG2_CRIGR	3257	1	1	1	1	1	1	1	1	1	1;1	1;1	1;1
418	1	gi|344239188	Large proline-rich protein BAT3	gb|EGV95291.1|	I79_016467	101.95	953	14.5	14.5	14.5	8.52e-63						0	0	0	0	G3HZG6	G3HZG6_CRIGR	1339;8393;10050	3	3	4	3	3	4	3	3	4	3;3	3;3	3;3
419	4	gi|344239194	V-type proton ATPase subunit G 2	gb|EGV95297.1|	I79_016474	13.632	118	12.7	12.7	12.7	3.17e-11	1.0967	1.0477	0.46021	0.45306	6.417	2	22349000	12631000	9718900	G3HZH2	G3HZH2_CRIGR	8124;9781	2	2	2	1	1	1	1	1	1	2;2	1;1	1;1
420	2	gi|354474146	PREDICTED: NADH dehydrogenase	gb|EGV95301.1|	I79_005285	40.579	355	9.6	9.6	9.6	1.07e-22	1.3286	1.3728	0.13751	0.13919		1	5622000	2538700	3083400	G3H4S4	G3H4S4_CRIGR	2080;5006;7289;7523;7894	5	6	9	5	6	9	3	3	5	5	5	3
421	2	gi|344239224	Vigilin	gb|EGV95327.1|	I79_005313	141.72	1268	31.9	31.9	31.9	4.82e-243	0.52745	0.54961	0.0052596	4.68e-05	15.296	34	220810000	140740000	80063000	G3H4V0	G3H4V0_CRIGR	10027	1	1	1	1	1	1	1	1	1	1;1	1;1	1;1
422	2	gi|354474180	PREDICTED: septin-2	gb|EGV95328.1|	I79_005314	41.609	361	38	38	38	1.93e-160	1.0163	0.99417	0.45841	0.41555	12.203	10	126470000	62604000	63862000	G3H4V1	G3H4V1_CRIGR	2307;4015;5284;8220	4	4	4	4	4	4	4	4	4	4;3;2	4;3;2	4;3;2
423	2	gi|354474224	PREDICTED: thymidylate kinase-like	gb|EGV95337.1|	I79_005323	32.963	295	3.7	3.7	3.7	3.64e-18						0	0	0	0	G3H4W0	G3H4W0_CRIGR	74;1872;2822;7445;8533;9545;9730	7	8	12	7	8	12	7	8	12	7;7	7;7	7;7
424	2	gi|344239236	D-2-hydroxyglutarate dehydrogenase, mitochondrial	gb|EGV95339.1|	I79_005325	58.419	535	3	3	3	3.87e-06						0	0	0	0	G3H4W2	G3H4W2_CRIGR	6724;7442;8058;9594	4	5	8	4	5	8	4	5	8	4;4	4;4	4;4
425	2	gi|354490235	PREDICTED: calcium-binding and coiled-coil domain-containing protein 1-like	gb|EGV95353.1|	I79_014807	35.079	311	4.8	4.8	4.8	4.15e-21						0	0	0	0	G3HV30	G3HV30_CRIGR	588	1	1	1	1	1	1	1	1	1	1;1	1;1	1;1
426	11	gi|344239259	Poly(rC)-binding protein 2	gb|EGV95362.1|	I79_014816	38.209	362	33.1	33.1	27.6	4.8e-119	1.0376	1.0566	0.44794	0.4608	24.739	16	177970000	86385000	91587000	G3HV39	G3HV39_CRIGR	1145;6844	2	3	3	2	3	3	2	3	3	2;2	2;2	2;2
427	2	gi|344239270	Prefoldin subunit 5	gb|EGV95373.1|	I79_014827	17.314	154	11.7	11.7	11.7	2.59e-22	0.85963	0.84958	0.22508	0.28162	6.8052	2	7807200	3951700	3855500	G3HV50	G3HV50_CRIGR	1377;7647;9711	3	3	3	3	3	3	3	3	3	3;3	3;3	3;3
428	2	gi|354468142	PREDICTED: LOW QUALITY PROTEIN: crooked neck-like protein 1-like	gb|EGV95389.1|	I79_001855	93.885	793	1.6	1.6	1.6	3.73e-06						0	0	0	0	G3GVV2	G3GVV2_CRIGR	6381;6610;9776	3	3	5	3	3	5	3	3	5	3;3	3;3	3;3
429	2	gi|344239305	Ribosome-binding protein 1	gb|EGV95408.1|	I79_001876	216.7	2009	5.9	5.9	5.9	2.3e-109	1.2385	1.137	0.34455	0.35597	21.017	10	42008000	18623000	23385000	G3GVX1	G3GVX1_CRIGR	27;4050;4784;7589;7611;8821	6	6	11	2	2	4	1	1	2	6	2	1
430	2	gi|344239306	Destrin	gb|EGV95409.1|	I79_001877	18.566	165	20	20	20	2.04e-29	1.0596	1.0573	0.44703	0.43969	8.4263	4	21236000	10289000	10947000	G3GVX2	G3GVX2_CRIGR	132;2125;4304;6230;6276;6540;9487	7	9	11	2	2	2	1	1	1	7;7	2;2	1;1
431	5	gi|344239309	Ras GTPase-activating protein-binding protein 2	gb|EGV95412.1|	I79_020192	54.071	482	13.1	13.1	13.1	1.36e-42	1.0186	1.1246	0.35945	0.37113	17.511	8	42452000	20362000	22090000	G3I9F1	G3I9F1_CRIGR	203;8884	2	2	2	2	2	2	2	2	2	2;2	2;2	2;2
432	5	gi|354467972	PREDICTED: CUGBP Elav-like family member 2-like isoform 3	ref|XP_003496441.1|	I79_001781	57.045	532	5.5	5.5	5.5	2.01e-08						0	0	0	0	G3GVN6	G3GVN6_CRIGR	9889	1	1	1	1	1	1	1	1	1	1;1	1;1	1;1
433	1	gi|344239322	putative 2-oxoglutarate dehydrogenase E1 component DHKTD1, mitochondrial	gb|EGV95425.1|	I79_001790	54.933	494	2.6	2.6	2.6	0.00023045						0	0	0	0	G3GVP3	G3GVP3_CRIGR	1460;1461;3829;5303;7247;8715	6	7	11	6	7	11	6	7	11	6;6;6;6	6;6;6;6	6;6;6;6
434	2	gi|354467988	PREDICTED: ADP-sugar pyrophosphatase-like	gb|EGV95430.1|	I79_001795	24.342	219	27.9	27.9	27.9	1.79e-21	0.80677	0.96787	0.4147	0.44619		1	4867400	2619200	2248100	G3GVP7	G3GVP7_CRIGR	4019	1	1	1	1	1	1	1	1	1	1;1	1;1	1;1
435	2	gi|344239337	Selenide, water dikinase 1	gb|EGV95440.1|	I79_001805	42.892	392	7.1	7.1	7.1	0.00058247	0.86292	0.93461	0.35934	0.39973		1	2761100	1421200	1339900	G3GVQ8	G3GVQ8_CRIGR	1419;3489	2	7	8	2	7	8	2	7	8	2;2;1;1	2;2;1;1	2;2;1;1
436	2	gi|354489347	PREDICTED: transmembrane emp24 domain-containing protein 7-like	gb|EGV95510.1|	I79_014256	20.482	180	23.3	23.3	23.3	2.04e-20	1.2468	1.2864	0.19679	0.18851	7.6188	6	35464000	15066000	20398000	G3HTM8	G3HTM8_CRIGR	5523	1	1	2	1	1	2	1	1	2	1;1	1;1	1;1
437	3	gi|344239408	Eukaryotic translation initiation factor 1A	gb|EGV95511.1|	I79_014257	16.502	144	7.6	7.6	7.6	5.86e-20	0.83342	0.80119	0.15916	0.17709	0.64176	2	22560000	11981000	10579000	G3HTM9	G3HTM9_CRIGR	1941;2341;3723;3824;3896;6394;8960;9237	8	9	12	8	9	12	8	9	12	8;8	8;8	8;8
438	5	gi|344239418	Cytoplasmic FMR1-interacting protein 1	gb|EGV95521.1|	I79_014098	145.27	1253	9.7	9.7	9.7	1.15e-78	0.94578	0.95206	0.38835	0.40092	3.5472	3	15037000	7097600	7939300	G3HT77	G3HT77_CRIGR	59;348;1033;1034;1525;2361;2669;4822;5242;5534;5983;6416;7570;7571;8285;8570;8669;8795;8829;9124;9253;10005	22	28	41	22	28	41	22	28	41	22;21;21;21	22;21;21;21	22;21;21;21
439	3	gi|344239456	RNA-binding protein 24	gb|EGV95559.1|	I79_001317	26.407	251	10.8	10.8	10.8	0.013696	0.98284	0.93734	0.36386	0.40356		1	4208300	2095000	2113400	G3GUF8	G3GUF8_CRIGR	934;2631;5805;8743	4	6	6	4	6	6	4	6	6	4;4;4	4;4;4	4;4;4
440	2	gi|344239484	Eukaryotic translation initiation factor 3 subunit C	gb|EGV95587.1|	I79_019512	23.144	201	18.9	18.9	18.9	5.35e-12	1.0606	1.0387	0.47285	0.46588		1	8834100	4196600	4637500	G3I7L9	G3I7L9_CRIGR	501;3757;8284	3	3	4	3	3	4	3	3	4	3;3	3;3	3;3
441	3	gi|344239487	Elongation factor Tu, mitochondrial	gb|EGV95590.1|	I79_019515	49.557	452	17.9	17.9	17.9	3.59e-105	1.1843	1.1941	0.28101	0.27237	6.4333	3	19026000	8828300	10198000	G3I7M2	G3I7M2_CRIGR	2098;5611;7039;7700;7845	5	5	5	5	5	5	5	5	5	5;5	5;5	5;5
442	2	gi|344239525	60S ribosomal protein L37a	gb|EGV95628.1|	I79_004988	10.275	92	19.6	19.6	19.6	2.59e-22	0.88501	0.90418	0.30951	0.35701	7.102	12	6592900	3353200	3239700	G3H3Z5	G3H3Z5_CRIGR	261;1788;1789;3326;3327;3328;3455;4120;8461;9025	10	11	19	10	11	19	10	11	19	10;10;10;8;8;8;7;1	10;10;10;8;8;8;7;1	10;10;10;8;8;8;7;1
443	2	gi|344239527	Insulin-like growth factor-binding protein 5	gb|EGV95630.1|	I79_004990	30.292	271	25.8	25.8	25.8	3.02e-50	1.3119	1.2888	0.1949	0.18664	9.0079	5	26249000	10924000	15326000	G3H3Z7	G3H3Z7_CRIGR	3416;6051	2	3	4	2	3	4	2	3	4	2;2	2;2	2;2
444	3	gi|354467064	PREDICTED: lupus La protein homolog	gb|EGV95649.1|	I79_001246	48.55	422	12.8	12.8	12.8	9.1e-28	0.99279	0.99915	0.46662	0.47529	11.29	2	19677000	10064000	9612900	G3GU92	G3GU92_CRIGR	1362;1649;2760;6351;6368;9540;9953	7	8	10	7	8	10	7	8	10	7;7	7;7	7;7
445	2	gi|354467118	PREDICTED: Golgi reassembly-stacking protein 2-like	gb|EGV95662.1|	I79_001259	50.652	481	3.5	3.5	3.5	0.011486	0.74831	0.86682	0.2508	0.3051		1	374180	189670	184510	G3GUA5	G3GUA5_CRIGR	887;3511;6511;7107;8557;9574	6	7	11	6	7	11	6	7	11	6;6	6;6	6;6
446	2	gi|354467086	PREDICTED: calcium-binding mitochondrial carrier protein Aralar1	gb|EGV95670.1|	I79_001267	74.766	679	18	18	18	4.19e-79	1.2632	1.3403	0.15779	0.15866	22.918	2	3055100	1312700	1742300	G3GUB3	G3GUB3_CRIGR	2770	1	1	1	1	1	1	1	1	1	1;1	1;1	1;1
447	2	gi|354467088	PREDICTED: histone acetyltransferase type B catalytic subunit-like	gb|EGV95671.1|	I79_001268	49.403	419	3.1	3.1	3.1	1.98e-19						0	0	0	0	G3GUB4	G3GUB4_CRIGR	1972;3729;3751;6889	4	4	5	4	4	5	3	3	3	4;4;1	4;4;1	3;3;1
448	2	gi|344239586	Proteasome subunit alpha type-2	gb|EGV95689.1|	I79_013784	25.898	234	38	38	38	1.16e-130	0.95633	0.9603	0.40209	0.41401	12.552	16	10669000	5351800	5317400	G3HSF3	G3HSF3_CRIGR	1195;1768;3463;5763;6231;8114;8690	7	7	7	7	7	7	7	7	7	7	7	7
449	2	gi|344239594	Cullin-1	gb|EGV95697.1|	I79_002450	89.735	776	11.5	11.5	11.5	3.05e-06	0.92828	0.99367	0.45758	0.46672	18.644	5	18755000	8392600	10362000	G3GXG0	G3GXG0_CRIGR	1442;1560;2038;7980;9879	5	6	9	4	4	7	4	4	7	5;5;5;5	4;4;4;4	4;4;4;4
450	2	gi|354469190	PREDICTED: cyclin-dependent kinase 6-like	gb|EGV95711.1|	I79_002464	34.643	310	4.8	4.8	4.8	0.017421						0	0	0	0	G3GXH4	G3GXH4_CRIGR	6452;7926;9757	3	4	6	3	4	6	3	4	6	3;3;2	3;3;2	3;3;2
451	2	gi|354506193	PREDICTED: 28S ribosomal protein S2, mitochondrial-like, partial	gb|EGV95736.1|	I79_024489	32.06	287	5.6	5.6	5.6	6.83e-13						0	0	0	0	G3IKT6	G3IKT6_CRIGR	4525	1	1	2	1	1	2	1	1	2	1	1	1
452	6	gi|354467737	PREDICTED: ras-related C3 botulinum toxin substrate 1-like	gb|EGV95759.1|	I79_001650	23.258	209	30.1	30.1	30.1	2.51e-134	1.1667	1.1228	0.36168	0.37339	10.429	9	52177000	22514000	29664000	G3GVB5	G3GVB5_CRIGR	972;1725;3266;4416;5932;7142;7950;7984	8	8	9	8	8	9	8	8	9	8;8	8;8	8;8
453	2	gi|344239670	Fascin	gb|EGV95773.1|	I79_001665	54.525	493	19.5	19.5	19.5	7.33e-20	1.1353	1.3261	0.16735	0.17432	20.984	6	40545000	19829000	20716000	G3GVC9	G3GVC9_CRIGR	3865	1	1	1	1	1	1	1	1	1	1;1;1;1	1;1;1;1	1;1;1;1
454	2	gi|344239708	Syntenin-1	gb|EGV95811.1|	I79_008432	32.287	298	11.4	11.4	11.4	0.020131	0.76705	0.75946	0.11135	0.16882		1	6510900	4229900	2281000	G3HD57	G3HD57_CRIGR	8527	1	1	2	1	1	2	1	1	2	1;1	1;1	1;1
455	2	gi|344239729	Protein EFR3-like B	gb|EGV95832.1|	I79_002535	97.779	867	3.2	3.2	3.2	0.0028665						0	0	0	0	G3GXP3	G3GXP3_CRIGR	7167;9728	2	2	2	2	2	2	2	2	2	2;2	2;2	2;2
456	3	gi|344239739	Trifunctional enzyme subunit alpha, mitochondrial	gb|EGV95842.1|	I79_002545	82.754	763	19.7	19.7	19.7	2.07e-122	1.14	1.1139	0.37271	0.3846	6.6716	27	217280000	97618000	119660000	G3GXQ3	G3GXQ3_CRIGR	767;2288	2	2	2	2	2	2	2	2	2	2	2	2
457	3	gi|354469368	PREDICTED: translation initiation factor eIF-2B subunit delta isoform 2	gb|EGV95877.1|	I79_002581	59.898	544	6.8	6.8	6.8	4.52e-11	1.0263	1.0421	0.46803	0.46099		1	8727400	4077400	4650000	G3GXT8	G3GXT8_CRIGR	2270;6312;9696	3	3	4	3	3	4	3	3	4	3;3	3;3	3;3
458	2	gi|354469374	PREDICTED: protein phosphatase 1G	gb|EGV95880.1|	I79_002584	55.787	512	5.7	5.7	5.7	1.24e-13						0	0	0	0	G3GXU1	G3GXU1_CRIGR	5305	1	1	1	1	1	1	1	1	1	1;1	1;1	1;1
459	2	gi|354484178	PREDICTED: peroxisomal bifunctional enzyme-like	gb|EGV95900.1|	I79_011247	78.819	722	5.3	5.3	5.3	1.79e-12						0	0	0	0	G3HKL8	G3HKL8_CRIGR	369;1235;3466;4381;5396;7073;8772	7	7	9	7	7	9	7	7	9	7;7	7;7	7;7
460	2	gi|344239811	Transformer-2 protein-like beta	gb|EGV95914.1|	I79_011261	33.665	288	17.7	17.7	17.7	1.04e-33	1.1487	1.2398	0.23646	0.2335	21.696	4	7315800	3665700	3650100	G3HKN2	G3HKN2_CRIGR	429	1	1	1	1	1	1	1	1	1	1;1	1;1	1;1
461	2	gi|354505279	PREDICTED: ATP-binding cassette sub-family D member 3	gb|EGV95918.1|	I79_023932	71.881	628	4.5	4.5	4.5	7.25e-20	0.99396	1.0035	0.47374	0.49498		1	6111200	3192300	2918900	G3IJ99	G3IJ99_CRIGR	3219;4510;7779	3	4	6	3	4	6	3	4	6	3;3	3;3	3;3
462	2	gi|344239833	Monofunctional C1-tetrahydrofolate synthase, mitochondrial	gb|EGV95936.1|	I79_001156	105.41	975	22.7	22.7	22.7	1.42e-85	1.1864	1.1566	0.32181	0.3328	9.0979	13	115770000	49977000	65794000	G3GU10	G3GU10_CRIGR	207;1441	2	2	2	2	2	2	2	2	2	2;2;2;2;2	2;2;2;2;2	2;2;2;2;2
463	5	gi|344239853	60S ribosomal protein L6	gb|EGV95956.1|	I79_001178	32.777	291	16.2	16.2	16.2	3.24e-74	0.76772	0.77611	0.12932	0.14663		1	14007000	7703000	6303800	G3GU30	G3GU30_CRIGR	1561	1	1	1	1	1	1	1	1	1	1;1;1;1	1;1;1;1	1;1;1;1
464	2	gi|344239898	Cullin-associated NEDD8-dissociated protein 1	gb|EGV96001.1|	I79_002670	133.62	1206	30.9	30.9	30.9	7.05e-234	1.0474	1.0384	0.47328	0.48636	15.332	29	320500000	149820000	170670000	G3GY17	G3GY17_CRIGR	1352;7670	2	3	6	2	3	6	2	3	6	2;2	2;2	2;2
465	2	gi|344239903	Ras-related protein Rap-1b	gb|EGV96006.1|	I79_002677	20.825	184	40.2	40.2	14.1	9.99e-81	1.2207	1.1601	0.31782	0.30928	10.424	15	17010000	7376500	9633200	G3GY22	G3GY22_CRIGR	5222;9127	2	2	2	2	2	2	2	2	2	2;2	2;2	2;2
466	2	gi|344239906	Nuclear pore complex protein Nup107	gb|EGV96009.1|	I79_002680	107.29	931	5.8	5.8	5.8	1.16e-21	1.2887	1.3246	0.16844	0.16884	27.416	2	4078200	1803100	2275100	G3GY25	G3GY25_CRIGR	1559;4129;4531;8234;8612;9850	6	6	8	6	6	8	6	6	8	6;6	6;6	6;6
467	2	gi|354469556	PREDICTED: hypothetical protein LOC100773290	gb|EGV96015.1|	I79_002686	67.192	617	8.6	8.6	8.6	2.39e-115	0.99707	1.0579	0.44611	0.43173	13.79	3	7074700	3481800	3592900	G3GY31	G3GY31_CRIGR	6240;8950	2	4	4	1	2	2	1	2	2	2	1	1
468	3	gi|344240008	Ribose-phosphate pyrophosphokinase 1	gb|EGV96111.1|	I79_008443	34.727	318	19.8	4.7	4.7	1.03e-36						0	0	0	0	G3HD67	G3HD67_CRIGR	517;1943;5557;6902	4	5	7	4	5	7	4	5	7	4;4	4;4	4;4
469	2	gi|344240016	Histone H1.5	gb|EGV96119.1|	I79_012826	22.445	222	14.9	10.8	10.8	9.36e-16	1.0913	1.0288	0.48683	0.5	81.27	11	225790000	110720000	115070000	G3HPV5	G3HPV5_CRIGR	6264	1	1	1	1	1	1	1	1	1	1;1	1;1	1;1
470	4	gi|344240018	Histone H4	gb|EGV96121.1|	I79_012828	21.838	199	32.7	32.7	6.5	2.63e-128	1.3694	1.3491	0.15205	0.15851	21.044	124	2388600000	989380000	1399300000	G3HPV7	G3HPV7_CRIGR	2857	1	1	1	1	1	1	1	1	1	1;1	1;1	1;1
471	3	gi|344240065	Glucosidase 2 subunit beta	gb|EGV96168.1|	I79_005851	62.352	556	9.5	9.5	9.5	1.1e-175	1.0121	1.0188	0.49881	0.49453	19.46	3	19701000	8279700	11421000	G3H697	G3H697_CRIGR	2722;5274;5293	3	3	3	1	1	1	1	1	1	3	1	1
472	3	gi|344240075	putative global transcription activator SNF2L4	gb|EGV96178.1|	I79_005861	181.49	1614	1.7	1.7	1.7	2.51e-07						0	0	0	0	G3H6A7	G3H6A7_CRIGR	7968	1	1	1	1	1	1	1	1	1	1;1	1;1	1;1
473	2	gi|344240079	Transmembrane emp24 domain-containing protein 1	gb|EGV96182.1|	I79_005865	25.258	226	12.8	12.8	12.8	8.27e-12	1.5556	1.6037	0.048242	0.051741		1	2625500	868090	1757400	G3H6B1	G3H6B1_CRIGR	2420;3273;4724;6363	4	4	5	4	4	5	4	4	5	4;4;1	4;4;1	4;4;1
474	3	gi|344240080	Dynamin	gb|EGV96183.1|	I79_005867	100.04	885	12.9	12.9	10.7	2.28e-68	0.94955	0.95912	0.40012	0.41214	28.778	6	29899000	14655000	15243000	G3H6B2	G3H6B2_CRIGR	338;634;1236;2056;2834;3585;3788;4754;6715;8092;8248;9060;9070;9484;9903	15	17	22	15	17	22	15	17	22	15;15	15;15	15;15
475	2	gi|344240083	Interleukin enhancer-binding factor 3	gb|EGV96186.1|	I79_005870	97.55	909	9.8	9.8	9.8	1.49e-61	0.78226	0.84685	0.22111	0.27795	20.095	2	1251900	686820	565120	G3H6B5	G3H6B5_CRIGR	3371;9154;9936	3	3	5	3	3	5	3	3	5	3;3	3;3	3;3
476	2	gi|344240087	Protein KRI1-like	gb|EGV96190.1|	I79_005874	81.615	698	3.4	3.4	3.4	0.0066857	0.017534	0.019038	2.53e-61	1.05e-41		1	5768300	5707700	60611	G3H6B9	G3H6B9_CRIGR	526;852;1695;2750;2903;4246;4387;4806;5181;5841;5998;6633;7495;9346;9915	15	23	28	3	4	4	1	1	1	15;15	3;3	1;1
477	2	gi|344240093	Hsp90 co-chaperone Cdc37	gb|EGV96196.1|	I79_005880	44.461	379	10	10	10	2.32e-31	1.0167	0.96325	0.407	0.41869	6.3434	2	15481000	7703900	7777600	G3H6C5	G3H6C5_CRIGR	5262;8385	2	2	4	2	2	4	2	2	4	2;2	2;2	2;2
478	2	gi|344240104	39S ribosomal protein L4, mitochondrial	gb|EGV96207.1|	I79_005891	32.901	294	11.2	11.2	11.2	3.48e-12	1.3297	1.2797	0.20215	0.20095		1	1641600	704820	936750	G3H6D5	G3H6D5_CRIGR	1476;5569;5703	3	3	3	3	3	3	3	3	3	3;3	3;3	3;3
479	2	gi|344240109	Eukaryotic translation initiation factor 3 subunit G	gb|EGV96212.1|	I79_005896	35.716	320	4.4	4.4	4.4	0.0013709	0.68636	0.71828	0.073507	0.12545		1	811250	508890	302360	G3H6E1	G3H6E1_CRIGR	65;388;762;2735;2930;4646;4756;5596;5705;6090;6091;6102;6244;6604;6995;7352;8521	17	24	31	17	24	31	2	3	6	17;17	17;17	2;2
480	4	gi|344240140	Melanoma-associated antigen D1	gb|EGV96243.1|	I79_012933	85.792	776	1.5	1.5	1.5	0.024739						0	0	0	0	G3HQ41	G3HQ41_CRIGR	2006;4927	2	2	2	2	2	2	2	2	2	2;2	2;2	2;2
481	2	gi|344240144	Eukaryotic translation initiation factor 2 subunit 3	gb|EGV96247.1|	I79_012939	51.107	472	28.2	28.2	28.2	1.25e-55	0.83982	0.77253	0.12533	0.03712	17.317	8	36927000	18783000	18144000	G3HQ45	G3HQ45_CRIGR	2777;3028;5606;7258	4	4	4	4	4	4	4	4	4	4;4	4;4	4;4
482	2	gi|354487130	PREDICTED: hypothetical protein LOC100766417	gb|EGV96251.1|	I79_012943	53.661	486	5.8	2.5	2.5	1.02e-27	0.97843	1.0601	0.44319	0.42896		1	265990	123250	142740	G3HQ49	G3HQ49_CRIGR	750;4169;6660	3	4	4	3	4	4	3	4	4	3;3	3;3	3;3
483	2	gi|344240150		gb|EGV96253.1|	I79_012945	47.918	415	3.9	3.9	3.9	1.4e-16						0	0	0	0	G3HQ51	G3HQ51_CRIGR	6083;7123;7851;9633	4	5	5	4	5	5	4	5	5	4;4	4;4	4;4
484	4	gi|344240159	Dihydropyrimidinase-related protein 3	gb|EGV96262.1|	I79_016143	75.876	684	20.2	14.9	13.9	7.71e-219	0.93304	0.88753	0.28292	0.1787	12.305	12	191700000	96189000	95511000	G3HYK6	G3HYK6_CRIGR	648;1060;1206;2971;3468;6544;7873;9509	8	8	11	8	8	11	8	8	11	8;8;7;7	8;8;7;7	8;8;7;7
485	2	gi|354482924	PREDICTED: transmembrane and TPR repeat-containing protein 3	gb|EGV96277.1|	I79_010453	104.3	921	1.4	1.4	1.4	9.75e-10						0	0	0	0	G3HII2	G3HII2_CRIGR	357;362;803;1770;2097;2310;2311;2322;3199;3342;3513;4527;4702;4719;4876;6219;6277;6677;6870;7184;7269;8992;9488;9489;9585;9755	26	34	54	26	34	54	26	34	54	26	26	26
486	3	gi|354495271	PREDICTED: nuclear pore complex protein Nup98-Nup96-like isoform 2	ref|XP_003509754.1|	I79_017917	197.58	1816	3	3	3	1.34e-08	0.98532	1.0548	0.45035	0.43576		1	1719200	783560	935660	G3I3B3	G3I3B3_CRIGR	5371	1	1	2	1	1	2	1	1	2	1;1	1;1	1;1
487	4	gi|344240185	Rho-related GTP-binding protein RhoG	gb|EGV96288.1|	I79_017919	21.308	191	35.6	35.6	35.6	2.59e-86	1.3185	1.3328	0.16277	0.15494	12.171	4	10778000	4287500	6490900	G3I3B5	G3I3B5_CRIGR	1967;1979;5251;6443;7280	5	5	5	2	2	2	1	1	1	5;1;1;1;1	2;1;1;1;1	1;1;1;1;1
488	2	gi|344240186	Stromal interaction molecule 1	gb|EGV96289.1|	I79_017920	80.89	716	9.5	9.5	9.5	8.86e-64	1.275	1.372	0.13799	0.13966	0.21828	2	3727200	1406700	2320500	G3I3B6	G3I3B6_CRIGR	2298	1	1	1	1	1	1	1	1	1	1;1	1;1	1;1
489	2	gi|344240187	Ribonucleoside-diphosphate reductase large subunit	gb|EGV96290.1|	I79_017921	90.216	792	12.2	12.2	12.2	4.85e-12	0.91428	0.96469	0.40941	0.42098	10.569	5	18211000	9219300	8991400	G3I3B7	G3I3B7_CRIGR	346;363;3851;4183;5203;7978	6	8	12	6	8	12	6	8	12	6	6	6
490	2	gi|354468249	PREDICTED: LOW QUALITY PROTEIN: protein Spindly-like	gb|EGV96299.1|	I79_001954	67.412	592	2.4	2.4	2.4	0.010495						0	0	0	0	G3GW41	G3GW41_CRIGR	640	1	1	1	1	1	1	1	1	1	1;1	1;1	1;1
491	6	gi|344240266	Serine/threonine-protein kinase PAK 2	gb|EGV96369.1|	I79_000619	57.902	524	7.6	7.6	7.6	5.21e-18	0.7008	0.70832	0.06578	0.079443	17.402	3	22255000	12643000	9612100	G3GSK4	G3GSK4_CRIGR	3924;4310	2	3	5	2	3	5	1	1	2	2;2;2;2	2;2;2;2	1;1;1;1
492	2	gi|354466044	PREDICTED: integrin beta-5-like	gb|EGV96403.1|	I79_000655	104.56	959	3.4	3.4	3.4	1.11e-14	1.2787	1.3468	0.1535	0.15454		1	2185100	590360	1594700	G3GSN8	G3GSN8_CRIGR	4907	1	1	2	1	1	2	1	1	2	1;1	1;1	1;1
493	2	gi|344240302	Uridine 5'-monophosphate synthase	gb|EGV96405.1|	I79_000657	52.191	480	2.9	2.9	2.9	4.81e-18	0.96068	0.9533	0.39041	0.42591		1	4585000	2341100	2243900	G3GSP0	G3GSP0_CRIGR	4360;6327;7446;8263	4	4	7	4	4	7	4	4	7	4;4;4;4	4;4;4;4	4;4;4;4
494	2	gi|344240325	Ras-related protein Rab-5A	gb|EGV96428.1|	I79_006720	23.539	215	24.7	14.4	14.4	1.36e-126						0	0	0	0	G3H8L7	G3H8L7_CRIGR	2603	1	1	1	1	1	1	1	1	1	1	1	1
495	4	gi|354471949	PREDICTED: core histone macro-H2A.1 isoform 2	gb|EGV96459.1|	I79_003878	39.686	372	7.5	7.5	7.5	5.69e-05	1.1474	1.2226	0.25261	0.24879	23.245	2	6893700	3198100	3695600	G3H154	G3H154_CRIGR	721;2802;2967;4189;4761;5095;5096;6910;7061;7201;7623;9297	12	13	19	12	13	19	12	13	19	12;12;7	12;12;7	12;12;7
496	2	gi|344240358	Prefoldin subunit 4	gb|EGV96461.1|	I79_003880	15.226	133	11.3	11.3	11.3	0.001739	0.95208	0.97047	0.41905	0.4498	6.3075	2	4611600	2284600	2327000	G3H156	G3H156_CRIGR	5069	1	1	1	1	1	1	1	1	1	1;1;1	1;1;1	1;1;1
497	3	gi|344240362	putative ATP-dependent RNA helicase DDX46	gb|EGV96465.1|	I79_003884	130.89	1172	7.8	7.8	7.8	5.96e-51	0.71319	0.77317	0.12604	0.18456	59.741	7	6119700	3234900	2884800	G3H160	G3H160_CRIGR	2421;3039;3696;3718;4633;4862;4962;5064;6389;8797	10	14	19	10	14	19	10	14	19	10;10	10;10	10;10
498	2	gi|344240364	Transmembrane emp24 domain-containing protein 9	gb|EGV96467.1|	I79_003886	26.765	231	23.8	23.8	16.5	5.32e-114	1.223	1.1637	0.3138	0.32463	13.393	11	129800000	66289000	63506000	G3H162	G3H162_CRIGR	1729;3876;5730;5856;6201;8756;8757;9098;9956	9	12	16	9	12	16	9	12	16	9;9	9;9	9;9
499	2	gi|344240379	Vesicular integral-membrane protein VIP36	gb|EGV96482.1|	I79_003901	40.227	356	22.5	22.5	22.5	2.97e-48	1.0034	1.0179	0.49733	0.49586	53.77	2	26448000	11655000	14793000	G3H177	G3H177_CRIGR	3050;3711;3991;9077	4	5	8	4	5	8	4	5	8	4;4;4	4;4;4	4;4;4
500	2	gi|354471923	PREDICTED: ADP-ribosylation factor-like protein 10-like	gb|EGV96502.1|	I79_003921	22.05	196	8.2	8.2	8.2	0.00053788						0	0	0	0	G3H197	G3H197_CRIGR	2986;7338;8332	3	3	5	3	3	5	3	3	5	3;3;2;2;1;1	3;3;2;2;1;1	3;3;2;2;1;1
501	2	gi|344240406	Sideroflexin-1	gb|EGV96509.1|	I79_003928	36.886	340	26.5	16.8	3.8	9e-49	1.184	1.3113	0.17792	0.17788	17.342	3	2639800	1161000	1478800	G3H1A4	G3H1A4_CRIGR	3335	1	1	2	1	1	2	1	1	2	1;1;1	1;1;1	1;1;1
502	2	gi|344240410	CD166 antigen	gb|EGV96513.1|	I79_013425	65.083	583	9.6	9.6	9.6	0.00017829	1.2824	1.2914	0.19292	0.18469	21.732	3	11430000	4040500	7389400	G3HRF8	G3HRF8_CRIGR	5248	1	1	1	1	1	1	1	1	1	1;1	1;1	1;1
503	5	gi|354497885	PREDICTED: protein argonaute-2	gb|EGV96521.1|	I79_019431	98.614	869	5.5	5.5	5.5	0.00073636	0.85644	0.92744	0.34749	0.38966		1	1313800	489400	824360	G3I7E3	G3I7E3_CRIGR	2359;3526;5031;7060;8216	5	5	6	5	5	6	5	5	6	5;5	5;5	5;5
504	2	gi|354465914	PREDICTED: tetraspanin-7-like	gb|EGV96545.1|	I79_000570	27.028	246	6.1	6.1	6.1	6.8e-51						0	0	0	0	G3GSF9	G3GSF9_CRIGR	2774;5687	2	3	3	2	3	3	2	3	3	2;2	2;2	2;2
505	2	gi|354483820	PREDICTED: guanine nucleotide-binding protein subunit beta-2-like 1-like	gb|EGV96576.1|	I79_011006	37.305	339	51.6	51.6	51.6	0	0.87802	0.66467	0.038254	0.0032422	18.751	17	643440000	331180000	312260000	G3HK00	G3HK00_CRIGR	635	1	1	1	1	1	1	1	1	1	1;1	1;1	1;1
506	2	gi|354497929	PREDICTED: GDH/6PGL endoplasmic bifunctional protein	gb|EGV96607.1|	I79_019462	90.874	804	1.2	1.2	1.2	9.21e-11						0	0	0	0	G3I7H3	G3I7H3_CRIGR	823;2513;2963;3490;5896;6892;8000	7	9	14	7	9	14	5	7	11	7;7	7;7	5;5
507	4	gi|344240527	Clathrin heavy chain 1	gb|EGV96630.1|	I79_010729	223.96	1960	44.5	44.5	44.5	0	0.91536	0.90574	0.31203	0.21367	39.377	129	627540000	316140000	311400000	G3HJ89	G3HJ89_CRIGR	188	1	1	1	1	1	1	1	1	1	1;1	1;1	1;1
508	2	gi|354483362	PREDICTED: peptidyl-tRNA hydrolase 2, mitochondrial-like	gb|EGV96632.1|	I79_010731	21.503	199	26.6	26.6	26.6	2.64e-48	1.4599	1.5138	0.073481	0.068076	14.484	8	20825000	7914700	12910000	G3HJ91	G3HJ91_CRIGR	2690;3280;4957;5410	4	4	5	4	4	5	4	4	5	4;4;4	4;4;4	4;4;4
509	1	gi|344240536	Reticulon-3	gb|EGV96639.1|	I79_021368	64.265	594	1	1	1	0.021626						0	0	0	0	G3ICH0	G3ICH0_CRIGR	1693;9000;9473	3	4	4	3	4	4	3	4	4	3;3	3;3	3;3
510	2	gi|344240554	WW domain-binding protein 11	gb|EGV96657.1|	I79_005254	69.71	639	2.2	2.2	2.2	1.3e-05						0	0	0	0	G3H4P8	G3H4P8_CRIGR	443;2259;7115	3	3	5	3	3	5	3	3	5	3;3;1	3;3;1	3;3;1
511	1	gi|344240566	ADP/ATP translocase 2	gb|EGV96669.1|	I79_008982	29.247	269	30.5	30.5	11.9	0	1.4606	1.5444	0.063773	0.066843	24.533	69	734650000	295110000	439530000	G3HEJ8	G3HEJ8_CRIGR	425;775;4571;7507	4	4	6	3	3	4	3	3	4	4;4	3;3	3;3
512	3	gi|344240585	Eukaryotic translation initiation factor 2A	gb|EGV96688.1|	I79_009559	64.608	582	12.7	12.7	12.7	6.55e-10	0.77068	0.80618	0.16548	0.2248		1	4964900	2794600	2170200	G3HG40	G3HG40_CRIGR	2513;2961;3491;5896	4	4	5	2	2	2	2	2	2	4;4	2;2	2;2
513	2	gi|344240598	Immunoglobulin superfamily member 10	gb|EGV96701.1|		286.34	2588	0.5	0.5	0.5	0.0033824						0	0	0	0			4094;4640;4983;6877	4	5	8	4	5	8	4	5	8	4;4	4;4	4;4
514	2	gi|344240623	Thioredoxin-dependent peroxide reductase, mitochondrial	gb|EGV96726.1|	I79_006402	28.125	257	47.9	47.9	47.9	2.8e-264	1.4813	1.4764	0.087146	0.091195	9.8063	14	93842000	37139000	56703000	G3H7R4	G3H7R4_CRIGR	8215	1	1	1	1	1	1	1	1	1	1;1	1;1	1;1
515	2	gi|344240627	Proto-oncogene C-crk	gb|EGV96730.1|	I79_014183	35.718	327	19	19	19	1.34e-61	0.98761	0.93041	0.3524	0.39384	12.305	4	5005700	2691600	2314100	G3HTF8	G3HTF8_CRIGR	419;1482;4744;5036;6015;6064;6238	7	7	10	7	7	10	7	7	10	7;7	7;7	7;7
516	2	gi|344240638	Glyoxalase domain-containing protein 4	gb|EGV96741.1|	I79_014194	33.214	298	5	5	5	1.19e-06						0	0	0	0	G3HTG9	G3HTG9_CRIGR	3204;5342;6554	3	3	3	3	3	3	3	3	3	3;3	3;3	3;3
517	2	gi|354481682	PREDICTED: C-type mannose receptor 2	gb|EGV96767.1|	I79_009664	162.82	1445	1.7	1.7	1.7	0.0011961	0.51115	0.5255	0.0030344	0.013565		1	1436500	903050	533480	G3HGE0	G3HGE0_CRIGR	882;5390;7494	3	3	3	3	3	3	3	3	3	3;3	3;3	3;3
518	2	gi|344240673	Translational activator of cytochrome c oxidase 1	gb|EGV96776.1|	I79_009674	32.423	294	6.1	6.1	6.1	2.6e-44	1.4379	1.527	0.069148	0.063929		1	8992800	3533800	5459000	G3HGE9	G3HGE9_CRIGR	7000;7837;7930	3	3	3	3	3	3	3	3	3	3;3	3;3	3;3
519	1	gi|344240678	STE20-related kinase adapter protein alpha	gb|EGV96781.1|	I79_009680	60.108	531	9.2	9.2	9.2	2.19e-15	1.1655	1.1963	0.27879	0.27015	33.7	5	33532000	17020000	16512000	G3HGF4	G3HGF4_CRIGR	661;1202;9694	3	3	3	3	3	3	3	3	3	3;3;1;1;1	3;3;1;1;1	3;3;1;1;1
520	3	gi|344240708	40S ribosomal protein S6	gb|EGV96811.1|	I79_003714	24.921	218	20.2	20.2	5.5	1.15e-100	0.8362	0.94118	0.37024	0.28959	50.609	17	38370000	21046000	17323000	G3H0Q0	G3H0Q0_CRIGR	37;230;8910	3	3	6	3	3	6	3	3	6	3;2	3;2	3;2
521	2	gi|344240723	Cysteine and histidine-rich domain-containing protein 1	gb|EGV96826.1|	I79_019852	37.405	332	8.7	8.7	8.7	2.29e-10	0.80853	0.88811	0.28383	0.33455		1	6083500	3285300	2798200	G3I8H9	G3I8H9_CRIGR	5316;9742	2	2	2	2	2	2	2	2	2	2;2	2;2	2;2
522	2	gi|354489569	PREDICTED: LOW QUALITY PROTEIN: aflatoxin B1 aldehyde reductase member 3-like	gb|EGV96839.1|	I79_014426	36.759	328	4.6	4.6	4.6	2.98e-39						0	0	0	0	G3HU23	G3HU23_CRIGR	5595;7497	2	2	2	2	2	2	2	2	2	2;2	2;2	2;2
523	2	gi|344240737	Aflatoxin B1 aldehyde reductase member 2	gb|EGV96840.1|	I79_014427	37.53	338	10.4	10.4	10.4	3.3e-08	1.1611	1.1951	0.27993	0.27463		1	5969300	2689600	3279700	G3HU24	G3HU24_CRIGR	8397	1	1	1	1	1	1	1	1	1	1;1	1;1	1;1
524	3	gi|354489601	PREDICTED: F-actin-capping protein subunit beta-like	gb|EGV96845.1|	I79_014432	34.602	307	19.5	19.5	19.5	2.86e-44	0.94429	1.0628	0.43938	0.42535		1	54417	25759	28659	G3HU28	G3HU28_CRIGR	4465;6609;7699;8547	4	4	5	4	4	5	4	4	5	4;4;1	4;4;1	4;4;1
525	2	gi|354484826	PREDICTED: CAP-Gly domain-containing linker protein 2-like	gb|EGV96867.1|	I79_011632	103.2	937	1.4	1.4	1.4	0.0066857						0	0	0	0	G3HLP2	G3HLP2_CRIGR	3488;8544;9532	3	4	8	3	4	8	3	4	8	3;3	3;3	3;3
526	2	gi|354484830	PREDICTED: eukaryotic translation initiation factor 4H-like	gb|EGV96869.1|	I79_011635	25.869	234	20.5	20.5	20.5	4.2e-41						0	13731	0	13731	G3HLP4	G3HLP4_CRIGR	2149;3020;7128;9569	4	4	7	4	4	7	4	4	7	4;4	4;4	4;4
527	1	gi|344240773	FK506-binding protein 3	gb|EGV96876.1|	I79_023000	10.61	103	7.8	7.8	7.8	0.0046223						0	0	0	0	G3IGS4	G3IGS4_CRIGR	805	1	1	1	1	1	1	1	1	1	1;1	1;1	1;1
528	2	gi|354498985	PREDICTED: EF-hand domain-containing protein D2-like, partial	gb|EGV96881.1|	I79_020086	18.77	162	16.7	16.7	16.7	2.62e-06	0.71808	0.6102	0.016779	0.04437		1	3888700	2126900	1761800	G3I952	G3I952_CRIGR	5024	1	1	1	1	1	1	1	1	1	1;1	1;1	1;1
529	2	gi|344240794	Calcium-regulated heat stable protein 1	gb|EGV96897.1|	I79_001773	15.975	148	18.2	18.2	18.2	1.03e-19	1.495	1.4337	0.1055	0.098963	35.33	7	30856000	13789000	17067000	G3GVM9	G3GVM9_CRIGR	29;1745;5119;6039;8148	5	6	6	5	6	6	5	6	6	5;5;4;4	5;5;4;4	5;5;4;4
530	2	gi|344240795	Phosphomannomutase 2	gb|EGV96898.1|	I79_001774	27.677	242	15.7	15.7	15.7	9.03e-39	1.0002	1.0758	0.4219	0.41424	7.336	3	13250000	6274100	6976100	G3GVN0	G3GVN0_CRIGR	140;1106;3939	3	5	5	3	5	5	3	5	5	3;3;3;3;2	3;3;3;3;2	3;3;3;3;2
531	2	gi|354504729	PREDICTED: thy-1 membrane glycoprotein-like	gb|EGV96908.1|	I79_023596	18.071	162	8.6	8.6	8.6	9.37e-61						0	0	0	0	G3IIC8	G3IIC8_CRIGR	3943;3944;6417	3	3	6	1	1	2	1	1	2	3	1	1
532	2	gi|354482595	PREDICTED: superkiller viralicidic activity 2-like 2	gb|EGV96944.1|	I79_010238	117.74	1041	2.9	2.9	2.9	2.61e-06						0	0	0	0	G3HHX7	G3HHX7_CRIGR	9675	1	1	1	1	1	1	1	1	1	1;1	1;1	1;1
533	2	gi|344240842	ATP-dependent RNA helicase Dhx29	gb|EGV96945.1|	I79_010239	155.28	1371	2.8	2.8	2.8	0.00067471						0	0	0	0	G3HHX8	G3HHX8_CRIGR	879	1	1	1	1	1	1	1	1	1	1	1	1
534	1	gi|344240876	Sperm motility kinase X	gb|EGV96979.1|	I79_024189	22.102	197	5.1	5.1	5.1	0.01728						0	0	0	0	G3IJZ7	G3IJZ7_CRIGR	754	1	1	2	1	1	2	1	1	2	1	1	1
535	2	gi|344240881	COP9 signalosome complex subunit 8	gb|EGV96984.1|	I79_023452	23.124	209	21.5	21.5	21.5	8.87e-66						0	0	0	0	G3IHZ2	G3IHZ2_CRIGR	2600;2607;8226;9912	4	4	4	4	4	4	4	4	4	4;4	4;4	4;4
536	2	gi|354495991	PREDICTED: FGFR1 oncogene partner-like	gb|EGV96988.1|	I79_018310	40.398	374	3.5	3.5	3.5	0.03313						0	0	0	0	G3I4D3	G3I4D3_CRIGR	1586;5323	2	2	2	2	2	2	2	2	2	2;2	2;2	2;2
537	2	gi|354480221	PREDICTED: mitochondrial-processing peptidase subunit beta-like	gb|EGV97009.1|	I79_008799	67.898	614	8	8	8	3.75e-05						0	0	0	0	G3HE28	G3HE28_CRIGR	4607	1	1	1	1	1	1	1	1	1	1;1	1;1	1;1
538	2	gi|354480225	PREDICTED: 26S protease regulatory subunit 7-like	gb|EGV97012.1|	I79_008802	60.953	546	16.8	16.8	16.8	1.22e-17	0.88658	0.87991	0.27097	0.2879	27.484	3	18453000	9011500	9441300	G3HE31	G3HE31_CRIGR	6655	1	1	1	1	1	1	1	1	1	1;1	1;1	1;1
539	2	gi|344240939	Tubulin polymerization-promoting protein family member 3	gb|EGV97042.1|	I79_016527	18.937	176	12.5	12.5	12.5	7.51e-08	0.94566	0.91851	0.33282	0.34774	8.1501	3	12411000	6311500	6099700	G3HZM0	G3HZM0_CRIGR	208;209	2	2	4	2	2	4	2	2	4	2	2	2
540	2	gi|344240942	V-type proton ATPase subunit d 1	gb|EGV97045.1|	I79_016530	40.301	351	20.8	20.8	20.8	2.29e-21	1.1733	1.2027	0.27224	0.2636	24.487	3	17803000	7930100	9872700	G3HZM3	G3HZM3_CRIGR	1056;9863	2	2	3	2	2	3	2	2	3	2;2	2;2	2;2
541	2	gi|344240954	NADH dehydrogenase	gb|EGV97057.1|	I79_013251	15.287	128	14.1	14.1	14.1	8.39e-12	1.2338	1.2111	0.26377	0.25935	12.978	2	4911000	1938200	2972900	G3HQZ2	G3HQZ2_CRIGR	688;4801;9548	3	4	4	3	4	4	3	4	4	3;3	3;3	3;3
542	2	gi|354487715	PREDICTED: LOW QUALITY PROTEIN: cytoplasmic aconitate hydratase-like	gb|EGV97063.1|	I79_013257	98.025	889	9.3	9.3	9.3	5.31e-22	0.92854	0.92292	0.34005	0.35468	7.867	3	13170000	6721000	6448600	G3HQZ8	G3HQZ8_CRIGR	1541;3166;3233;3308;3848;4155;4159;4542;6255;7554;7556;7879;8021;8261;8644;8791;9228;10082	18	18	26	18	18	26	18	18	26	18;18	18;18	18;18
543	2	gi|354476283	PREDICTED: hypothetical protein LOC100770904	gb|EGV97071.1|	I79_006528	74.347	680	14.9	14.9	14.9	8.04e-27	0.86189	0.85711	0.2362	0.25389	61.73	21	8052100	4552400	3499800	G3H832	G3H832_CRIGR	7068;9073;10052	3	3	4	3	3	4	3	3	4	3;3	3;3	3;3
544	2	gi|344240993	CAAX prenyl protease 1-like	gb|EGV97096.1|	I79_008235	54.704	475	3.4	3.4	3.4	0.00066025	1.5256	1.4285	0.10793	0.11062		1	5330100	1938300	3391900	G3HCM4	G3HCM4_CRIGR	716;4161;5852;5981;7874;8219;8348;8582;9206	9	11	14	9	11	14	9	11	14	9;9	9;9	9;9
545	5	gi|344241001	CTP synthase 1	gb|EGV97104.1|	I79_008246	66.713	591	25.5	25.5	25.5	1.58e-131	1.0716	1.0489	0.4585	0.45132	4.7349	5	24921000	12671000	12250000	G3HCN2	G3HCN2_CRIGR	5510	1	1	1	1	1	1	1	1	1	1;1	1;1	1;1
546	7	gi|344245699	Serine/threonine-protein phosphatase 2A 55 kDa regulatory subunit B alpha isoform	gb|EGW01803.1|	I79_015996	52.981	457	3.1	3.1	3.1	1.34e-05	0.78449	0.82885	0.19561	0.25401		1	774600	414570	360030	G3HY75	G3HY75_CRIGR	7456;9799;10073	3	3	3	3	3	3	2	2	2	3;3	3;3	2;2
547	2	gi|344241081	Sorbitol dehydrogenase	gb|EGV97184.1|	I79_003742	38.338	357	4.2	4.2	4.2	3.17e-11						0	0	0	0	G3H0S4	G3H0S4_CRIGR	2734;9108	2	2	2	2	2	2	2	2	2	2;2	2;2	2;2
548	2	gi|354471701	PREDICTED: huntingtin-interacting protein K-like	gb|EGV97199.1|	I79_003758	14.679	129	13.2	13.2	13.2	4.01e-27						0	0	0	0	G3H0T9	G3H0T9_CRIGR	339	1	1	1	1	1	1	1	1	1	1;1	1;1	1;1
549	2	gi|344241104	Cation channel sperm-associated protein 2	gb|EGV97207.1|	I79_003766	24.63	217	12.4	12.4	12.4	0.00067222						0	0	0	0	G3H0U7	G3H0U7_CRIGR	303;4764;8209;9970	4	4	6	4	4	6	4	4	6	4;4	4;4	4;4
550	4	gi|344241131	Calpain-3	gb|EGV97234.1|	I79_003794	106.98	934	5.6	5.6	5.6	4.7e-40	1.1822	1.1722	0.30432	0.29767	11.826	2	3820600	1493100	2327500	G3H0X3	G3H0X3_CRIGR	317	1	1	1	1	1	1	1	1	1	1;1	1;1	1;1
551	2	gi|354471809	PREDICTED: vam6/Vps39-like protein	gb|EGV97245.1|	I79_003805	104.79	916	3.1	3.1	3.1	1.87e-13						0	0	0	0	G3H0Y5	G3H0Y5_CRIGR	6136	1	1	1	1	1	1	1	1	1	1;1	1;1	1;1
552	2	gi|344241146	EH domain-containing protein 4	gb|EGV97249.1|	I79_003809	71.704	628	23.4	23.4	19.9	1.51e-83	0.90928	0.94396	0.37486	0.2959	33.07	11	76999000	37406000	39593000	G3H0Y9	G3H0Y9_CRIGR	3864	1	1	1	1	1	1	1	1	1	1;1	1;1	1;1
553	3	gi|354476129	PREDICTED: DNA replication licensing factor MCM2-like	gb|EGV97312.1|	I79_006453	139.59	1261	17.3	17.3	17.3	4.97e-60	1.105	1.0857	0.40886	0.42127	11.22	11	50819000	22490000	28329000	G3H7V9	G3H7V9_CRIGR	1526;2990;6144;6405;8118;9935	6	10	19	4	8	16	4	8	16	6;6	4;4	4;4
554	3	gi|354488953	PREDICTED: nucleosome assembly protein 1-like 1 isoform 1	gb|EGV97334.1|	I79_014020	45.417	391	22	22	19.4	1.2e-61	1.0316	1.0608	0.44215	0.45494	4.9608	5	74617000	35844000	38772000	G3HT18	G3HT18_CRIGR	1527;2712;2990;3288;8118;9171;9933	7	10	17	7	10	17	5	8	14	7;7;7	7;7;7	5;5;5
555	2	gi|344241253	Ras-related protein Ral-A	gb|EGV97356.1|	I79_001606	23.553	206	35.9	35.9	14.1	2.44e-50	1.4202	1.5038	0.076925	0.080554	64.221	3	85305000	74475000	10830000	G3GV75	G3GV75_CRIGR	1117;2375	2	2	3	2	2	3	2	2	3	2	2	2
556	2	gi|344241260	Ribosome-recycling factor, mitochondrial	gb|EGV97363.1|	I79_021116	29.341	262	8.4	8.4	8.4	3.16e-44						0	0	0	0	G3IBT3	G3IBT3_CRIGR	7616	1	1	1	1	1	1	1	1	1	1;1	1;1	1;1
557	3	gi|344241265	NADH dehydrogenase	gb|EGV97368.1|	I79_021121	20.04	172	17.4	17.4	17.4	9.37e-25	1.29	1.3231	0.16946	0.17649	7.4062	6	80320000	34080000	46239000	G3IBT8	G3IBT8_CRIGR	112;519;1113;2846;6114;7078;8087;9847	8	8	10	8	8	10	8	8	10	8;8	8;8	8;8
558	2	gi|344241277	UPF0670 protein C8orf55-like	gb|EGV97380.1|	I79_020049	23.774	208	11.5	11.5	11.5	2.42e-30						0	0	0	0	G3I916	G3I916_CRIGR	445;1180;1924;3055;3215;4844;8641;8709;8986;9229;9965;9968	12	14	21	12	14	21	12	14	21	12;12	12;12	12;12
559	2	gi|354486872	PREDICTED: ferritin heavy chain-like	gb|EGV97386.1|	I79_012776	39.634	352	4	4	4	0.011227	0.99736	1.0472	0.46093	0.4458	7.9471	2	2380100	1175800	1204300	G3HPQ9	G3HPQ9_CRIGR	69;3127;3150;3557;5517;5540;7277;8150	8	9	14	8	9	14	8	9	14	8;8	8;8	8;8
560	2	gi|344241370	Protein unc-13-like A	gb|EGV97473.1|	I79_005132	174.58	1871	0.9	0.9	0.9	0.036069						0	0	0	0	G3H4D1	G3H4D1_CRIGR	5224;6986;8191	3	3	5	3	3	5	3	3	5	3;3	3;3	3;3
561	2	gi|344241371	Glycosyltransferase 25 family member 1	gb|EGV97474.1|	I79_005133	108.25	948	7.2	7.2	7.2	8.68e-50	1.1192	1.0916	0.40107	0.39317	14.786	6	25324000	11777000	13547000	G3H4D2	G3H4D2_CRIGR	484;1275;3854;4207;5846;5987;6398;6726	8	9	13	8	9	13	5	6	9	8;8	8;8	5;5
562	2	gi|354473918	PREDICTED: 6-phosphogluconolactonase-like	gb|EGV97475.1|	I79_005134	18.426	170	24.1	24.1	24.1	1.22e-50	1.0839	1.0997	0.39064	0.4028	2.4454	4	57108000	26081000	31027000	G3H4D3	G3H4D3_CRIGR	3780	1	1	1	1	1	1	1	1	1	1;1	1;1	1;1
563	2	gi|344241425	E3 ubiquitin-protein ligase HECTD1	gb|EGV97528.1|	I79_005194	289.19	2610	1.1	1.1	1.1	6.45e-13	0.55879	0.67999	0.046773	0.091059		1	155370	109750	45621	G3H4J1	G3H4J1_CRIGR	507;3345;8825	3	4	8	3	4	8	3	4	8	3;3	3;3	3;3
564	2	gi|354474013	PREDICTED: striatin-3	gb|EGV97529.1|	I79_005195	80.258	728	2.9	2.9	2.9	0.01447	1.116	1.1125	0.37447	0.36392		1	7774900	3577600	4197300	G3H4J2	G3H4J2_CRIGR	3002;3271;6131;8906	4	4	4	4	4	4	4	4	4	4;4	4;4	4;4
565	2	gi|354474003	PREDICTED: sec1 family domain-containing protein 1	gb|EGV97533.1|	I79_005199	72.269	639	18.2	18.2	18.2	9.76e-94	1.1687	1.1949	0.28016	0.27152	14.685	5	18411000	8516500	9894900	G3H4J6	G3H4J6_CRIGR	766;9419;9795	3	4	4	2	3	3	2	3	3	3	2	2
566	2	gi|354481831	PREDICTED: RNA-binding protein 26	gb|EGV97542.1|	I79_009779	110.99	985	1.5	1.5	1.5	0.012015	0.67983	0.72532	0.079302	0.13241		1	2133200	1207300	925910	G3HGP1	G3HGP1_CRIGR	5672	1	1	1	1	1	1	1	1	1	1;1	1;1	1;1
567	2	gi|354471415	PREDICTED: eukaryotic translation initiation factor 3 subunit H-like	gb|EGV97552.1|	I79_003561	43.009	376	14.9	14.9	14.9	4.3e-57	0.84341	0.88708	0.28221	0.17788	4.1341	5	37193000	18779000	18413000	G3H0A7	G3H0A7_CRIGR	5679	1	1	1	1	1	1	1	1	1	1;1	1;1	1;1
568	2	gi|344241478	39S ribosomal protein L40, mitochondrial	gb|EGV97581.1|	I79_009020	24.389	206	8.7	8.7	8.7	0.0018765						0	0	0	0	G3HEN4	G3HEN4_CRIGR	1436;3202;4394;4688;5378;8588;8869	7	9	14	7	9	14	1	1	1	7;2;1;1	7;2;1;1	1;1;0;0
569	2	gi|354480587	PREDICTED: catechol O-methyltransferase-like	gb|EGV97595.1|	I79_009035	31.02	276	6.5	6.5	6.5	2.6e-44	1.5068	1.5001	0.078237	0.081921	10.466	4	80073000	30231000	49842000	G3HEP7	G3HEP7_CRIGR	6753;7655;9257	3	3	3	3	3	3	3	3	3	3;3	3;3	3;3
570	2	gi|344241498	Ran-specific GTPase-activating protein	gb|EGV97601.1|	I79_009045	25.223	220	20.5	20.5	20.5	9.98e-34	1.0679	1.1044	0.38462	0.3967	2.9584	4	59959000	27732000	32227000	G3HEQ3	G3HEQ3_CRIGR	2223;2250;3651;6169	4	5	6	4	5	6	4	5	6	4;4;4	4;4;4	4;4;4
571	2	gi|344241519	Matrin-3	gb|EGV97622.1|	I79_014957	94.624	847	21.3	21.3	21.3	2.77e-77	0.97924	1.0358	0.47687	0.48997	24.848	21	136320000	64375000	71949000	G3HVG9	G3HVG9_CRIGR	1343;2187;2451;3528;4913	5	5	6	5	5	6	5	5	6	5;5;5;4	5;5;5;4	5;5;5;4
572	3	gi|344241528	60S ribosomal protein L5	gb|EGV97631.1|	I79_014966	34.221	296	20.9	4.1	4.1	2.11e-99	0.78974	0.78241	0.13652	0.15403	7.5756	2	11618000	5899600	5718600	G3HVH8	G3HVH8_CRIGR	9652	1	2	3	1	2	3	1	2	3	1;1;1;1	1;1;1;1	1;1;1;1
573	4	gi|344243327	Ubiquitin-conjugating enzyme E2 D3	gb|EGV99430.1|	I79_023918	16.687	147	16.3	16.3	16.3	3.17e-07						0	0	0	0	G3IJ85	G3IJ85_CRIGR	1373	1	1	1	1	1	1	1	1	1	1;1	1;1	1;1
574	2	gi|344241544	NudC domain-containing protein 2	gb|EGV97647.1|	I79_007220	17.688	157	11.5	11.5	11.5	1.2e-08	0.84243	0.80694	0.16644	0.22575		1	4859000	2687000	2172000	G3H9Y7	G3H9Y7_CRIGR	1128;8390;8543	3	4	5	3	4	5	3	4	5	3	3	3
575	2	gi|344241545	Hyaluronan mediated motility receptor	gb|EGV97648.1|	I79_007221	96.675	843	5.6	5.6	5.6	5.75e-25	0.94062	0.97306	0.42336	0.43425	8.5208	2	9021000	4716900	4304200	G3H9Y8	G3H9Y8_CRIGR	670	1	1	1	1	1	1	1	1	1	1;1	1;1	1;1
576	2	gi|354476708	PREDICTED: nuclear receptor coactivator 5-like	gb|EGV97677.1|	I79_006807	75.251	670	2.8	2.8	2.8	2.46e-07						0	0	0	0	G3H8U6	G3H8U6_CRIGR	3493	1	1	1	1	1	1	1	1	1	1;1	1;1	1;1
577	3	gi|354476738	PREDICTED: lysosomal protective protein isoform 1	gb|EGV97686.1|	I79_006816	56.11	493	6.9	6.9	6.9	5.49e-05	0.60647	0.59348	0.012535	0.017804	9.7328	3	15216000	8828700	6387500	G3H8V5	G3H8V5_CRIGR	448;897;2974	3	3	3	3	3	3	3	3	3	3;3;3;3	3;3;3;3	3;3;3;3
578	2	gi|344241591	Coiled-coil-helix-coiled-coil-helix domain-containing protein 6	gb|EGV97694.1|	I79_000302	29.364	272	5.1	5.1	5.1	1.23e-22	1.4049	1.4299	0.10729	0.10069		1	12591000	5480900	7110300	G3GRZ5	G3GRZ5_CRIGR	182;244;6704	3	4	5	3	4	5	3	4	5	3;3;3;3	3;3;3;3	3;3;3;3
579	2	gi|344241610	Transmembrane protein 43	gb|EGV97713.1|	I79_000321	44.797	400	10.2	10.2	10.2	6.87e-59	1.1887	1.2965	0.18892	0.18837		1	2086100	927950	1158100	G3GS14	G3GS14_CRIGR	1157;1906;3785;4389;5752;5824;6029;6101;6786;6960;8235;9558;9684;9955;10028	15	17	23	15	17	23	13	15	20	15;15;15;11;3;3;2	15;15;15;11;3;3;2	13;13;13;10;2;2;0
580	2	gi|344241620	28S ribosomal protein S25, mitochondrial	gb|EGV97723.1|	I79_000331	24.073	216	7.9	7.9	7.9	9.68e-23						0	0	0	0	G3GS24	G3GS24_CRIGR	2356;7357;7919	3	3	4	3	3	4	3	3	4	3;3;3	3;3;3	3;3;3
581	4	gi|354475494	PREDICTED: V-type proton ATPase subunit B, brain isoform-like	gb|EGV97762.1|	I79_006080	53.771	484	16.9	16.9	16.9	3.02e-20						0	0	0	0	G3H6W0	G3H6W0_CRIGR	1658;2800;3196;3626;6562	5	5	7	5	5	7	5	5	7	5;5	5;5	5;5
582	2	gi|344241676	DNA-directed RNA polymerases I, II, and III subunit RPABC3	gb|EGV97779.1|	I79_017801	17.143	150	27.3	27.3	27.3	2.81e-07	0.8944	0.92461	0.34283	0.38569		1	1225500	650670	574790	G3I303	G3I303_CRIGR	1983	1	1	1	1	1	1	1	1	1	1;1	1;1	1;1
583	2	gi|344241694	Translation initiation factor eIF-2B subunit epsilon	gb|EGV97797.1|	I79_017821	80.362	716	1.7	1.7	1.7	4.76e-18						0	0	0	0	G3I321	G3I321_CRIGR	1347;1348;1349;1468;2303;2624;3260;3476;5256;5257;5957;6138;6139;6339;7414;7535;8278;8279;8301;8854;9142;9609;9938;9939	24	29	42	24	29	42	24	29	42	24;24	24;24	24;24
584	3	gi|344241700	Protein transport protein Sec24C	gb|EGV97803.1|	I79_002170	118.67	1095	2.5	2.5	2.5	0.0044809						0	0	0	0	G3GWP1	G3GWP1_CRIGR	292;636;827;1037;1477;1704;1792;1805;1808;1848;1929;1930;1937;2140;2155;2254;2292;2357;2649;2671;2778;3363;3437;3938;4946;4952;5217;5453;6825;6980;6982;7045;7118;7581;7596;7600;7614;7801;8828;9639	40	43	58	40	43	58	40	43	58	40;40;3;3	40;40;3;3	40;40;3;3
585	2	gi|354468695	PREDICTED: calcium/calmodulin-dependent protein kinase type II subunit gamma-like	gb|EGV97810.1|	I79_002177	64.583	577	7.6	4.3	4.3	5.16e-08	0.39682	0.42279	0.00013401	0.0015979		1	3859400	2516200	1343300	G3GWP7	G3GWP7_CRIGR	8310	1	1	1	1	1	1	1	1	1	1;1	1;1	1;1
586	3	gi|344241710	Vinculin	gb|EGV97813.1|	I79_002180	124.88	1143	37.8	37.8	37.8	0	0.94345	0.95723	0.39697	0.32664	12.075	39	285840000	141920000	143920000	G3GWQ1	G3GWQ1_CRIGR	1625;2937;3261;3350;4602;6981	6	9	13	6	9	13	6	9	13	6;6;4;4	6;6;4;4	6;6;4;4
587	3	gi|344241721	Voltage-dependent anion-selective channel protein 2	gb|EGV97824.1|	I79_002192	31.739	295	47.1	47.1	47.1	2.53e-170	1.432	1.4447	0.10044	0.10502	37.198	73	726380000	305840000	420540000	G3GWR2	G3GWR2_CRIGR	919;2032;2948;5628;6707;7019;7715;10003	8	11	14	8	11	14	7	10	13	8;7;7;7;7;7;4;3	8;7;7;7;7;7;4;3	7;6;6;6;6;6;4;3
588	2	gi|344241731	Cullin-2	gb|EGV97834.1|	I79_014042	86.919	745	6.7	6.7	6.7	5.05e-21	0.64514	0.69995	0.059708	0.10822		1	2146700	1115300	1031400	G3HT32	G3HT32_CRIGR	298;3700;5343;8894	4	4	5	1	1	2	1	1	2	4;4;4	1;1;1	1;1;1
589	2	gi|344241738	Acyl-CoA-binding domain-containing protein 5	gb|EGV97841.1|	I79_014051	110.72	989	2	2	2	7.3e-11	1.1696	1.2508	0.22659	0.22415	6.137	2	7017300	3336000	3681300	G3HT37	G3HT37_CRIGR	233	1	1	1	1	1	1	1	1	1	1;1	1;1	1;1
590	4	gi|354473313	PREDICTED: metalloproteinase inhibitor 2-like	sp|Q60453.1|	TIMP2	23.725	210	6.7	6.7	6.7	1.23e-22	1.5756	1.5525	0.061421	0.064948	1.6753	2	6912100	2688500	4223600	Q60453	TIMP2_CRILO	1945;2785;2926;5642;7365;7366;9858	7	7	11	1	1	2	1	1	2	7;7	1;1	1;1
591	2	gi|344241800	Septin-9	gb|EGV97903.1|	I79_004785	63.764	566	14.3	14.3	14.3	1.02e-41	1.1854	1.2039	0.27098	0.26234	48.844	6	22381000	9695600	12686000	G3H3G9	G3H3G9_CRIGR	3031;7454	2	2	2	2	2	2	2	2	2	2;2	2;2	2;2
592	3	gi|344241827	Transcription factor BTF3-like 4	gb|EGV97930.1|	I79_001897	17.27	158	48.1	48.1	48.1	9.43e-16	0.85458	0.85857	0.23837	0.25602	11.823	5	20055000	9887800	10167000	G3GVZ1	G3GVZ1_CRIGR	2891;6883;6975;7476;10068	5	5	7	1	1	1	1	1	1	5;5	1;1	1;1
593	1	gi|344241871	Dolichyl-diphosphooligosaccharide--protein glycosyltransferase subunit 2	gb|EGV97974.1|	I79_002617	31.04	290	34.8	34.8	34.8	6.52e-66	1.4088	1.4061	0.11911	0.11219	11.012	7	27997000	11050000	16947000	G3GXX3	G3GXX3_CRIGR	1297	1	1	1	1	1	1	1	1	1	1;1	1;1	1;1
594	1	gi|344241873	Dolichyl-diphosphooligosaccharide--protein glycosyltransferase subunit 2	gb|EGV97976.1|	I79_002619	34.638	309	8.7	8.7	8.7	2.06e-42	1.4024	1.2986	0.18734	0.19495	17.037	6	53674000	21734000	31940000	G3GXX4	G3GXX4_CRIGR	1661	1	1	2	1	1	2	1	1	2	1;1;1;1	1;1;1;1	1;1;1;1
595	2	gi|344241883	Regulation of nuclear pre-mRNA domain-containing protein 1B	gb|EGV97986.1|	I79_002629	36.913	326	17.2	17.2	17.2	2.24e-13	1.0352	1.0623	0.44007	0.43264	14.386	2	12790000	6172700	6617200	G3GXY4	G3GXY4_CRIGR	49;8162	2	2	2	2	2	2	2	2	2	2;2	2;2	2;2
596	2	gi|354469505	PREDICTED: uncharacterized protein KIAA1755 homolog	gb|EGV97993.1|	I79_002636	138.89	1266	0.6	0.6	0.6	0.00065648						0	0	0	0	G3GXZ1	G3GXZ1_CRIGR	4935	1	1	1	1	1	1	1	1	1	1;1	1;1	1;1
597	2	gi|344241896	Protein KIAA1219	gb|EGV97999.1|	I79_002647	166.73	1495	2.9	2.9	2.9	0.038546	1.2104	1.0821	0.41348	0.40573		1	8438500	3456800	4981700	G3GXZ7	G3GXZ7_CRIGR	4066;9362	2	2	2	2	2	2	2	2	2	2;2	2;2	2;2
598	3	gi|344241905	Vacuolar protein sorting-associated protein VTA1-like	gb|EGV98008.1|	I79_007563	33.799	306	22.9	22.9	22.9	3.83e-28	0.92612	1.0072	0.47984	0.48781	14.796	3	10049000	4385600	5663700	G3HAV4	G3HAV4_CRIGR	2460	1	1	1	1	1	1	1	1	1	1;1	1;1	1;1
599	2	gi|344241928	Lanosterol synthase	gb|EGV98031.1|	I79_006829	83.563	734	17.7	17.7	17.7	1.24e-95	1.173	1.1005	0.38965	0.4018	5.9262	4	61283000	21599000	39684000	G3H8Y0	G3H8Y0_CRIGR	743;6979;7455;9977	4	5	5	4	5	5	4	5	5	4;4	4;4	4;4
600	8	gi|344241945	Ubiquitin-conjugating enzyme E2 G2	gb|EGV98048.1|	I79_006846	24.562	220	5.5	5.5	5.5	0.00029111						0	17843	0	17843	G3H8Z7	G3H8Z7_CRIGR	1946;1959;2249;3850;4523;4892;5140;7180	8	8	11	8	8	11	8	8	11	8;8	8;8	8;8
601	2	gi|354476838	PREDICTED: 6-phosphofructokinase, liver type-like	gb|EGV98054.1|	I79_006852	85.257	780	12.4	11	8.6	7.85e-53	0.66663	0.75032	0.10213	0.15866		1	54335	30803	23533	G3H8W5	G3H8W5_CRIGR	6621;6962	2	3	5	2	3	5	2	3	5	2;2;1;1;1;1	2;2;1;1;1;1	2;2;1;1;1;1
602	3	gi|344241953	Autoimmune regulator	gb|EGV98056.1|	I79_006854	63.661	606	4.8	4.8	4.8	3.89e-63	1.3898	1.4186	0.11274	0.10598	8.0336	4	33738000	12809000	20929000	G3H8W6	G3H8W6_CRIGR	2832;2923;2940;5134;5902	5	5	6	5	5	6	5	5	6	5;5	5;5	5;5
603	2	gi|354478982	PREDICTED: LOW QUALITY PROTEIN: 28S ribosomal protein S29, mitochondrial-like	gb|EGV98071.1|	I79_007984	57.664	517	9.7	9.7	9.7	4.25e-16	1.2757	1.4206	0.11177	0.11435		1	2621800	1151700	1470100	G3HC35	G3HC35_CRIGR	73;2176	2	3	5	2	3	5	2	3	5	2;2	2;2	2;2
604	2	gi|354478858	PREDICTED: farnesyl pyrophosphate synthase-like	gb|EGV98075.1|	I79_007989	47.688	420	7.1	7.1	7.1	4.96e-95	1.0269	1.0417	0.46857	0.46154	1.7827	3	35645000	16891000	18754000	G3HC39	G3HC39_CRIGR	420;4930;6310;8978;9796;9989	6	6	8	6	6	8	6	6	8	6;6	6;6	6;6
605	2	gi|344241978	Secretory carrier-associated membrane protein 3	gb|EGV98081.1|	I79_007995	38.818	351	9.1	9.1	9.1	3.17e-34						0	0	0	0	G3HC45	G3HC45_CRIGR	181	1	1	2	1	1	2	1	1	2	1;1	1;1	1;1
606	2	gi|344241980	Glucosylceramidase	gb|EGV98083.1|	I79_007997	57.392	515	2.1	2.1	2.1	0.014613						0	0	0	0	G3HC47	G3HC47_CRIGR	2506;4838;5252;8729	4	4	4	4	4	4	4	4	4	4;4;2	4;4;2	4;4;2
607	2	gi|344242003	Pre-B-cell leukemia transcription factor-interacting protein 1	gb|EGV98106.1|	I79_008020	82.726	740	4.5	4.5	4.5	1.07e-27	1.1252	1.1611	0.3167	0.30816	12.208	7	17405000	7836200	9568600	G3HC70	G3HC70_CRIGR	4626	1	1	1	1	1	1	1	1	1	1	1	1
608	8	gi|354474360	PREDICTED: 40S ribosomal protein S27-like	gb|EGW05137.1|	I79_005510	13.439	121	10.7	10.7	10.7	2.02e-05	0.83366	0.79698	0.15392	0.055807	5.8443	3	50554000	26897000	23657000	G3H5C9	G3H5C9_CRIGR	1536;1591;9566	3	3	4	3	3	4	3	3	4	3;3	3;3	3;3
609	2	gi|344242033	Integrator complex subunit 3	gb|EGV98136.1|	I79_008056	117.94	1041	2.8	2.8	2.8	0.020549						0	0	0	0	G3HC14	G3HC14_CRIGR	171;172;173;913;2444;2579;3367;3373;3614;4085;4786;5208;6488;8050;8941;9357;9828;9895	18	19	24	18	19	24	18	19	24	18;18	18;18	18;18
610	2	gi|354478962	PREDICTED: interleukin enhancer-binding factor 2	gb|EGV98139.1|	I79_008060	43.062	390	4.1	4.1	4.1	4.69e-08	0.92756	0.99688	0.46288	0.48604		1	5492700	2911100	2581600	G3HC17	G3HC17_CRIGR	6274	1	1	1	1	1	1	1	1	1	1;1	1;1	1;1
611	2	gi|344242040	Uncharacterized protein C1orf77-like	gb|EGV98143.1|	I79_008064	26.629	249	6.4	6.4	6.4	0.0003698	0.47426	0.50766	0.0019447	0.0099852	9.5637	3	6097600	4102400	1995200	G3HC20	G3HC20_CRIGR	41;1115;3156;6149;7165;7166;8519;9446	8	10	14	8	10	14	8	10	14	8;8	8;8	8;8
612	2	gi|344242043	Protein S100-A1	gb|EGV98146.1|	I79_008067	10.532	94	38.3	38.3	38.3	3.81e-70	1.044	0.99526	0.46021	0.41822	3.0755	3	45762000	21442000	24320000	G3HC24	G3HC24_CRIGR	1822;1830;1942;3483;4038;7633;8476;8601;9225	9	13	17	9	13	17	9	13	17	9;9	9;9	9;9
613	1	gi|344242044	Protein S100-A13	gb|EGV98147.1|	I79_008068	11.241	98	23.5	23.5	23.5	4.31e-12	1.0944	1.0955	0.39599	0.40823	9.6749	18	121450000	56655000	64793000	G3HC25	G3HC25_CRIGR	848;2225;2973;3340;3693;3869;3904;4244;4390;5948;6239;6247;7076;7510;7723;8525	16	20	25	16	20	25	14	17	22	16;16;16	16;16;16	14;14;14
614	2	gi|344242046	Protein S100-A16	gb|EGV98149.1|	I79_008070	12.315	107	10.3	10.3	10.3	2.55e-13	0.69524	0.71164	0.068294	0.11905	8.6487	2	2318300	1459000	859290	G3HC27	G3HC27_CRIGR	1484	1	1	1	1	1	1	1	1	1	1;1	1;1	1;1
615	2	gi|344242048	Protein S100-A4	gb|EGV98151.1|	I79_008072	11.848	101	8.9	8.9	8.9	0.0076271						0	0	0	0	G3HC29	G3HC29_CRIGR	4114;7186;8514;8807	4	4	4	1	1	1	1	1	1	4;4;3;3	1;1;1;1	1;1;1;1
616	3	gi|344242050	Protein S100-A6	gb|EGV98153.1|	I79_008074	10.051	89	39.3	39.3	39.3	8.35e-115	1.0817	1.0661	0.43491	0.44763	18.43	3	57087000	25826000	31261000	G3HC31	G3HC31_CRIGR	10059	1	1	1	1	1	1	1	1	1	1;1	1;1	1;1
617	2	gi|354470725	PREDICTED: ADP-ribosylation factor 5-like	gb|EGV98163.1|	I79_003112	31.859	285	27.4	5.3	5.3	1.08e-134	0.9701	0.92505	0.34355	0.35805	0.30728	2	22218000	10938000	11279000	G3GZ81	G3GZ81_CRIGR	3005;3072	2	2	2	2	2	2	2	2	2	2;2	2;2	2;2
618	4	gi|344242066	RNA-binding protein 28	gb|EGV98169.1|	I79_003120	87.436	778	1.9	1.9	1.9	0.017421	0.9079	0.9825	0.43907	0.4664		1	1131600	572490	559150	G3GZ87	G3GZ87_CRIGR	510;4099;6908	3	3	3	3	3	3	3	3	3	3;3	3;3	3;3
619	5	gi|354470675	PREDICTED: filamin-C isoform 2	gb|EGV98176.1|	I79_003128	288.6	2702	22.7	21.9	20.5	0	1.0638	1.0376	0.47441	0.48749	26.591	68	443360000	206910000	236450000	G3GZ94	G3GZ94_CRIGR	22;4089	2	2	4	2	2	4	2	2	4	2;2	2;2	2;2
620	3	gi|344242078	Transportin-3	gb|EGV98181.1|	I79_003133	104.28	923	10.2	10.2	10.2	1.7e-17	0.85053	0.90359	0.30855	0.35618	10.193	2	5263600	2567100	2696500	G3GZ54	G3GZ54_CRIGR	328;949;1397;1651;4363;5826;7795	7	7	10	7	7	10	7	7	10	7;7	7;7	7;7
621	2	gi|354470553	PREDICTED: enoyl-CoA delta isomerase 2, mitochondrial-like	gb|EGV98225.1|	I79_003072	47.4	430	13.5	13.5	13.5	4.75e-28	1.4206	1.4799	0.085784	0.079898	5.3027	3	21802000	9151500	12651000	G3GZ21	G3GZ21_CRIGR	5053;6553	2	2	2	2	2	2	2	2	2	2;2	2;2	2;2
622	2	gi|344242137	Fibroblast growth factor 8	gb|EGV98240.1|	I79_015863	37.946	337	10.7	10.7	10.7	1.57e-42						0	0	0	0	G3HXU8	G3HXU8_CRIGR	1994	1	1	1	1	1	1	1	1	1	1;1	1;1	1;1
623	3	gi|354491899	PREDICTED: nucleolar and coiled-body phosphoprotein 1-like isoform 2	gb|EGV98247.1|	I79_015870	74.074	705	2.1	2.1	2.1	3.21e-07						0	0	0	0	G3HXV5	G3HXV5_CRIGR	2102	1	1	1	1	1	1	1	1	1	1;1;1;1;1	1;1;1;1;1	1;1;1;1;1
624	4	gi|344242158	Alpha-centractin	gb|EGV98261.1|	I79_015885	42.613	376	24.5	24.5	24.5	2.96e-49	0.94168	0.95665	0.39599	0.4082	15.167	3	11030000	5379300	5651100	G3HXW9	G3HXW9_CRIGR	895;2282;8306	3	5	8	3	5	8	3	5	8	3;3	3;3	3;3
625	2	gi|354484889	PREDICTED: 14-3-3 protein beta/alpha-like	gb|EGV98291.1|	I79_011666	28.082	246	45.5	38.2	38.2	4.84e-270	1.0435	1.0457	0.46296	0.47595	18.388	30	332960000	159290000	173670000	G3HLS2	G3HLS2_CRIGR	2528	1	1	1	1	1	1	1	1	1	1;1	1;1	1;1
626	2	gi|354484944	PREDICTED: GPI transamidase component PIG-T-like	gb|EGV98304.1|	I79_011679	71.005	635	6.9	6.9	6.9	0.0024912	1.2011	1.2513	0.22614	0.22372		1	5251000	2245300	3005700	G3HLT6	G3HLT6_CRIGR	5991;7850	2	2	2	2	2	2	2	2	2	2;2	2;2	2;2
627	2	gi|354484970	PREDICTED: troponin C, skeletal muscle-like	gb|EGV98311.1|	I79_011686	19.493	174	9.2	9.2	9.2	6.59e-94						0	0	0	0	G3HLU2	G3HLU2_CRIGR	915;2334;7065;8953	4	6	7	3	4	5	3	4	5	4;4	3;3	3;3
628	2	gi|354468366	PREDICTED: WD repeat-containing protein 43	gb|EGV98327.1|	I79_002005	74.128	662	4.2	4.2	4.2	2.36e-08						0	0	0	0	G3GW85	G3GW85_CRIGR	298;2988;3700;8898	4	4	6	2	2	4	2	2	4	4;4;3;3;2;2;1;1	2;2;2;2;1;1;1;1	2;2;2;2;1;1;1;1
629	2	gi|354475681	PREDICTED: leucyl-cystinyl aminopeptidase	gb|EGV98387.1|	I79_006172	127.9	1131	5.6	5.6	5.6	1.92e-92	1.226	1.2523	0.22527	0.21677	13.443	6	9402100	4053300	5348700	G3H746	G3H746_CRIGR	5697	1	1	1	1	1	1	1	1	1	1;1	1;1	1;1
630	2	gi|344242299	Tetratricopeptide repeat protein 37	gb|EGV98402.1|	I79_006187	174.36	1563	2.4	2.4	2.4	6.5e-09						0	0	0	0	G3H761	G3H761_CRIGR	109;5673	2	2	3	1	1	1	1	1	1	2;2	1;1	1;1
631	2	gi|344242333	General transcription factor IIE subunit 2	gb|EGV98436.1|	I79_005763	32.953	291	6.5	6.5	6.5	1.24e-10	0.82946	0.84409	0.21712	0.27424		1	2802200	1459000	1343200	G3H610	G3H610_CRIGR	1895	1	1	1	1	1	1	1	1	1	1;1	1;1	1;1
632	3	gi|344242356	Pyruvate dehydrogenase E1 component subunit alpha, somatic form, mitochondrial	gb|EGV98459.1|	PDH-A1 I79_005589	43.215	390	8.7	8.7	8.7	7.55e-36						0	0	0	0	G3H5K6	G3H5K6_CRIGR	104;488;814;2543;4095;4226;5398;5773;6293;6584;7080;7836;8187;8554;8917;9499;9880	17	20	25	1	1	1	1	1	1	17	1	1
633	2	gi|354474640	PREDICTED: MAP7 domain-containing protein 2	gb|EGV98466.1|	I79_005596	80.596	718	3.6	3.6	3.6	0.0011745	0.015221	0.015096	2.01e-68	2.71e-61	290.8	3	22623000	22434000	188540	G3H5L3	G3H5L3_CRIGR	6057	1	1	1	1	1	1	1	1	1	1;1	1;1	1;1
634	2	gi|354467339	PREDICTED: peptidyl-prolyl cis-trans isomerase FKBP4-like	gb|EGV98481.1|	I79_001345	48.583	430	12.1	12.1	12.1	1.5e-59						0	1466400	1466400	0	G3GUI3	G3GUI3_CRIGR	1967;6951;7852	3	3	3	2	2	2	2	2	2	3;2;2	2;2;2	2;2;2
635	2	gi|344242401	hypothetical protein I79_001369	gb|EGV98504.1|	I79_001369	42.701	377	13.8	13.8	13.8	2.64e-26	1.3774	1.5168	0.072487	0.067124	6.7012	2	31246000	12966000	18280000	G3GUK6	G3GUK6_CRIGR	3986;5183	2	2	3	2	2	3	1	1	1	2	2	1
636	1	gi|344242402	hypothetical protein I79_001370	gb|EGV98505.1|	I79_001370	9.3186	84	14.3	14.3	14.3	0.00010652						0	0	0	0	G3GUK7	G3GUK7_CRIGR	944;2024;2547;3782;4135;5529;9444;9506	8	9	17	8	9	17	5	6	11	8;1	8;1	5;1
637	2	gi|344242424	Putative ribosomal RNA methyltransferase NOP2	gb|EGV98527.1|	I79_001394	86.248	790	5.9	5.9	5.9	3.11e-10	0.97392	0.96158	0.40422	0.43745		1	4985200	2428000	2557200	G3GUM9	G3GUM9_CRIGR	161;2391;3366;3698;4248;7477	6	6	8	6	6	8	6	6	8	6;6;6;6;5	6;6;6;6;5	6;6;6;6;5
638	2	gi|344242431	COP9 signalosome complex subunit 7a	gb|EGV98534.1|	I79_001402	30.29	275	35.6	35.6	35.6	5.15e-37	0.96675	1.0233	0.49459	0.48796	0.4281	2	26446000	13184000	13261000	G3GUN6	G3GUN6_CRIGR	4532;5845	2	2	3	2	2	3	2	2	3	2;2;2	2;2;2	2;2;2
639	4	gi|354467307	PREDICTED: ubiquitin carboxyl-terminal hydrolase 5 isoform 1	gb|EGV98545.1|	I79_001414	95.852	858	8.3	8.3	8.3	5e-15	0.93385	0.94258	0.37257	0.38585	14.757	2	8631100	4395200	4235900	G3GUP7	G3GUP7_CRIGR	1140;3425;7728;8411	4	6	6	4	6	6	4	6	6	4;4;2	4;4;2	4;4;2
640	2	gi|354467375	PREDICTED: prohibitin-2-like	gb|EGV98555.1|	I79_001428	46.278	425	28.5	28.5	28.5	1.1e-183	1.5379	1.583	0.053221	0.055827	10.747	7	113670000	42905000	70766000	G3GUQ6	G3GUQ6_CRIGR	9549	1	1	1	1	1	1	1	1	1	1;1	1;1	1;1
641	2	gi|354467377	PREDICTED: lysophospholipid acyltransferase 5-like	gb|EGV98556.1|	I79_001429	72.996	662	5.7	5.7	5.7	1.9e-77						0	0	0	0	G3GUQ8	G3GUQ8_CRIGR	1523;1638;4115;4831;6993	5	5	9	5	5	9	5	5	9	5;5	5;5	5;5
642	1	gi|344242471	Kynureninase	gb|EGV98574.1|	I79_015065	12.995	114	13.2	13.2	13.2	0.001739						0	0	0	0	G3HVS4	G3HVS4_CRIGR	3070	1	1	1	1	1	1	1	1	1	1;1	1;1	1;1
643	1	gi|344242484	Cytoplasmic dynein 1 light intermediate chain 2	gb|EGV98587.1|	I79_005807	68.815	619	3.7	3.7	3.7	1.16e-11						0	0	0	0	G3H656	G3H656_CRIGR	128;3592;3641;8893	4	4	6	4	4	6	4	4	6	4;4	4;4	4;4
644	2	gi|354470643	PREDICTED: LOW QUALITY PROTEIN: zinc phosphodiesterase ELAC protein 2-like, partial	gb|EGV98638.1|	I79_003102	85.385	764	1.4	1.4	1.4	0.028154	1.0747	1.0246	0.49273	0.47604		1	4616300	2134000	2482300	G3GZ50	G3GZ50_CRIGR	549;2002;2402;3842;4100;5375;6699;7051;8500	9	11	14	9	11	14	5	7	7	9;9;9;4;4;3;2;2;2;2;2;2;2;2;2;1	9;9;9;4;4;3;2;2;2;2;2;2;2;2;2;1	5;5;5;0;0;0;0;0;0;0;0;0;0;0;0;0
645	2	gi|354497897	PREDICTED: extended synaptotagmin-2-like	gb|EGV98640.1|	I79_019435	103.06	919	11.8	11.8	11.8	5.64e-23	1.3484	1.4101	0.11703	0.11016	9.5774	4	13799000	5619400	8179700	G3I7E7	G3I7E7_CRIGR	7121;7202;7458;8414;9453	5	6	6	5	6	6	5	6	6	5;5;5	5;5;5	5;5;5
646	2	gi|354479639	PREDICTED: vacuolar protein sorting-associated protein 4B-like	gb|EGV98661.1|	I79_008418	52.271	467	7.7	7.7	7.7	0.0001111	1.0241	1.1815	0.29434	0.28824		1	3776900	1941500	1835300	G3HD44	G3HD44_CRIGR	3630;4014;7196;8024	4	5	8	1	2	3	1	2	3	4;4	1;1	1;1
647	2	gi|344242559	3-ketodihydrosphingosine reductase	gb|EGV98662.1|	I79_008419	35.935	332	4.8	4.8	4.8	0.00066025	1.1175	1.2955	0.18969	0.1891	1.7518	2	4802600	2186400	2616200	G3HD45	G3HD45_CRIGR	1317;2079;3223;3477;5298;7003	6	6	7	6	6	7	6	6	7	6;6;3	6;6;3	6;6;3
648	4	gi|344242595	Dolichyl-diphosphooligosaccharide--protein glycosyltransferase subunit DAD1	gb|EGV98698.1|	I79_013390	12.497	113	19.5	19.5	19.5	2.27e-21	0.066764	0.064426	1.42e-30	1.82e-27		1	8110600	7947100	163490	G3HRC5	G3HRC5_CRIGR	2185;4471;4987;5302;6468;8457;9150	7	7	8	7	7	8	7	7	8	7;7	7;7	7;7
649	3	gi|354488023	PREDICTED: protein arginine N-methyltransferase 5-like isoform 1	ref|XP_003506170.1|	I79_013398	72.723	637	8.3	8.3	8.3	0.00026331	0.94878	1.0156	0.49364	0.49918	2.9027	3	8642400	4246300	4396100	G3HRD3	G3HRD3_CRIGR	337;809;821;5088;5238;6827;7952;8966;9500	9	13	19	9	13	19	9	13	19	9;9	9;9	9;9
650	2	gi|344242609	Proteasome subunit beta type-5	gb|EGV98712.1|	I79_013406	28.697	263	42.2	42.2	42.2	2.55e-160	0.93019	0.87135	0.25773	0.27498	11.731	10	27508000	14538000	12970000	G3HRD9	G3HRD9_CRIGR	308;5329	2	2	2	2	2	2	2	2	2	2;2	2;2	2;2
651	2	gi|354474493	PREDICTED: exosome complex exonuclease RRP44-like	gb|EGV98731.1|	I79_005487	120.97	1070	5.6	5.6	5.6	1.31e-05	0.83255	0.88877	0.28487	0.33547	8.8676	3	5100600	2681800	2418800	G3H5A9	G3H5A9_CRIGR	1563;2085;3405	3	5	9	1	1	2	1	1	2	3	1	1
652	2	gi|344242698	Coiled-coil-helix-coiled-coil-helix domain-containing protein 3, mitochondrial	gb|EGV98801.1|	I79_009918	26.27	227	11.5	11.5	11.5	1.02e-22	1.3188	1.4276	0.10836	0.10173	2.5116	3	10592000	4399600	6192100	G3HH22	G3HH22_CRIGR	7120	1	1	1	1	1	1	1	1	1	1;1	1;1	1;1
653	2	gi|354482078	PREDICTED: exocyst complex component 4	gb|EGV98803.1|	I79_009920	110.59	975	3	3	3	1.37e-25	0.48812	0.4966	0.0014496	0.0081585		1	2333400	1488200	845170	G3HH25	G3HH25_CRIGR	1216;3406;3506;5057;6659;8616;9434	7	8	9	7	8	9	2	3	4	7;7;1	7;7;1	2;2;1
654	2	gi|344242705	Aldose reductase	gb|EGV98808.1|	I79_009926	35.791	316	27.5	27.5	27.5	5.22e-55	1.0808	1.1514	0.3277	0.33881	46.474	7	66126000	29541000	36584000	G3HH30	G3HH30_CRIGR	240;564;1660;2106;3252;3703;6372	7	7	10	7	7	10	7	7	10	7;7	7;7	7;7
655	2	gi|344242706	28S ribosomal protein S9, mitochondrial	gb|EGV98809.1|	I79_005621	45.002	390	11.8	11.8	11.8	9.91e-08	1.456	1.5075	0.07564	0.070146	2.6555	2	8384600	3389100	4995500	G3H5N7	G3H5N7_CRIGR	6058	1	1	1	1	1	1	1	1	1	1;1	1;1	1;1
656	3	gi|354485221	PREDICTED: stAR-related lipid transfer protein 13 isoform 2	gb|EGV98874.1|	I79_011829	126.82	1132	1.3	1.3	1.3	0.017421						0	0	0	0	G3HM80	G3HM80_CRIGR	653;668;5588;8063	4	4	4	4	4	4	4	4	4	4;4	4;4	4;4
657	3	gi|354485225	PREDICTED: sister chromatid cohesion protein PDS5 homolog B isoform 1	gb|EGV98876.1|	I79_011831	164.29	1446	3.5	2.6	2.6	2.35e-19	0.7385	0.72466	0.078747	0.13175	11.79	2	5222200	2690700	2531500	G3HM82	G3HM82_CRIGR	389;527;1695;1992;2321;2750;2902;3168;3169;4246;4387;4421;4806;5181;5841;6019;6633;7495;9346;9915	20	29	37	20	29	37	4	5	9	20;20;20;20;20;17;17	20;20;20;20;20;17;17	4;4;4;4;4;3;3
658	2	gi|354498518	PREDICTED: suppressor of G2 allele of SKP1 homolog, partial	gb|EGV98903.1|	I79_019794	25.952	224	6.2	6.2	6.2	1.34e-05	0.56628	0.58228	0.010191	0.014777	3.6375	2	9691400	6073000	3618400	G3I8D0	G3I8D0_CRIGR	57;2578;4028;6594;7457;8300	6	6	7	6	6	7	6	6	7	6;6	6;6	6;6
659	2	gi|354501102	PREDICTED: ataxin-10-like, partial	gb|EGV98911.1|	I79_021377	49.453	436	3.4	3.4	3.4	0.00037367	0.83991	0.86832	0.25309	0.30716		1	1696600	868880	827690	G3ICH9	G3ICH9_CRIGR	1353;2300;4016;6433;6693	5	5	5	5	5	5	5	5	5	5;5	5;5	5;5
660	2	gi|344242815	COP9 signalosome complex subunit 4	gb|EGV98918.1|	I79_020448	46.31	406	14.5	14.5	14.5	2.53e-19	0.90678	0.93772	0.3645	0.37813	5.3284	2	14378000	7251400	7126100	G3IA32	G3IA32_CRIGR	6307;8036	2	2	3	2	2	3	2	2	3	2;2	2;2	2;2
661	2	gi|344242825	Histone H3.1t	gb|EGV98928.1|	I79_010126	35.852	320	19.7	10	10	1.17e-136	1.3264	1.3021	0.1847	0.18435		1	496180	149730	346450	G3HHM2	G3HHM2_CRIGR	2907;8749	2	2	3	2	2	3	2	2	3	2;2	2;2	2;2
662	1	gi|344242828	Obscurin	gb|EGV98931.1|	I79_010129	760.28	6993	3.6	3.6	3.6	5.34e-43	1.1243	0.9529	0.38975	0.42535		1	666560	257490	409060	G3HHM5	G3HHM5_CRIGR	1668;4982;7498;7876;9721	5	5	5	5	5	5	5	5	5	5;5;3	5;5;3	5;5;3
663	2	gi|344242838	Synaptosomal-associated protein 47	gb|EGV98941.1|	I79_010139	47.128	419	3.6	3.6	3.6	0.022003						0	0	0	0	G3HHN5	G3HHN5_CRIGR	9771	1	1	1	1	1	1	1	1	1	1;1	1;1	1;1
664	2	gi|344242891	NAD-dependent malic enzyme, mitochondrial	gb|EGV98994.1|	I79_014297	65.289	584	27.4	27.4	27.4	1.14e-51	1.4659	1.5265	0.069294	0.064068	11.779	5	21072000	9137400	11935000	G3HTR9	G3HTR9_CRIGR	2124;5509;8713;9443;9819	5	6	7	5	6	7	5	6	7	5;5	5;5	5;5
665	4	gi|354482156	PREDICTED: putative RNA-binding protein Luc7-like 2 isoform 1	ref|XP_003503266.1|	I79_009968	48.472	408	9.8	9.8	5.9	3.13e-50	0.95619	1.0284	0.4874	0.47096	49.863	8	1212500	685030	527500	G3HH71	G3HH71_CRIGR	9521	1	1	1	1	1	1	1	1	1	1;1;1;1	1;1;1;1	1;1;1;1
666	6	gi|344242930	40S ribosomal protein S21	gb|EGV99033.1|	I79_009974	9.1583	83	45.8	45.8	45.8	1.52e-51						0	0	0	0	G3HH76	G3HH76_CRIGR	4021;4078;9364	3	3	4	3	3	4	3	3	4	3;3	3;3	3;3
667	2	gi|354474541	PREDICTED: coiled-coil domain-containing protein 93-like	gb|EGV99066.1|	I79_005516	72.937	629	2.1	2.1	2.1	3.73e-06						0	0	0	0	G3H5F2	G3H5F2_CRIGR	1888;3124;4312	3	4	4	3	4	4	3	4	4	3;3	3;3	3;3
668	2	gi|344242969	Acyl-CoA-binding protein	gb|EGV99072.1|	I79_005522	13.479	119	15.1	15.1	15.1	0.00021251	0.9641	0.95795	0.39816	0.41027	3.1816	2	9882800	4531600	5351200	G3H5D5	G3H5D5_CRIGR	3369;6984	2	2	2	2	2	2	2	2	2	2;2	2;2	2;2
669	2	gi|344242981	Cyclin-H	gb|EGV99084.1|	I79_012763	37.528	323	10.8	10.8	10.8	6.38e-06	0.97492	0.97607	0.42837	0.45754		1	3053400	1556000	1497400	G3HPP8	G3HPP8_CRIGR	9520	1	1	1	1	1	1	1	1	1	1;1;1	1;1;1	1;1;1
670	2	gi|344242982	Ras GTPase-activating protein 1	gb|EGV99085.1|	I79_012764	95.585	826	2.1	2.1	2.1	5.22e-09						0	0	0	0	G3HPP9	G3HPP9_CRIGR	594;680;1510;8282;9702	5	5	6	5	5	6	5	5	6	5;5;1;1	5;5;1;1	5;5;1;1
671	2	gi|344242983	Splicing factor U2AF 65 kDa subunit	gb|EGV99086.1|	I79_012765	52.794	469	13.4	1.7	1.7	3.56e-24						0	0	0	0	G3HPQ0	G3HPQ0_CRIGR	866;1445;1560;2009;3928;6484;7188;7982	8	9	13	6	6	9	6	6	9	8;8	6;6	6;6
672	3	gi|354473017	PREDICTED: histone H2A type 2-B-like	gb|EGV99105.1|	I79_020102	22.697	209	32.5	11	11	3.01e-41	1.4175	1.4024	0.12104	0.1264	35.33	11	55471000	22982000	32490000	G3I968	G3I968_CRIGR	321;531;1836;3457;4213;8286;9092	7	7	9	7	7	9	7	7	9	7;7;1	7;7;1	7;7;1
673	2	gi|344243005	Vacuolar protein sorting-associated protein 11-like	gb|EGV99108.1|	I79_020105	110.31	965	2.6	2.6	2.6	0.038013						0	0	0	0	G3I971	G3I971_CRIGR	966;8033;9083	3	3	4	3	3	4	3	3	4	3;3;3	3;3;3	3;3;3
674	4	gi|344243007	Hypoxia up-regulated protein 1	gb|EGV99110.1|	I79_020107	111.46	999	33.6	33.6	33.6	0	1.3059	1.2858	0.1973	0.20521	10.072	42	383260000	160200000	223070000	G3I973	G3I973_CRIGR	690;6673;6851;8802	4	5	7	4	5	7	1	1	2	4;4	4;4	1;1
675	10	gi|354499029	PREDICTED: 40S ribosomal protein S25-like	gb|EGV99116.1|	I79_020113	13.742	125	24	24	24	1.59e-26	0.88045	0.84306	0.21563	0.10736	15.074	6	96116000	50636000	45480000	G3I979	G3I979_CRIGR	977;4251;4736;6464;6862;8640;9284	7	9	10	7	9	10	7	9	10	7;6;6;6	7;6;6;6	7;6;6;6
676	2	gi|344243030	28 kDa heat- and acid-stable phosphoprotein	gb|EGV99133.1|	I79_017889	20.605	181	16	16	16	1.03e-23	0.79846	0.77391	0.12687	0.1441		1	8455400	4825600	3629800	G3I388	G3I388_CRIGR	3145	1	1	1	1	1	1	1	1	1	1;1	1;1	1;1
677	4	gi|344243032	Actin-related protein 2/3 complex subunit 1B	gb|EGV99135.1|	I79_017891	40.978	372	12.6	12.6	12.6	6.31e-11	0.83914	0.86141	0.24262	0.26019	25.299	4	21286000	10769000	10516000	G3I390	G3I390_CRIGR	4682;5890;7415;8719	4	5	5	4	5	5	3	4	4	4;3;3;1;1	4;3;3;1;1	3;3;3;1;1
678	2	gi|344243045	26S proteasome non-ATPase regulatory subunit 12	gb|EGV99148.1|	I79_008289	52.978	456	21.7	21.7	21.7	6.13e-105	0.99317	1.0142	0.49122	0.49858	14.112	7	31696000	15604000	16092000	G3HCS4	G3HCS4_CRIGR	5552	1	1	1	1	1	1	1	1	1	1;1	1;1	1;1
679	2	gi|344243052	Importin subunit alpha-2	gb|EGV99155.1|	I79_008297	57.862	529	9.6	9.6	9.6	1.05e-12						0	0	0	0	G3HCT1	G3HCT1_CRIGR	793	1	1	1	1	1	1	1	1	1	1;1	1;1	1;1
680	2	gi|344243055	putative ATP-dependent RNA helicase DDX5	gb|EGV99158.1|	I79_008300	69.238	615	25	23.3	19.2	2.96e-104	0.59414	0.6008	0.014276	0.020015	15.459	3	16515000	9918200	6596600	G3HCT4	G3HCT4_CRIGR	214;405;2258;4131;4918;5944;6829;6991	8	12	16	8	12	16	7	10	14	8;8;8;7;6;3;3;2;2;1;1	8;8;8;7;6;3;3;2;2;1;1	7;7;7;6;5;2;2;2;2;1;1
681	2	gi|344243069	26S protease regulatory subunit 8	gb|EGV99172.1|	I79_008315	47.685	423	25.5	25.5	25.5	2.47e-34	0.98179	0.99299	0.45645	0.41267	30.486	10	67935000	33419000	34516000	G3HCU8	G3HCU8_CRIGR	6601	1	1	2	1	1	2	1	1	2	1;1	1;1	1;1
682	2	gi|344243070	Putative rRNA methyltransferase 3	gb|EGV99173.1|	I79_008316	94.514	830	7.2	7.2	7.2	1.76e-40	1.0295	1.0239	0.49374	0.48827	10.915	3	214820000	105590000	109230000	G3HCU9	G3HCU9_CRIGR	2417	1	1	1	1	1	1	1	1	1	1;1	1;1	1;1
683	2	gi|344243071	ATP-dependent RNA helicase DDX42	gb|EGV99174.1|	I79_008317	101.66	928	6.6	6.6	6.6	4.42e-07	0.82556	0.8544	0.23218	0.24993	9.2001	3	13591000	6967200	6623800	G3HCV0	G3HCV0_CRIGR	545;1021;1692;5294;7067;8313;8337;8820	8	9	12	8	9	12	8	9	12	8;8	8;8	8;8
684	2	gi|344243072	Coiled-coil domain-containing protein 47	gb|EGV99175.1|	I79_008318	37.081	325	25.5	25.5	25.5	4.94e-119	1.1864	1.3273	0.16655	0.15866	0.4153	2	9351700	3883300	5468300	G3HCV1	G3HCV1_CRIGR	713;843;9690	3	3	4	3	3	4	3	3	4	3;3	3;3	3;3
685	3	gi|344243074	Nitric oxide synthase-interacting protein	gb|EGV99177.1|	I79_024804	33.19	301	3.7	3.7	3.7	0.0023186	0.77714	0.81707	0.17966	0.23869		1	2378800	1374300	1004500	G3ILN4	G3ILN4_CRIGR	875;6038	2	3	3	2	3	3	2	3	3	2;2	2;2	2;2
686	2	gi|354506607	PREDICTED: reticulocalbin-3-like	gb|EGV99178.1|	I79_024805	37.746	325	4	4	4	1.98e-19						0	0	0	0	G3ILN5	G3ILN5_CRIGR	64;2738;6502;6759;7706;10044	6	6	10	6	6	10	2	2	3	6;6;4;2	6;6;4;2	2;2;2;2
687	4	gi|354486382	PREDICTED: AP-3 complex subunit sigma-1-like	gb|EGV99180.1|	I79_012493	24.824	220	4.1	4.1	4.1	0.041292						0	0	0	0	G3HNZ2	G3HNZ2_CRIGR	6830	1	1	1	1	1	1	1	1	1	1;1	1;1	1;1
688	2	gi|354493847	PREDICTED: LOW QUALITY PROTEIN: probable ATP-dependent RNA helicase DHX37-like	gb|EGV99219.1|	I79_017075	127.83	1148	1.6	1.6	1.6	3.43e-07						0	0	0	0	G3I130	G3I130_CRIGR	3559;4858;6928;9567;9571;9899	6	7	7	1	1	1	1	1	1	6;6	1;1	1;1
689	2	gi|344243130	Exocyst complex component 2	gb|EGV99233.1|	I79_002255	103.9	924	1.6	1.6	1.6	3.37e-05						0	0	0	0	G3GWX0	G3GWX0_CRIGR	8758;9136	2	2	2	2	2	2	2	2	2	2;2;2	2;2;2	2;2;2
690	4	gi|344243180	RRP12-like protein	gb|EGV99283.1|	I79_003416	153.24	1390	2.8	2.8	2.8	7.71e-95						0	0	0	0	G3GZW7	G3GZW7_CRIGR	201	1	1	1	1	1	1	1	1	1	1	1	1
691	2	gi|344243202	Aspartate aminotransferase, cytoplasmic	gb|EGV99305.1|	I79_003438	46.252	413	8	8	8	1.18e-56	1.0294	1.0035	0.47373	0.43832	3.9626	4	37347000	18006000	19342000	G3GZZ0	G3GZZ0_CRIGR	2527;9992	2	2	3	2	2	3	2	2	3	2;2	2;2	2;2
692	2	gi|344243209	Proteasome subunit alpha type-1	gb|EGV99312.1|	I79_013775	29.532	263	37.6	37.6	37.6	7.18e-148	1.0213	1.0898	0.40348	0.41583	6.7519	11	95453000	46819000	48634000	G3HSE4	G3HSE4_CRIGR	548;2793;5378;7861	4	6	7	1	1	1	1	1	1	4;2	1;1	1;1
693	2	gi|344243231	Dipeptidyl-peptidase 3	gb|EGV99334.1|	I79_017576	82.97	738	23.7	23.7	23.7	2.62e-117	0.88954	0.87239	0.25932	0.15207	8.1264	7	51798000	24703000	27094000	G3I2H0	G3I2H0_CRIGR	2101;4408;5014;5878;7103;8471;9360;9911	8	8	9	8	8	9	8	8	9	8;8	8;8	8;8
694	3	gi|354494712	PREDICTED: ras and Rab interactor 1 isoform 2	gb|EGV99344.1|	I79_017587	86.937	799	2	2	2	2.81e-08						0	0	0	0	G3I2I0	G3I2I0_CRIGR	6418	1	1	1	1	1	1	1	1	1	1;1	1;1	1;1
695	2	gi|344243243	Protein YIF1A	gb|EGV99346.1|	I79_017589	31.981	293	4.1	4.1	4.1	0.020283						0	0	0	0	G3I2E7	G3I2E7_CRIGR	2886;5980;9960	3	3	5	3	3	5	3	3	5	3;3;2	3;3;2	3;3;2
696	27	gi|344243245	Ras-related protein Rab-1B	gb|EGV99348.1|	I79_017591	22.187	201	45.8	21.4	21.4	1.46e-275	1.2832	1.2155	0.25945	0.25082	7.4489	7	10476000	4567200	5908700	G3I2E9	G3I2E9_CRIGR	1612;2306	2	2	2	1	1	1	1	1	1	2;2	1;1	1;1
697	8	gi|344243246	Kinesin light chain 2	gb|EGV99349.1|	I79_017592	68.722	622	9.8	9.8	9.8	1.74e-05	1.1803	1.2593	0.21923	0.21717		1	2139300	1002900	1136400	G3I2F0	G3I2F0_CRIGR	9524;9650	2	2	2	2	2	2	2	2	2	2;2	2;2	2;2
698	2	gi|344243251	Barrier-to-autointegration factor	gb|EGV99354.1|	I79_017597	10.058	89	27	27	27	0.00010892	0.96261	1.1099	0.37775	0.36963	18.156	3	16654000	6883000	9770800	G3I2F5	G3I2F5_CRIGR	598;2614;6374;6382	4	4	5	4	4	5	4	4	5	4;4	4;4	4;4
699	2	gi|344243254	U4/U6.U5 tri-snRNP-associated protein 1	gb|EGV99357.1|	I79_017600	137.02	1215	3.9	3.9	3.9	4.18e-09	0.25301	0.269	1.73e-08	3.66e-06		1	262850	98112	164740	G3I2F8	G3I2F8_CRIGR	7843	1	1	1	1	1	1	1	1	1	1;1	1;1	1;1
700	3	gi|344243287	Zinc finger protein 428	gb|EGV99390.1|	I79_016278	22.214	207	8.2	8.2	8.2	1.04e-09						0	0	0	0	G3HYY5	G3HYY5_CRIGR	121;385;958;1041;6658;6732;6800;9710	8	8	11	8	8	11	8	8	11	8;8	8;8	8;8
701	3	gi|354480918	PREDICTED: polypyrimidine tract-binding protein 1-like	gb|EGV99470.1|	I79_009199	63.217	591	24.4	24.4	24.4	7.47e-117	0.90638	1.0138	0.49063	0.46358	22.475	12	118390000	58880000	59508000	G3HF46	G3HF46_CRIGR	4424;8684	2	2	3	2	2	3	1	1	1	2;2	2;2	1;1
702	2	gi|354480930	PREDICTED: calponin-2-like	gb|EGV99480.1|	I79_009211	40.862	373	4.6	4.6	4.6	5.52e-07	0.79339	0.78675	0.14159	0.20075		1	5453800	2758400	2695400	G3HF56	G3HF56_CRIGR	5116;5389	2	2	2	2	2	2	2	2	2	2;2	2;2	2;2
703	2	gi|354480932	PREDICTED: DNA-directed RNA polymerases I, II, and III subunit RPABC1-like	gb|EGV99483.1|	I79_009214	27.01	235	7.2	7.2	7.2	1.99e-19	0.91831	0.88831	0.28415	0.30072		1	7908300	3952900	3955400	G3HF59	G3HF59_CRIGR	281;1260;6002;7344	4	5	5	4	5	5	4	5	5	4;4	4;4	4;4
704	1	gi|344243381	Phospholipid hydroperoxide glutathione peroxidase, mitochondrial	gb|EGV99484.1|	I79_009215	22.654	199	6	6	6	0.00023947	1.0319	1.02	0.49937	0.48236		1	2996200	1319100	1677100	G3HF60	G3HF60_CRIGR	1902;5131	2	2	4	2	2	4	2	2	4	2;2	2;2	2;2
705	2	gi|344243386	ATP synthase subunit delta, mitochondrial	gb|EGV99489.1|	I79_009220	17.501	167	9	9	9	1.07e-13	1.5647	1.6194	0.044777	0.048239	21.551	2	6454900	2490000	3964900	G3HF65	G3HF65_CRIGR	3745;8924	2	2	2	2	2	2	2	2	2	2;2	2;2	2;2
706	2	gi|344243395	NADH dehydrogenase	gb|EGV99498.1|	I79_009230	24.222	219	10.5	10.5	10.5	3.24e-09	1.2051	1.1502	0.32915	0.32111		1	5374000	2320900	3053100	G3HF74	G3HF74_CRIGR	1785	1	1	2	1	1	2	1	1	2	1;1	1;1	1;1
707	2	gi|354480854	PREDICTED: adenomatous polyposis coli protein 2	gb|EGV99502.1|	I79_009234	243	2279	0.4	0.4	0.4	0.01728						0	0	0	0	G3HF78	G3HF78_CRIGR	6826	1	1	1	1	1	1	1	1	1	1;1	1;1	1;1
708	2	gi|354480952	PREDICTED: methyl-CpG-binding domain protein 3-like	gb|EGV99511.1|	I79_009243	40.525	370	4.1	4.1	4.1	5.96e-47						0	0	0	0	G3HF87	G3HF87_CRIGR	6643	1	1	1	1	1	1	1	1	1	1;1	1;1	1;1
709	4	gi|344243429	AP-3 complex subunit delta-1	gb|EGV99532.1|	I79_009264	135.12	1199	8.3	8.3	8.3	1.67e-58	0.76278	0.81864	0.18175	0.24071	5.8701	2	3118900	1856700	1262200	G3HFA8	G3HFA8_CRIGR	2406	1	1	1	1	1	1	1	1	1	1;1;1;1	1;1;1;1	1;1;1;1
710	4	gi|344243435	Splicing factor 3A subunit 2	gb|EGV99538.1|	I79_009270	54.565	520	3.3	3.3	3.3	5.52e-07	0.97112	1.0627	0.43963	0.42558		1	2803900	1319900	1484000	G3HFB4	G3HFB4_CRIGR	280;4509;4524;4842;6334;6894;7364;7443	8	9	13	8	9	13	8	9	13	8;8	8;8	8;8
711	2	gi|344243439	U6 snRNA-associated Sm-like protein LSm7	gb|EGV99542.1|	I79_009274	11.716	104	17.3	17.3	17.3	5.12e-12						0	0	0	0	G3HFB8	G3HFB8_CRIGR	2661;2833	2	2	3	1	1	1	1	1	1	2;2	1;1	1;1
712	1	gi|344243454	Nucleoprotein TPR	gb|EGV99557.1|	I79_002244	238.75	2122	2.8	2.8	2.8	3.31e-38						0	0	0	0	G3GWV9	G3GWV9_CRIGR	817;1752;2315;2520;3210;3302;3599;4178;4445;5272;6698;6985;8146;8172;8468;9134;9478	17	19	25	17	19	25	17	19	25	17;13;5;4	17;13;5;4	17;13;5;4
713	2	gi|344243463	Protein SET	gb|EGV99566.1|	I79_003949	29.986	262	17.6	6.5	6.5	3.81e-75	0.88126	0.85544	0.23372	0.28956		1	2958400	1384500	1574000	G3H1C4	G3H1C4_CRIGR	925;7673	2	2	2	2	2	2	2	2	2	2;2	2;2	2;2
714	2	gi|354472023	PREDICTED: RNA-binding protein Musashi homolog 2-like	gb|EGV99580.1|	I79_003963	36.766	343	13.4	13.4	13.4	2.12e-22	1.3359	1.298	0.18785	0.17967	26.735	4	18629000	7865500	10763000	G3H1D8	G3H1D8_CRIGR	2812	1	1	1	1	1	1	1	1	1	1;1	1;1	1;1
715	2	gi|344243479	28S ribosomal protein S23, mitochondrial	gb|EGV99582.1|	I79_003965	20.9	182	25.8	25.8	25.8	1.36e-08						0	0	0	0	G3H1E0	G3H1E0_CRIGR	1506;2754;7368;7441;7989;8573;9372	7	7	10	7	7	10	7	7	10	7;7	7;7	7;7
716	2	gi|354480782	PREDICTED: signal recognition particle 19 kDa protein-like	gb|EGV99619.1|	I79_014676	13.771	122	11.5	11.5	11.5	1.44e-08						0	0	0	0	G3HUR1	G3HUR1_CRIGR	459;673;1971;3451;7990	5	5	6	5	5	6	5	5	6	5;5	5;5	5;5
717	2	gi|354474579	PREDICTED: gamma-soluble NSF attachment protein-like	gb|EGV99641.1|	I79_005553	45.549	408	9.8	9.8	9.8	0.0041343	1.0278	1.1138	0.37288	0.36241	8.9758	3	7086500	3370900	3715500	G3H5H2	G3H5H2_CRIGR	13;14;731;869;2868;4419;6419;6514;6961;7404;8199;8223;8637;8961;9392	15	16	20	15	16	20	15	16	20	15;15	15;15	15;15
718	2	gi|344243592	Ras-related protein Rab-14	gb|EGV99695.1|	I79_015602	23.897	215	56.7	51.6	51.6	1.52e-79	1.3079	1.238	0.23812	0.22955	13.246	14	20200000	8241300	11959000	G3HX83	G3HX83_CRIGR	953;1086;1280;1998;2548;2593;2869;3409;4969;5011;5186;5448;5976;6184;6538;6687;6722;7083;7499;8600;8806;9315;9352;9613;9856;9872	26	30	44	26	30	44	26	30	44	26;26	26;26	26;26
719	2	gi|344243593	Gelsolin	gb|EGV99696.1|	I79_015603	72.077	658	25.7	25.7	17.5	0	0.93215	0.99199	0.45481	0.41024	23.309	32	273690000	135200000	138490000	G3HX84	G3HX84_CRIGR	5914	1	1	1	1	1	1	1	1	1	1;1	1;1	1;1
720	2	gi|354494639	PREDICTED: serine/threonine-protein phosphatase 2A 65 kDa regulatory subunit A alpha isoform	gb|EGV99714.1|	I79_017545	65.059	590	30	30	24.1	8.82e-132	0.97556	1.0052	0.47662	0.44263	6.6435	18	266580000	129490000	137090000	G3I2B6	G3I2B6_CRIGR	1091;1474;1720;2791;2932;5936;6542;6944;8268;8983	10	11	16	10	11	16	10	11	16	10;10	10;10	10;10
721	2	gi|354481230	PREDICTED: adrenodoxin, mitochondrial-like	gb|EGV99724.1|	I79_009403	20.29	188	11.2	11.2	11.2	5.37e-05						0	0	0	0	G3HFP0	G3HFP0_CRIGR	415;441;505;772;1551;2020;2286;2555;3730;4232;5374;6646;6884;6934;7016;7648;7835;9193;9194;9278;9539;9669	22	25	37	22	25	37	20	23	33	22;22;22	22;22;22	20;20;20
722	2	gi|344243622	Radixin	gb|EGV99725.1|	I79_009404	68.541	583	20.2	9.9	9.9	5.07e-182	0.9847	0.94232	0.37214	0.38543	2.8499	2	20527000	9926100	10601000	G3HFP1	G3HFP1_CRIGR	450;5216;6644;6886;9681	5	5	6	5	5	6	5	5	6	5;5	5;5	5;5
723	2	gi|354481242	PREDICTED: KDEL motif-containing protein 2-like	gb|EGV99732.1|	I79_009411	52.547	472	6.4	6.4	6.4	5.48e-19						0	0	0	0	G3HFP8	G3HFP8_CRIGR	917;991;1043;3111	4	4	6	4	4	6	1	1	1	4;4;4	4;4;4	1;1;1
724	2	gi|344243662	C-1-tetrahydrofolate synthase, cytoplasmic	gb|EGV99765.1|	I79_005359	101.29	936	16.3	16.3	16.3	4.57e-42	1.0981	1.0886	0.40507	0.39721	8.0115	4	33445000	15246000	18199000	G3H4Z5	G3H4Z5_CRIGR	3036;3720;4141;4611;4627;5075;6206;7294	8	9	14	8	9	14	3	4	6	8;8;5;5;2;2;2;1;1;1;1;1;1;1;1;1	8;8;5;5;2;2;2;1;1;1;1;1;1;1;1;1	3;3;3;3;0;0;2;1;1;0;0;0;0;1;1;0
725	2	gi|354476085	PREDICTED: electron transfer flavoprotein-ubiquinone oxidoreductase, mitochondrial	gb|EGV99772.1|	I79_006440	68.253	617	5.2	5.2	5.2	9.09e-08	1.3227	1.3549	0.14835	0.14961		1	6794500	2809600	3985000	G3H7U7	G3H7U7_CRIGR	7694;9156	2	2	2	2	2	2	2	2	2	2;2;2;2;2;2;1	2;2;2;2;2;2;1	2;2;2;2;2;2;1
726	2	gi|344243695	Isoleucyl-tRNA synthetase, cytoplasmic	gb|EGV99798.1|	I79_012527	144.04	1262	27.3	27.3	27.3	2.2e-187	0.9447	0.94877	0.38286	0.30693	10.363	24	144670000	72464000	72209000	G3HP24	G3HP24_CRIGR	873	1	1	1	1	1	1	1	1	1	1;1	1;1	1;1
727	2	gi|344243705	Bcl10-interacting CARD protein	gb|EGV99808.1|	I79_012538	25.492	223	5.8	5.8	5.8	0.00023045						0	0	0	0	G3HP34	G3HP34_CRIGR	5464	1	1	1	1	1	1	1	1	1	1;1	1;1	1;1
728	2	gi|344243715	Protein kinase C delta-binding protein	gb|EGV99818.1|	I79_022091	27.746	268	3.4	3.4	3.4	0.041292						0	0	0	0	G3IEE4	G3IEE4_CRIGR	2589;4452;5487;5514;7082;7341;8080	7	8	10	5	6	7	5	6	7	7;7;7	5;5;5	5;5;5
729	2	gi|344243727	Ubiquitin carboxyl-terminal hydrolase isozyme L5	gb|EGV99830.1|	I79_014645	37.66	329	18.8	18.8	18.8	4.57e-13	1.0351	1.0644	0.43726	0.42979	1.7358	2	13103000	6204200	6898300	G3HUN1	G3HUN1_CRIGR	294;881;2831;3351;3352;4772;4792;5802;5863;7959;9097	11	11	15	11	11	15	11	11	15	11;11	11;11	11;11
730	2	gi|354465186	PREDICTED: LOW QUALITY PROTEIN: tropomodulin-3-like	gb|EGV99854.1|	I79_000124	39.578	352	6	6	6	0.036156						0	0	0	0	G3GRH9	G3GRH9_CRIGR	3473	1	1	1	1	1	1	1	1	1	1;1;1	1;1;1	1;1;1
731	2	gi|354465246	PREDICTED: myosin-Ie-like	gb|EGV99903.1|	I79_000180	125.67	1096	1.1	1.1	1.1	0.024739						0	0	0	0	G3GRM7	G3GRM7_CRIGR	1219;1444;1560;2010;2677;6484;7938;7983;9876;9877	10	11	18	10	11	18	8	8	14	10;10	10;10	8;8
732	2	gi|354475251	PREDICTED: neutral cholesterol ester hydrolase 1-like	gb|EGW00005.1|	I79_005931	68.339	617	6.5	6.5	6.5	3.2e-12	1.9864	1.985	0.0072469	0.0087805		1	1624100	391470	1232600	G3H6H1	G3H6H1_CRIGR	5720	1	1	1	1	1	1	1	1	1	1;1	1;1	1;1
733	2	gi|354475247	PREDICTED: fibronectin type III domain-containing protein 3B	gb|EGW00009.1|	I79_005935	133.06	1207	1.1	1.1	1.1	0.0012135	0.74408	0.78848	0.14364	0.20285		1	2278800	1473400	805370	G3H6H5	G3H6H5_CRIGR	3395;3953;8055	3	3	3	3	3	3	3	3	3	3;3	3;3	3;3
734	2	gi|344243909	Hippocalcin-like protein 1	gb|EGW00013.1|	I79_017643	22.338	193	13	13	6.2	5.78e-19	0.79652	0.81416	0.17581	0.23494	4.8095	2	3596800	1815200	1781500	G3I2K6	G3I2K6_CRIGR	7005	1	1	1	1	1	1	1	1	1	1;1	1;1	1;1
735	2	gi|354483463	PREDICTED: calsequestrin-2	gb|EGW00027.1|	I79_010795	48.583	418	3.3	3.3	3.3	2.46e-54	1.1341	1.308	0.18034	0.18019		1	2730500	1237000	1493600	G3HJF1	G3HJF1_CRIGR	302;6023	2	2	2	2	2	2	2	2	2	2;2	2;2	2;2
736	2	gi|344243937	LDLR chaperone MESD	gb|EGW00041.1|	I79_020295	25.123	226	22.6	22.6	22.6	2.51e-21	1.1988	1.1327	0.34973	0.34055	20.96	6	3081000	1641600	1439400	G3I9P1	G3I9P1_CRIGR	629;1957;3427;4311;4621;5492;5493;8416;8456;9479;9618	11	12	21	11	12	21	4	5	10	11;10;10;4	11;10;10;4	4;4;4;0
737	2	gi|354482950	PREDICTED: nuclear pore complex protein Nup93	gb|EGW00059.1|	I79_010472	93.339	819	21.6	21.6	21.6	9.39e-53	1.1126	1.2382	0.23797	0.2294	4.6915	2	12179000	5553400	6626000	G3HIK1	G3HIK1_CRIGR	1557;4020;8340	3	3	4	3	3	4	3	3	4	3;3	3;3	3;3
738	1	gi|344243991	Adenylate kinase 2, mitochondrial	gb|EGW00095.1|	I79_006890	15.424	142	39.4	39.4	39.4	3.19e-50	1.1579	1.181	0.29483	0.28621	8.9569	4	19279000	8492800	10786000	G3H928	G3H928_CRIGR	6895	1	1	2	1	1	2	1	1	2	1;1	1;1	1;1
739	3	gi|344243995	Neuron-specific calcium-binding protein hippocalcin	gb|EGW00099.1|	I79_006894	22.427	193	10.9	4.1	4.1	0.031893						0	0	0	0	G3H932	G3H932_CRIGR	548;2267;4594;5378	4	6	9	3	5	7	2	2	4	4;4;4;4;4;4;4;4;4;4;4;4;4;4;4;4;4;4;4;4;4;4;4;4;4;4;4;4;4;2	3;3;3;3;3;3;3;3;3;3;3;3;3;3;3;3;3;3;3;3;3;3;3;3;3;3;3;3;3;1	2;2;2;2;2;2;2;2;2;2;2;2;2;2;2;2;2;2;2;2;2;2;2;2;2;2;2;2;2;0
740	2	gi|354476980	PREDICTED: protein archease-like	gb|EGW00104.1|	I79_006899	23.492	203	4.9	4.9	4.9	9.42e-07						0	0	0	0	G3H938	G3H938_CRIGR	512;1413;3207;3563;8378	5	5	5	5	5	5	5	5	5	5;5;5;5;5	5;5;5;5;5	5;5;5;5;5
741	2	gi|344244005	Histone deacetylase 1	gb|EGW00109.1|	I79_006904	55.086	482	7.9	7.9	5.4	5.16e-14						0	0	0	0	G3H942	G3H942_CRIGR	298;2792;3700;7861;8894;9994	6	7	8	2	3	4	1	2	3	6;3;3;3;3;3;3;3	2;1;1;1;1;1;1;1	1;1;1;1;1;1;1;1
742	2	gi|344244008	Eukaryotic translation initiation factor 3 subunit I	gb|EGW00112.1|	I79_006907	36.279	325	27.1	27.1	27.1	3.33e-14	0.9191	0.93766	0.3644	0.28164	6.0676	5	58275000	29015000	29259000	G3H945	G3H945_CRIGR	710;4570;7434;7507	4	5	9	1	2	4	1	2	4	4;4	1;1	1;1
743	5	gi|354476958	PREDICTED: importin subunit alpha-7 isoform 2	gb|EGW00118.1|	I79_006913	60.507	541	8.9	8.9	8.9	3.31e-35	1.0132	1.0973	0.39372	0.38212		1	2695600	1362900	1332600	G3H951	G3H951_CRIGR	1875	1	1	1	1	1	1	1	1	1	1;1	1;1	1;1
744	3	gi|344244016	KH domain-containing, RNA-binding, signal transduction-associated protein 1	gb|EGW00120.1|	I79_006915	48.326	443	7.7	7.7	7.7	4.24e-32	0.6864	0.78701	0.14189	0.15953	74.607	4	22403000	11929000	10474000	G3H953	G3H953_CRIGR	424;710;4570;7433;7507	5	6	11	5	6	11	1	2	4	5;5;4;1;1;1	5;5;4;1;1;1	1;1;0;0;0;1
745	1	gi|344244031	Heterogeneous nuclear ribonucleoprotein M	gb|EGW00135.1|	I79_018809	60.303	574	20.7	20.7	20.7	1.26e-26	0.92559	0.95208	0.38839	0.40095	15.685	6	25536000	13243000	12293000	G3I5Q4	G3I5Q4_CRIGR	1176;2764;2783;3035;4759;8276	6	6	8	6	6	8	6	6	8	6;6	6;6	6;6
746	4	gi|344244036	Ras-related protein Rab-11B	gb|EGW00140.1|	I79_018814	24.488	218	42.7	42.7	42.7	2.02e-101	1.2315	1.1666	0.31055	0.30355	16.987	14	3846900	1620200	2226700	G3I5Q9	G3I5Q9_CRIGR	9304	1	1	1	1	1	1	1	1	1	1;1	1;1	1;1
747	6	gi|354499471	PREDICTED: spectrin alpha chain, brain-like isoform 2	gb|EGW00172.1|	I79_020389	284.67	2472	14.2	14.2	14.2	0	0.59284	0.63226	0.023948	0.0012077	48.083	23	61217000	36112000	25105000	G3I9X8	G3I9X8_CRIGR	148;200;2925;3099;4323;7380;8755	7	7	11	7	7	11	7	7	11	7;7;7	7;7;7	7;7;7
748	2	gi|344244102	Trafficking protein particle complex subunit 5	gb|EGW00206.1|	I79_015482	20.795	188	14.4	14.4	14.4	0.0017472	0.6956	0.66114	0.036457	0.076395		1	164610	99656	64955	G3HWW9	G3HWW9_CRIGR	589;1717;2539;4030;4153;4568;5003;6596;9456	9	12	17	3	3	4	3	3	4	9;9	3;3	3;3
749	2	gi|344244111	ATP-binding cassette sub-family E member 1	gb|EGW00215.1|	I79_007036	67.342	599	22	22	22	5.58e-82	0.8254	0.87306	0.26035	0.27755	4.375	4	20009000	10489000	9519300	G3H9G4	G3H9G4_CRIGR	7251	1	1	1	1	1	1	1	1	1	1	1	1
750	2	gi|344244167	Microtubule-associated protein RP/EB family member 1	gb|EGW00271.1|	I79_008861	30.034	268	19	19	19	1.07e-35	0.90787	0.88341	0.27644	0.29322	22.507	3	21002000	10500000	10502000	G3HE84	G3HE84_CRIGR	717;857;7770;10083	4	4	4	4	4	4	4	4	4	4;4;3;2;2	4;4;3;2;2	4;4;3;2;2
751	2	gi|344244178	GDP-fucose protein O-fucosyltransferase 1	gb|EGW00282.1|	I79_008874	44.668	392	4.8	4.8	4.8	0.038922						0	0	0	0	G3HE95	G3HE95_CRIGR	147;523;801;1325;1351;1926;2383;2847;3578;3619;3902;4395;4854;5161;5770;5815;6133;6300;6924;6970;7734;7911;8269;8560;8620;8998	26	27	41	26	27	41	26	27	41	26;26	26;26	26;26
752	2	gi|344244230	Pinin	gb|EGW00334.1|	I79_023988	82.623	726	1.2	1.2	1.2	0.0043063						0	0	0	0	G3IJF5	G3IJF5_CRIGR	266;3936;4658;7934;8171	5	5	7	5	5	7	5	5	7	5;5	5;5	5;5
753	5	gi|344244235	Guanine nucleotide-binding protein G(I)/G(S)/G(T) subunit beta-1	gb|EGW00339.1|	I79_017392	37.364	340	42.4	29.4	29.4	6.17e-144	1.0229	1.0386	0.47293	0.486	7.7125	8	44461000	21221000	23240000	G3I1X8	G3I1X8_CRIGR	7810	1	1	1	1	1	1	1	1	1	1;1	1;1	1;1
754	2	gi|344244247	Protein RER1	gb|EGW00351.1|	I79_017404	23.002	196	18.9	18.9	18.9	1.77e-24	1.6067	1.5175	0.072229	0.066877	15.253	3	11734000	4461500	7272400	G3I1X5	G3I1X5_CRIGR	257;8317;8581;9621;9787	5	5	6	5	5	6	5	5	6	5;5	5;5	5;5
755	2	gi|344244254	Malate dehydrogenase, cytoplasmic	gb|EGW00358.1|	I79_008638	36.466	334	15.6	15.6	15.6	1.88e-123	1.026	1.0363	0.47612	0.48921	11.216	4	104920000	50687000	54238000	G3HDQ2	G3HDQ2_CRIGR	1556;2562	2	2	2	2	2	2	2	2	2	2;2	2;2	2;2
756	2	gi|354483942	PREDICTED: LETM1 and EF-hand domain-containing protein 1, mitochondrial-like	gb|EGW00397.1|	I79_011094	82.927	738	17.2	17.2	17.2	7.38e-97	1.4119	1.4195	0.11232	0.11736	17.164	12	83015000	34597000	48417000	G3HK76	G3HK76_CRIGR	978;1312;2632;2731;3159;4900;6294;6976;7324;9671	10	10	16	1	1	2	1	1	2	10	1	1
757	2	gi|354483990	PREDICTED: 14-3-3 protein eta-like	gb|EGW00411.1|	I79_011108	28.632	251	28.3	21.1	21.1	1.16e-148	1.0764	1.0935	0.39866	0.41093	20.8	14	232640000	108600000	124040000	G3HK90	G3HK90_CRIGR	9204	1	1	1	1	1	1	1	1	1	1;1	1;1	1;1
758	2	gi|344244353	Methylosome subunit pICln	gb|EGW00457.1|	I79_018685	26.077	236	5.5	5.5	5.5	3.73e-06						0	0	0	0	G3I5E0	G3I5E0_CRIGR	1560;3482;6484;8496	4	5	7	2	2	3	2	2	3	4;4;2;2	2;2;1;1	2;2;1;1
759	2	gi|344244362	28S ribosomal protein S22, mitochondrial	gb|EGW00466.1|	I79_000734	41.22	359	14.2	14.2	14.2	3.14e-15	1.4244	1.5084	0.075312	0.078717	1.9102	2	7839900	3018700	4821200	G3GSW2	G3GSW2_CRIGR	1363;4285;4430;4911;5280	5	7	12	5	7	12	5	7	12	5;5;4;2	5;5;4;2	5;5;4;2
760	2	gi|354506330	PREDICTED: glucosamine-6-phosphate isomerase 2-like	gb|EGW00504.1|	I79_024605	31.089	276	10.5	6.2	6.2	9.31e-14	0.77864	0.73882	0.091196	0.1463		1	1908200	1034900	873300	G3IL43	G3IL43_CRIGR	2252	1	1	1	1	1	1	1	1	1	1;1;1;1	1;1;1;1	1;1;1;1
761	1	gi|344244411	Splicing factor U2AF 35 kDa subunit	gb|EGW00515.1|	I79_012459	11.421	98	14.3	14.3	14.3	2.51e-28	1.0695	1.0891	0.4043	0.39644	9.3921	3	33026000	15259000	17767000	G3HNW3	G3HNW3_CRIGR	4777	1	1	1	1	1	1	1	1	1	1;1	1;1	1;1
762	2	gi|344244428	Four and a half LIM domains protein 3	gb|EGW00532.1|	I79_008772	31.57	286	17.8	17.8	17.8	3.9e-15	1.0191	0.94164	0.37101	0.38436	31.609	2	8702800	4459600	4243300	G3HE03	G3HE03_CRIGR	575;3061;9822	3	3	4	3	3	4	3	3	4	3;3	3;3	3;3
763	2	gi|344244429	Splicing factor 3A subunit 3	gb|EGW00533.1|	I79_008773	58.841	501	12.8	12.8	12.8	1.22e-63	0.93343	0.96116	0.40353	0.43688		1	6880700	3687700	3193000	G3HE04	G3HE04_CRIGR	2395;3835	2	2	3	2	2	3	2	2	3	2;2	2;2	2;2
764	2	gi|344244489	Deoxyhypusine synthase	gb|EGW00593.1|	I79_008324	40.56	369	3.5	3.5	3.5	1.98e-19						0	0	0	0	G3HCV7	G3HCV7_CRIGR	5575;6496;6634	3	3	5	3	3	5	3	3	5	3;3;3;2;2	3;3;3;2;2	3;3;3;2;2
765	2	gi|344244492	Transportin-2	gb|EGW00596.1|	I79_008328	100.42	887	11	9	9	9.65e-55	1.2665	1.358	0.14643	0.13889	2.6569	3	14018000	5864200	8153500	G3HCW0	G3HCW0_CRIGR	2049;9167	2	2	2	2	2	2	2	2	2	2;2;2;2;2	2;2;2;2;2	2;2;2;2;2
766	2	gi|344244493	Uncharacterized protein C19orf43-like	gb|EGW00597.1|	I79_008329	29.797	281	8.9	8.9	8.9	1.75e-06	0.91243	0.93521	0.36035	0.40058	18.328	5	3166100	1704600	1461400	G3HCW1	G3HCW1_CRIGR	7828	1	1	1	1	1	1	1	1	1	1	1	1
767	2	gi|344244494	ATPase Asna1	gb|EGW00598.1|	I79_008330	38.822	348	16.7	16.7	16.7	1.29e-07	0.60461	0.64126	0.027442	0.062581	102.62	2	5685500	1934200	3751200	G3HCW3	G3HCW3_CRIGR	3391;6787;6958	3	3	3	3	3	3	3	3	3	3;3	3;3	3;3
768	2	gi|344244509	Phenylalanyl-tRNA synthetase alpha chain	gb|EGW00613.1|	I79_008345	57.722	508	15.4	15.4	15.4	6.73e-108	0.91886	0.89002	0.28685	0.30334	6.4077	2	12043000	6351200	5691600	G3HCX7	G3HCX7_CRIGR	5101;6335	2	2	2	2	2	2	2	2	2	2;2	2;2	2;2
769	4	gi|344244510	Calreticulin	gb|EGW00614.1|	I79_008346	48.241	417	41	41	41	6.17e-250	1.4272	1.4222	0.11099	0.11597	22.605	63	800170000	296310000	503860000	G3HCX8	G3HCX8_CRIGR	2456;7909;9338	3	4	5	3	4	5	3	4	5	3;3	3;3	3;3
770	2	gi|354479499	PREDICTED: UV excision repair protein RAD23 homolog A-like	gb|EGW00617.1|	I79_008349	40.549	375	7.2	7.2	7.2	3.55e-23						0	0	0	0	G3HCY1	G3HCY1_CRIGR	1265;1769;1807;1809;1832;1846;1847;1865;2067;2068;2237;2423;2795;3249;3472;3536;3564;3565;4606;4706;5230;5250;5799;6478;7308;7529;8035;8596;8597;8598;8867;9007;10015	33	39	60	33	39	60	31	37	56	33;33;12;12	33;33;12;12	31;31;12;12
771	2	gi|344244526	Methylthioribose-1-phosphate isomerase	gb|EGW00630.1|	I79_008362	39.572	369	5.4	5.4	5.4	0.0071906						0	0	0	0	G3HCZ4	G3HCZ4_CRIGR	1775	1	1	2	1	1	2	1	1	2	1;1;1	1;1;1	1;1;1
772	6	gi|354479467	PREDICTED: ATP-dependent RNA helicase DDX39A	gb|EGW00654.1|	I79_008391	49.107	427	7.5	2.3	2.3	9.52e-20	0.93389	0.84496	0.21837	0.10997	7.5545	2	44263000	22106000	22157000	G3HD18	G3HD18_CRIGR	7104	1	1	1	1	1	1	1	1	1	1;1;1	1;1;1	1;1;1
773	2	gi|344244552	PDZ domain-containing protein GIPC1	gb|EGW00656.1|	I79_008393	36.043	333	9	9	9	7.45e-07	0.94455	1.0003	0.46851	0.49068		1	3730900	2009500	1721500	G3HD20	G3HD20_CRIGR	492;840;2616;4811;5162;7822;8122;8550;9692;9914	10	11	13	10	11	13	10	11	13	10;10;8;6;5	10;10;8;6;5	10;10;8;6;5
774	2	gi|344244553	DnaJ-like subfamily B member 1	gb|EGW00657.1|	I79_008394	38.023	340	12.1	12.1	12.1	0.0021246	1.0917	1.1909	0.28435	0.2788		1	2033300	969400	1063900	G3HD21	G3HD21_CRIGR	580;4009	2	2	2	2	2	2	2	2	2	2;2;1	2;2;1	2;2;1
775	2	gi|344244554	Trans-2,3-enoyl-CoA reductase	gb|EGW00658.1|	I79_008395	40.618	367	7.9	7.9	7.9	2.67e-10						0	0	0	0	G3HD22	G3HD22_CRIGR	6098;8093	2	4	5	2	4	5	2	4	5	2;2	2;2	2;2
776	2	gi|344244561	Hydroxysteroid dehydrogenase-like protein 2	gb|EGW00665.1|	I79_012714	56.337	515	4.1	4.1	4.1	3.92e-07						0	0	0	0	G3HPK0	G3HPK0_CRIGR	4365;6836;7895;8354;10012	5	5	6	5	5	6	5	5	6	5;5;5	5;5;5	5;5;5
777	2	gi|344244579	ADP-ribosylation factor 4	gb|EGW00683.1|	I79_001445	20.396	180	53.9	26.1	18.3	8.58e-288	1.0459	1.0132	0.48964	0.46209	34.64	20	106010000	50884000	55126000	G3GUS2	G3GUS2_CRIGR	5104	1	1	1	1	1	1	1	1	1	1;1;1	1;1;1	1;1;1
778	2	gi|354467423	PREDICTED: DCC-interacting protein 13-alpha	gb|EGW00689.1|	I79_001451	78.426	699	6.9	6.9	6.9	1.34e-06						0	0	0	0	G3GUS8	G3GUS8_CRIGR	1670;4866;8183	3	3	4	3	3	4	3	3	4	3;3	3;3	3;3
779	2	gi|344244602	Transketolase	gb|EGW00706.1|	I79_001469	67.716	623	24.6	24.6	24.6	6.74e-85	0.88137	0.92651	0.34596	0.25704	131.97	12	122010000	80350000	41663000	G3GUU5	G3GUU5_CRIGR	3882;6767	2	2	2	2	2	2	2	2	2	2;1;1	2;1;1	2;1;1
780	1	gi|344244607	40S ribosomal protein S4	gb|EGW00711.1|	I79_012089	21.367	187	35.8	7.5	7.5	7.53e-188	0.73358	0.75909	0.11097	0.1684		1	3533100	1932500	1600600	G3HMW2	G3HMW2_CRIGR	4199	1	1	1	1	1	1	1	1	1	1;1	1;1	1;1
781	2	gi|354473594	PREDICTED: TATA-binding protein-associated factor 172-like	gb|EGW00752.1|	I79_004950	207.35	1853	1.8	1.8	1.8	1.5e-18	0.88352	0.92734	0.34733	0.38952		1	1048500	516920	531590	G3H3W0	G3H3W0_CRIGR	1455;1567;2093;2518;4087;6100;6297;9464;9779;9780	10	10	17	10	10	17	10	10	17	10;10	10;10	10;10
782	2	gi|354473563	PREDICTED: insulin-degrading enzyme-like	gb|EGW00756.1|	I79_004954	114.44	989	9.2	9.2	9.2	2.13e-09	1.1408	1.1073	0.38093	0.37283	1.9617	5	21221000	9508100	11713000	G3H3W4	G3H3W4_CRIGR	1027	1	1	2	1	1	2	1	1	2	1;1	1;1	1;1
783	2	gi|354484435	PREDICTED: mps one binder kinase activator-like 3-like	gb|EGW00782.1|	I79_011397	29.81	262	16.4	16.4	16.4	5.86e-16	0.73374	0.71541	0.071219	0.085365	43.066	4	23179000	11797000	11382000	G3HL12	G3HL12_CRIGR	503;1687	2	3	5	2	3	5	2	3	5	2;2	2;2	2;2
784	2	gi|344244682	Splicing factor 3B subunit 1	gb|EGW00786.1|	I79_011401	145.83	1304	28.7	28.7	28.7	6.21e-149	0.89817	0.89331	0.29207	0.18945	13.549	19	91050000	47724000	43325000	G3HL16	G3HL16_CRIGR	880;2443;8270	3	3	5	3	3	5	3	3	5	3;3	3;3	3;3
785	2	gi|344244685	Protein TFG	gb|EGW00789.1|	I79_013796	36.109	337	7.7	7.7	7.7	3.41e-05						0	0	0	0	G3HSG5	G3HSG5_CRIGR	6162	1	1	1	1	1	1	1	1	1	1;1	1;1	1;1
786	3	gi|354488641	PREDICTED: 60S ribosomal protein L24-like	gb|EGW00798.1|	I79_013806	17.779	157	26.8	26.8	26.8	7.4e-63	0.85798	0.85472	0.23265	0.12403	12.36	29	416170000	216080000	200090000	G3HSH4	G3HSH4_CRIGR	1489	1	1	1	1	1	1	1	1	1	1;1	1;1	1;1
787	2	gi|354475980	PREDICTED: LOW QUALITY PROTEIN: DNA ligase 1-like	gb|EGW00804.1|	I79_006356	103.54	931	1.5	1.5	1.5	5.95e-09	2.6609	2.8247	9.23e-05	0.00015335	24.081	2	4734700	1556500	3178100	G3H7M2	G3H7M2_CRIGR	5690	1	1	1	1	1	1	1	1	1	1;1	1;1	1;1
788	2	gi|354475978	PREDICTED: adenylosuccinate synthetase isozyme 2-like	gb|EGW00805.1|	I79_006358	49.311	446	8.1	8.1	8.1	2.42e-21	0.97125	1.0086	0.48217	0.49804	15.554	2	5924600	2770900	3153700	G3H7M3	G3H7M3_CRIGR	1214;3623;4475;4643;4861;6104;8875	7	8	9	7	8	9	7	8	9	7;7	7;7	7;7
789	2	gi|354475988	PREDICTED: probable saccharopine dehydrogenase-like	gb|EGW00818.1|	I79_006371	51.441	475	4.8	4.8	4.8	6.29e-08						0	0	0	0	G3H7N6	G3H7N6_CRIGR	168;904;1689;2470;3000;3182;3417;6839;7250;9207	10	13	21	1	2	4	1	2	4	10	1	1
790	4	gi|354487651	PREDICTED: 3-ketoacyl-CoA thiolase B, peroxisomal-like	gb|EGW00828.1|	I79_013210	46.064	439	15.3	15.3	15.3	4.8e-68	1.2254	1.2546	0.22328	0.22101		1	7022700	3113100	3909600	G3HQV4	G3HQV4_CRIGR	4182;4271;9919	3	3	4	3	3	4	3	3	4	3;3	3;3	3;3
791	2	gi|354487655	PREDICTED: sodium channel protein type 10 subunit alpha-like	gb|EGW00833.1|	I79_013215	225.11	2013	0.6	0.6	0.6	0.0040824						0	0	0	0	G3HQV9	G3HQV9_CRIGR	174;3982;7019;8912	4	5	5	3	4	4	3	4	4	4;4	3;3	3;3
792	2	gi|354502763	PREDICTED: carbonyl reductase	gb|EGW00847.1|	I79_022352	32.314	292	21.9	13	2.7	1.55e-83	1.0507	0.86847	0.25332	0.27068	15.247	2	26809000	12590000	14219000	G3IF39	G3IF39_CRIGR	110;513;962;2818;3195;3539;4026;5676;6861;9216;9695;10033	12	14	21	12	14	21	12	14	21	12;12;12;12;12;1;1;1;1	12;12;12;12;12;1;1;1;1	12;12;12;12;12;1;1;1;1
793	3	gi|354490364	PREDICTED: C-terminal-binding protein 2-like isoform 2	gb|EGW00864.1|	I79_014918	81.058	752	4.4	4.4	4.4	0.023389						0	0	0	0	G3HVD1	G3HVD1_CRIGR	2552;6096	2	3	3	2	3	3	2	3	3	2;2	2;2	2;2
794	2	gi|354490366	PREDICTED: ubiquitin thioesterase Zranb1	gb|EGW00865.1|	I79_014919	80.963	708	2.3	2.3	2.3	0.036069						0	0	0	0	G3HVD2	G3HVD2_CRIGR	2615;3776;5661	3	3	4	3	3	4	3	3	4	3;3	3;3	3;3
795	2	gi|344244769	Ornithine aminotransferase, mitochondrial	gb|EGW00873.1|	I79_014927	48.43	439	22.8	22.8	22.8	9.05e-35	1.098	1.0888	0.40477	0.39692	44.108	2	29359000	10975000	18384000	G3HVE0	G3HVE0_CRIGR	7087	1	1	1	1	1	1	1	1	1	1;1	1;1	1;1
796	2	gi|354485907	PREDICTED: ubiquitin carboxyl-terminal hydrolase isozyme L3-like	gb|EGW00879.1|	I79_012242	33.913	306	18.3	18.3	18.3	1.31e-45	0.99283	0.9944	0.45879	0.46787	23.843	5	27673000	14125000	13549000	G3HNA5	G3HNA5_CRIGR	19	1	1	1	1	1	1	1	1	1	1	1	1
797	2	gi|354495628	PREDICTED: lysosomal-trafficking regulator	gb|EGW00901.1|	I79_018112	426.58	3789	0.2	0.2	0.2	0.035828						0	0	0	0	G3I3U3	G3I3U3_CRIGR	1606;3871;4645;6766	4	4	5	4	4	5	4	4	5	4;4	4;4	4;4
798	7	gi|344244822	Threonyl-tRNA synthetase, cytoplasmic	gb|EGW00926.1|	I79_010525	83.423	722	30.1	30.1	30.1	7.11e-121	1.0794	1.051	0.45564	0.46856	11.998	15	165550000	78122000	87426000	G3HIQ0	G3HIQ0_CRIGR	1779;3671;8074;9011	4	9	15	4	9	15	4	9	15	4;4	4;4	4;4
799	3	gi|354471051	PREDICTED: rab3 GTPase-activating protein catalytic subunit isoform 2	ref|XP_003497757.1|	I79_003347	111.25	988	1.7	1.7	1.7	5.48e-11	0.79784	0.8499	0.22555	0.28205		1	2259900	1224600	1035200	G3GZQ4	G3GZQ4_CRIGR	1302;9394;9572	3	3	4	3	3	4	3	3	4	3;3	3;3	3;3
800	2	gi|344244843	UBX domain-containing protein 4	gb|EGW00947.1|	I79_003352	56.719	506	14	14	14	1.29e-22	1.3858	1.4557	0.095646	0.098662		1	1986900	673820	1313100	G3GZQ8	G3GZQ8_CRIGR	2302	1	1	1	1	1	1	1	1	1	1;1	1;1	1;1
801	2	gi|344244844	Lactase-phlorizin hydrolase	gb|EGW00948.1|	I79_003354	301.28	2669	4	4	4	1.2e-80	1.1246	1.142	0.33872	0.33029	7.914	5	11860000	5314500	6545100	G3GZQ9	G3GZQ9_CRIGR	5941;8516	2	3	3	2	3	3	2	3	3	2;2;1	2;2;1	2;2;1
802	3	gi|354492511	PREDICTED: malignant T cell-amplified sequence 1-like	gb|EGW01005.1|	I79_016254	20.55	182	26.4	26.4	26.4	6.02e-17	0.88131	0.90908	0.31743	0.33292	5.8396	5	14761000	7545400	7215500	G3HYW2	G3HYW2_CRIGR	2002;2403;5375;6699;8500	5	5	8	1	1	1	1	1	1	5;5;5	1;1;1	1;1;1
803	2	gi|354492521	PREDICTED: cullin-4B-like	gb|EGW01006.1|	I79_016255	100.5	869	2.3	1.4	1.4	0.0025518						0	0	0	0	G3HYW3	G3HYW3_CRIGR	329;386;1664;5386;8402;8542;9996	7	8	8	7	8	8	7	8	8	7;7	7;7	7;7
804	2	gi|344244946	Lipase maturation factor 2	gb|EGW01050.1|	I79_017758	79.839	699	4.4	4.4	4.4	6.57e-26	2.3639	2.1564	0.0029917	0.0038536		1	163110	56623	106480	G3I2W3	G3I2W3_CRIGR	2824;4428;6530;7221	4	4	6	4	4	6	4	4	6	4;4;1;1	4;4;1;1	4;4;1;1
805	2	gi|344244984	Proteasome subunit beta type-2	gb|EGW01088.1|	I79_007181	22.839	201	28.9	28.9	28.9	8.1e-66	0.88439	0.81827	0.18125	0.24023	9.7706	4	4001000	2091900	1909100	G3H9V0	G3H9V0_CRIGR	255;1743;6887;8725;9553	5	5	5	5	5	5	5	5	5	5;5;5	5;5;5	5;5;5
806	2	gi|344245003	Protein FAM176B	gb|EGW01107.1|	I79_007200	18.41	166	12	12	12	2.55e-13						0	0	0	0	G3H9W9	G3H9W9_CRIGR	856;7141	2	2	2	2	2	2	2	2	2	2;2	2;2	2;2
807	2	gi|344245028	Peflin	gb|EGW01132.1|	I79_004148	29.206	275	9.5	9.5	9.5	5.47e-54						0	0	0	0	G3H1W2	G3H1W2_CRIGR	1381;4758	2	2	2	2	2	2	2	2	2	2;2	2;2	2;2
808	2	gi|344245060	DnaJ-like subfamily C member 8	gb|EGW01164.1|	I79_004193	29.84	253	24.5	24.5	24.5	1.38e-10	0.90143	0.72501	0.079041	0.093812	15.407	3	10911000	5524000	5386800	G3H1Z4	G3H1Z4_CRIGR	672;5120;6828;7178;9582	5	5	6	5	5	6	1	1	1	5	5	1
809	2	gi|344245070	Syntaxin-12	gb|EGW01174.1|	I79_004204	31.217	274	39.1	39.1	39.1	1.37e-37	1.045	1.0653	0.43601	0.42853	5.4211	3	29264000	12933000	16331000	G3H204	G3H204_CRIGR	516;3820;3920	3	3	4	3	3	4	3	3	4	3;3	3;3	3;3
810	2	gi|354503631	PREDICTED: pumilio domain-containing protein KIAA0020 homolog	ref|XP_003513884.1|	I79_022902	73.147	648	2.8	2.8	2.8	0.031368	0.99911	1.0631	0.43897	0.42496		1	2030500	1001300	1029300	G3IGI5	G3IGI5_CRIGR	199;1538;4614;6472;6671;7855;7906;9071	8	8	10	8	8	10	8	8	10	8;8	8;8	8;8
811	2	gi|354497336	PREDICTED: fermitin family homolog 2-like	gb|EGW01221.1|	I79_019099	84.946	743	2.6	2.6	2.6	0.011858	0.95261	0.91623	0.32908	0.37391		1	3409600	1682700	1726900	G3I6H5	G3I6H5_CRIGR	0;691;3143;5782	4	4	4	4	4	4	4	4	4	4;4	4;4	4;4
812	2	gi|344245118	Glucosamine 6-phosphate N-acetyltransferase	gb|EGW01222.1|	I79_019100	20.748	184	14.1	14.1	14.1	3.87e-10	0.97962	0.93094	0.35328	0.39458	0.93784	2	2873900	1444900	1429000	G3I6H6	G3I6H6_CRIGR	1089;1450;1497;3678;3679;5051;5636;5692;5764;7345;7346;7871;7971;8042;8043;8164	16	21	28	16	21	28	16	21	28	16;14;14	16;14;14	16;14;14
813	2	gi|344245166	Developmentally-regulated GTP-binding protein 2	gb|EGW01270.1|	I79_001712	40.732	364	16.5	16.5	16.5	3.1e-21	1.0791	1.1215	0.36333	0.35339		1	4990900	2716900	2274000	G3GVH4	G3GVH4_CRIGR	483;686;687;892;911;950;1192;1313;1314;1565;1909;1910;2309;3165;3355;3531;3532;4535;4624;5454;6760;6761;7246;7316;7390;7703;7857;8105;8852;8883;9196;9402;9628;9766;10048	35	43	68	35	43	68	35	43	68	35;35;35;35;34;34;2;2	35;35;35;35;34;34;2;2	35;35;35;35;34;34;2;2
814	2	gi|354467842	PREDICTED: dehydrogenase/reductase SDR family member 7B-like	gb|EGW01280.1|	I79_001723	36.261	333	7.8	7.8	7.8	5.24e-38	1.2832	1.0509	0.45574	0.44087		1	4784700	2231400	2553300	G3GVI4	G3GVI4_CRIGR	2202;3244;4270;6751;7330;10008	6	7	13	6	7	13	6	7	13	6;6;6;5;3;3;3;2;2;1	6;6;6;5;3;3;3;2;2;1	6;6;6;5;3;3;3;2;2;1
815	4	gi|354467895	PREDICTED: dual specificity mitogen-activated protein kinase kinase 3-like	gb|EGW01283.1|	I79_001726	42.803	376	16.5	16.5	16.5	6.46e-19	0.9729	1.011	0.48606	0.49369	13.579	5	8839100	4363600	4475500	G3GVI7	G3GVI7_CRIGR	855;4033	2	2	2	2	2	2	2	2	2	2;2	2;2	2;2
816	2	gi|354467899	PREDICTED: LOW QUALITY PROTEIN: fatty aldehyde dehydrogenase-like	gb|EGW01286.1|	I79_001729	57.572	519	2.3	2.3	2.3	8.1e-12						0	0	0	0	G3GVJ0	G3GVJ0_CRIGR	6283	1	1	1	1	1	1	1	1	1	1;1;1	1;1;1	1;1;1
817	2	gi|354467905	PREDICTED: phosphoribosyl pyrophosphate synthase-associated protein 2	gb|EGW01294.1|	I79_001737	37.167	344	4.1	4.1	4.1	0.011227						0	0	0	0	G3GVJ8	G3GVJ8_CRIGR	528;2074;6572	3	3	3	3	3	3	3	3	3	3;3	3;3	3;3
818	2	gi|344245224	Annexin A5	gb|EGW01328.1|	I79_018648	36.064	321	64.2	64.2	64.2	0	1.6083	1.6215	0.044323	0.046525	19.839	131	1765000000	658400000	1106600000	G3I5A4	G3I5A4_CRIGR	3389;9664	2	2	3	2	2	3	2	2	3	2;2	2;2	2;2
819	2	gi|354479041	PREDICTED: cell division cycle 5-related protein-like	gb|EGW01338.1|	I79_008082	101.54	891	6.3	6.3	6.3	0.0029995	0.61856	0.60289	0.014806	0.020682	4.8342	2	9118900	5088000	4030800	G3HC77	G3HC77_CRIGR	9580	1	1	1	1	1	1	1	1	1	1;1	1;1	1;1
820	2	gi|344245271	Carbonyl reductase family member 4	gb|EGW01375.1|	I79_004734	25.197	236	5.9	5.9	5.9	0.00038422						0	0	0	0	G3H3B9	G3H3B9_CRIGR	4282;7159;8564	3	3	3	3	3	3	3	3	3	3;3	3;3	3;3
821	5	gi|344245272	60S ribosomal protein L30	gb|EGW01376.1|	I79_004735	10.529	94	42.6	42.6	25.5	2.03e-41	0.84148	0.98976	0.45111	0.46059	35.179	3	13600000	6553200	7046800	G3H3C0	G3H3C0_CRIGR	3500;4200;4785;4926;8886;9287	6	7	8	6	7	8	6	7	8	6;6	6;6	6;6
822	5	gi|344245291	Olfactory receptor 2T2	gb|EGW01395.1|	I79_021381	62.247	555	9.4	4.1	2.5	8.51e-68	0.83223	0.79669	0.15357	0.17143		1	12694000	6368800	6325100	G3ICI3	G3ICI3_CRIGR	150;444;1975;3640;4730;7997;9035	7	9	11	7	9	11	7	9	11	7;7;5	7;7;5	7;7;5
824	2	gi|354466298	PREDICTED: E3 ubiquitin-protein ligase listerin	gb|EGW01430.1|	I79_000774	209	1867	0.9	0.9	0.9	0.0032531						0	0	0	0	G3GT01	G3GT01_CRIGR	7917;8651;9317	3	3	4	3	3	4	3	3	4	3;3;1	3;3;1	3;3;1
825	1	gi|344245331	T-complex protein 1 subunit theta	gb|EGW01435.1|	I79_000779	24.8	230	41.3	41.3	41.3	6.76e-72	1.0326	1.0575	0.44669	0.45952	16.052	11	104990000	51763000	53229000	G3GT06	G3GT06_CRIGR	613;1016;5619;6066;6175;6271;7897;8291;9596;9841	10	11	16	10	11	16	10	11	16	10;10;10;10;10	10;10;10;10;10	10;10;10;10;10
826	1	gi|344245400	Cofilin-2	gb|EGW01504.1|	I79_019889	5.6885	52	23.1	23.1	23.1	1.53e-10	1.0837	1.1253	0.35861	0.34893		1	980500	457230	523260	G3I8L3	G3I8L3_CRIGR	2409;2431;2993;3456;4538;9892	6	6	9	4	4	6	4	4	6	6;4;1	4;4;1	4;4;1
827	2	gi|354498659	PREDICTED: sorting nexin-6-like	gb|EGW01505.1|	I79_019890	63.206	551	1.8	1.8	1.8	0.011065						0	0	0	0	G3I8L4	G3I8L4_CRIGR	829;2345;3265;3796;3909;4832;7626	7	7	8	7	7	8	7	7	8	7;6	7;6	7;6
828	2	gi|354488368	PREDICTED: 40S ribosomal protein S10-like	gb|EGW01519.1|	I79_013631	32.681	287	8.4	8.4	8.4	2.4e-22	0.88605	0.92366	0.34126	0.25088	8.7497	9	78193000	38931000	39262000	G3HS06	G3HS06_CRIGR	3736	1	1	1	1	1	1	1	1	1	1;1	1;1	1;1
829	2	gi|354470777	PREDICTED: reticulocalbin-1-like	gb|EGW01577.1|	I79_003169	50.73	449	28.5	28.5	28.5	4.79e-160	0.9321	0.91281	0.3235	0.22803	12.465	16	111400000	55564000	55833000	G3GZA9	G3GZA9_CRIGR	905;922;2870;3047;8967	5	5	8	5	5	8	5	5	8	5;5;5;5	5;5;5;5	5;5;5;5
830	2	gi|344245475	Eukaryotic translation initiation factor 3 subunit M	gb|EGW01579.1|	I79_003171	42.528	374	38.5	38.5	38.5	8.18e-109	0.94159	1.0001	0.46815	0.43	79.688	10	68403000	31968000	36435000	G3GZB1	G3GZB1_CRIGR	9866	1	1	2	1	1	2	1	1	2	1	1	1
831	5	gi|344245489	E3 ubiquitin-protein ligase BRE1A	gb|EGW01593.1|	I79_010983	113.59	975	2.3	2.3	2.3	0.011227	0.86873	0.88901	0.28525	0.3358		1	6502400	3254900	3247500	G3HJY1	G3HJY1_CRIGR	139;7349;9008;9507	4	4	4	4	4	4	2	2	2	4;4	4;4	2;2
832	2	gi|344245500	Muscle-related coiled-coil protein	gb|EGW01604.1|	I79_010995	41.291	362	6.1	6.1	6.1	1.2e-05	1.8568	1.9969	0.0068183	0.0082955	19.472	2	2721400	809130	1912200	G3HJZ2	G3HJZ2_CRIGR	9205	1	1	1	1	1	1	1	1	1	1;1	1;1	1;1
833	2	gi|344245515	RNA-binding protein 25	gb|EGW01619.1|	I79_012288	108.31	920	5.1	5.1	5.1	4.18e-23	0.92683	0.94174	0.37118	0.40974		1	3361200	1717200	1643900	G3HNF0	G3HNF0_CRIGR	665;7973	2	2	2	2	2	2	2	2	2	2;2	2;2	2;2
834	2	gi|354486053	PREDICTED: methylmalonate-semialdehyde dehydrogenase	gb|EGW01653.1|	I79_012322	57.873	536	3.9	3.9	3.9	1.53e-09	1.3049	1.5409	0.064833	0.068343		1	2232400	941180	1291200	G3HNI4	G3HNI4_CRIGR	778;1101;2595;3170;4329;4577;5516;5617;9383;9773	10	10	13	10	10	13	10	10	13	10;10;9	10;10;9	10;10;9
835	1	gi|344245557	ADP-ribosylation factor 1	gb|EGW01661.1|	I79_009991	17.531	152	16.4	9.9	9.9	6.03e-18	0.90584	0.9631	0.40676	0.43957		1	1837100	929190	907890	G3HH93	G3HH93_CRIGR	8650	1	1	1	1	1	1	1	1	1	1;1	1;1	1;1
836	2	gi|344245574	60S ribosomal protein L3	gb|EGW01678.1|	I79_017622	46.151	403	28	28	28	2.98e-47	0.98933	0.99955	0.46729	0.42873	45.643	15	56070000	30196000	25874000	G3I2I9	G3I2I9_CRIGR	1913;5833;7079	3	3	6	3	3	6	3	3	6	3;3	3;3	3;3
837	3	gi|344245580	Protein unc-84-like B	gb|EGW01684.1|	I79_017631	81.758	730	4	4	4	0.011211	0.69364	0.76476	0.11691	0.17483		1	723210	400010	323200	G3I2J5	G3I2J5_CRIGR	1132;1298;2059;5459;5627;7042	6	7	8	6	7	8	6	7	8	6;6	6;6	6;6
838	2	gi|344245614	Cytochrome b-c1 complex subunit 2, mitochondrial	gb|EGW01718.1|	I79_022785	48.334	453	19.9	19.9	19.9	8.03e-166	1.4856	1.6036	0.048281	0.044087	8.6513	5	10402000	3829200	6573000	G3IGA2	G3IGA2_CRIGR	2016;2641;3666;5059;5582;5810;6326;8409;8563	9	9	12	9	9	12	9	9	12	9;9	9;9	9;9
839	2	gi|354495020	PREDICTED: casein kinase II subunit alpha'-like	gb|EGW01747.1|	I79_017768	42.702	367	8.7	8.7	8.7	4.72e-05	0.94711	0.96639	0.41225	0.44415		1	7773700	3772500	4001200	G3I2X3	G3I2X3_CRIGR	3027;6378	2	2	3	2	2	3	2	2	3	2;2	2;2	2;2
840	3	gi|354495010	PREDICTED: CCR4-NOT transcription complex subunit 1 isoform 1	ref|XP_003509625.1|	I79_017774	266.32	2371	1.3	1.3	1.3	0.0031224						0	0	0	0	G3I2X8	G3I2X8_CRIGR	309	1	1	1	1	1	1	1	1	1	1;1	1;1	1;1
841	2	gi|344245651	Aspartate aminotransferase, mitochondrial	gb|EGW01755.1|	I79_017779	47.385	430	27.2	27.2	27.2	5.69e-253	1.3835	1.4803	0.085619	0.089606	25.84	25	89264000	41629000	47635000	G3I2Y1	G3I2Y1_CRIGR	3828	1	1	1	1	1	1	1	1	1	1;1	1;1	1;1
842	2	gi|344245656	Ubiquitin-conjugating enzyme E2 Z	gb|EGW01760.1|	I79_010881	28.075	246	10.6	10.6	10.6	0.011491						0	0	0	0	G3HJN3	G3HJN3_CRIGR	4003;5206	2	2	2	2	2	2	2	2	2	2;2	2;2	2;2
843	2	gi|344245657	Vacuolar-sorting protein SNF8	gb|EGW01761.1|	I79_010882	28.884	258	4.7	4.7	4.7	0.0025518						0	0	0	0	G3HJN4	G3HJN4_CRIGR	553;1290;2401;3560;4857;4994;5214;7546;9567;9570;9899	11	13	16	11	13	16	9	10	13	11;11	11;11	9;9
844	6	gi|344245669	Prohibitin	gb|EGW01773.1|	I79_010895	29.82	272	72.4	72.4	72.4	0	1.5535	1.6472	0.039182	0.041146	10.472	13	176600000	66563000	110040000	G3HJP6	G3HJP6_CRIGR	376;980;1673;2251;2557;2558;2996;3237;3484;3979;4397;7088;8466;8470;9170;9722	16	16	21	16	16	21	16	16	21	16;16;1	16;16;1	16;16;1
845	2	gi|344245704	Dolichyl-diphosphooligosaccharide--protein glycosyltransferase subunit STT3A	gb|EGW01808.1|	I79_019480	80.583	705	4.5	4.5	4.5	2.29e-16	1.4451	1.321	0.17094	0.16298	21.346	4	22580000	9276300	13304000	G3I7I9	G3I7I9_CRIGR	935;1012;1365;2502;3471;4150;4151;4249;7252;7429	10	11	12	10	11	12	10	11	12	10;10	10;10	10;10
846	2	gi|344245715	Uncharacterized methyltransferase WBSCR22	gb|EGW01819.1|	I79_007244	33.185	296	7.4	7.4	7.4	2.11e-25						0	0	0	0	G3HA07	G3HA07_CRIGR	4086;4883;5823;6301;7229	5	5	6	5	5	6	5	5	6	5;5;3;3;1	5;5;3;3;1	5;5;3;3;1
847	3	gi|354477531	PREDICTED: transducin beta-like protein 2 isoform 2	gb|EGW01823.1|	I79_007249	49.27	445	2.9	2.9	2.9	2.02e-05	1.3274	1.3713	0.13839	0.14004		1	5655400	2593600	3061800	G3HA11	G3HA11_CRIGR	3226;5598;7351	3	3	4	3	3	4	3	3	4	3;3	3;3	3;3
848	4	gi|344245727	Huntingtin-interacting protein 1	gb|EGW01831.1|	I79_007259	217.97	2050	2.6	2.6	2.6	5.1e-44	0.97066	0.98432	0.44209	0.4689		1	3313000	1344000	1969000	G3HA18	G3HA18_CRIGR	1648;2682;2938;4041;4065;6791	6	7	8	6	7	8	6	7	8	6;6	6;6	6;6
849	2	gi|344245731	Malate dehydrogenase, mitochondrial	gb|EGW01835.1|	I79_007263	28.696	271	73.8	73.8	73.8	0	1.5541	1.5516	0.06167	0.064649	11.568	76	1364600000	515560000	849050000	G3HA23	G3HA23_CRIGR	651;3973;4385;4625;4760;5084;9433	7	8	10	7	8	10	6	7	9	7;7	7;7	6;6
850	12	gi|344245769	Alpha-enolase	gb|EGW01873.1|	I79_020676	46.698	429	38.7	38.7	12.6	0	1.0414	1.0601	0.44307	0.45588	18.942	150	515740000	243510000	272240000	G3IAQ0	G3IAQ0_CRIGR	9283	1	1	1	1	1	1	1	1	1	1;1;1;1;1	1;1;1;1;1	1;1;1;1;1
851	3	gi|344245828	Src substrate cortactin	gb|EGW01932.1|	I79_012963	61.469	550	7.6	7.6	7.6	1.44e-24	0.73804	0.78419	0.13858	0.15614	3.6433	2	8205500	4643400	3562200	G3HQ69	G3HQ69_CRIGR	6155	1	1	1	1	1	1	1	1	1	1	1	1
852	2	gi|354492431	PREDICTED: nuclear migration protein nudC-like	gb|EGW01943.1|	I79_016187	37.799	327	9.2	9.2	9.2	2.59e-05	1.5509	1.4793	0.08601	0.090013	8.1162	3	49844000	19673000	30172000	G3HYP6	G3HYP6_CRIGR	1035;3804;4205;5074;6111;6421;6913	7	9	15	7	9	15	3	4	6	7;7;3;2;2	7;7;3;2;2	3;3;1;1;1
853	4	gi|344245844	14-3-3 protein sigma	gb|EGW01948.1|	I79_016192	27.689	248	21.4	14.1	14.1	1.34e-34	0.90316	0.95267	0.38937	0.40189	2.3952	5	25244000	12801000	12442000	G3HYQ1	G3HYQ1_CRIGR	149;320;476;649;1639;2007;3600;3811;4597;4711;5244;5247;5678;5685;5704;6218;6592;7249;7326;7827;9663	21	21	24	21	21	24	21	21	24	21;21;21;20;20;20	21;21;21;20;20;20	21;21;21;20;20;20
854	2	gi|344245854	ADP-ribosylation factor-like protein 3	gb|EGW01958.1|	I79_019342	20.486	182	43.4	43.4	43.4	1.96e-34	1.0076	0.94808	0.38171	0.41861	9.9634	6	2187100	1074000	1113100	G3I757	G3I757_CRIGR	197;1284;2084;3464;7563;7693;8528;9523	8	9	13	8	9	13	8	9	13	8;8;1;1	8;8;1;1	8;8;1;1
855	2	gi|344245879	Replication factor C subunit 4	gb|EGW01983.1|	I79_016089	39.938	362	5.5	5.5	5.5	0.0039428	0.92438	0.95334	0.39048	0.42597		1	2488400	1116100	1372300	G3HYG1	G3HYG1_CRIGR	1672;1680;4324	3	3	4	3	3	4	3	3	4	3;3;3;1;1	3;3;3;1;1	3;3;3;1;1
856	4	gi|344245880	Eukaryotic initiation factor 4A-II	gb|EGW01984.1|	I79_016095	46.402	407	23.3	3.7	3.7	6.06e-181						0	0	0	0	G3HYG2	G3HYG2_CRIGR	1542;4573	2	3	4	2	3	4	2	3	4	2;2;1	2;2;1	2;2;1
857	2	gi|354492265	PREDICTED: dnaJ homolog subfamily B member 11-like	gb|EGW01989.1|	I79_016100	40.575	360	27.2	27.2	27.2	5.6e-151	1.3195	1.3162	0.17433	0.18153	9.3667	8	60075000	24881000	35194000	G3HYG7	G3HYG7_CRIGR	844;1479;3200;3583	4	5	7	4	5	7	4	5	7	4;4	4;4	4;4
858	2	gi|354492273	PREDICTED: mitochondrial import inner membrane translocase subunit Tim13-like, partial	gb|EGW01991.1|	I79_016102	9.0585	79	17.7	17.7	17.7	4.28e-43						0	0	0	0	G3HYG9	G3HYG9_CRIGR	4167	1	1	2	1	1	2	1	1	2	1;1	1;1	1;1
859	2	gi|344245911	Vacuolar protein sorting-associated protein 35	gb|EGW02015.1|	I79_019847	159.56	1427	8.4	8.4	8.4	3.89e-152	0.87426	0.82411	0.18912	0.083432	5.6979	8	119540000	60375000	59164000	G3I8H3	G3I8H3_CRIGR	360;361	2	2	3	2	2	3	2	2	3	2;2	2;2	2;2
860	2	gi|344245938	Importin subunit alpha-4	gb|EGW02042.1|	I79_010021	55.026	497	15.5	15.5	15.5	3.63e-42	0.97008	1.0365	0.47596	0.46904	8.1709	5	30823000	14384000	16439000	G3HHC3	G3HHC3_CRIGR	3348	1	1	2	1	1	2	1	1	2	1;1	1;1	1;1
861	9	gi|344245951	Vimentin	gb|EGW02055.1|	I79_010171	53.742	466	66.3	66.3	61.6	0	1.4419	1.4457	0.10002	0.10458	81.993	532	6167100000	2990600000	3176500000	G3HHR3	G3HHR3_CRIGR	1727;3067;8531	3	3	3	3	3	3	3	3	3	3;3	3;3	3;3
862	2	gi|354480512	PREDICTED: semaphorin-7A	gb|EGW02103.1|	I79_008961	69.106	607	5.4	5.4	5.4	2.12e-05						0	0	0	0	G3HEH7	G3HEH7_CRIGR	4988;6171	2	3	3	1	1	1	1	1	1	2	1	1
863	2	gi|354480524	PREDICTED: neuroplastin	gb|EGW02117.1|	I79_008975	42.379	373	9.1	9.1	9.1	4.08e-20	1.2213	1.3677	0.14053	0.1421	6.0437	3	6025900	2431100	3594700	G3HEJ1	G3HEJ1_CRIGR	9535	1	1	1	1	1	1	1	1	1	1;1	1;1	1;1
864	2	gi|344246017	ADP-dependent glucokinase	gb|EGW02121.1|	I79_008979	53.871	496	3.2	3.2	3.2	1.4e-16						0	0	0	0	G3HEJ5	G3HEJ5_CRIGR	2819;4368;8665;9398	4	4	4	1	1	1	1	1	1	4;4;1	1;1;1	1;1;1
865	2	gi|354488061	PREDICTED: endoplasmic reticulum resident protein 44	gb|EGW02140.1|	I79_013434	46.898	406	12.3	12.3	12.3	3.23e-21	1.3711	1.3349	0.16139	0.15358	236.52	3	10896000	5319800	5576400	G3HRG8	G3HRG8_CRIGR	9458	1	1	1	1	1	1	1	1	1	1;1	1;1	1;1
866	2	gi|344246075	Importin-9	gb|EGW02179.1|	I79_004830	130.69	1178	11	11	11	4.37e-38	1.1108	1.116	0.37006	0.35975	3.2005	2	7371100	3551200	3819900	G3H3I2	G3H3I2_CRIGR	7317	1	1	1	1	1	1	1	1	1	1;1	1;1	1;1
867	2	gi|344246081	Cysteine and glycine-rich protein 1	gb|EGW02185.1|	I79_004837	20.556	193	24.4	24.4	24.4	1.98e-55	0.7442	0.74141	0.093591	0.10933	15.401	5	11058000	6153800	4904400	G3H3I9	G3H3I9_CRIGR	4055;7478	2	2	2	2	2	2	2	2	2	2;2	2;2	2;2
868	2	gi|354473424	PREDICTED: LOW QUALITY PROTEIN: ladinin-1-like	gb|EGW02188.1|	I79_004840	63.111	574	3.1	3.1	3.1	0.012						0	0	0	0	G3H3J2	G3H3J2_CRIGR	5373;6943	2	2	3	2	2	3	2	2	3	2	2	2
869	2	gi|344246088	Transmembrane protein 9	gb|EGW02192.1|	I79_004844	20.573	183	10.4	10.4	10.4	4.18e-10	1.3708	1.4851	0.083792	0.087061		1	1398900	606270	792610	G3H3J6	G3H3J6_CRIGR	6524;8738	2	2	3	2	2	3	2	2	3	2;2;1	2;2;1	2;2;1
870	3	gi|344246122	Serpin H1	gb|EGW02226.1|	I79_021710	46.557	417	44.8	44.8	44.8	0	1.3017	1.2985	0.18741	0.19502	17.237	41	595400000	248070000	347340000	G3IDD4	G3IDD4_CRIGR	970;1412;2158;3822;6194;8391;8415	7	10	12	7	10	12	7	10	12	7;7;5;1	7;7;5;1	7;7;5;1
871	5	gi|344246138	Small nuclear ribonucleoprotein E	gb|EGW02242.1|	I79_013014	10.803	92	39.1	39.1	39.1	6.65e-26	0.96649	0.97358	0.42423	0.4541	0.9493	2	4852300	2219800	2632500	G3HQB7	G3HQB7_CRIGR	2885;4328;5170;9095	4	4	5	4	4	5	4	4	5	4;4	4;4	4;4
872	9	gi|354484383	PREDICTED: plasma membrane calcium-transporting ATPase 1-like	ref|XP_003504368.1|	I79_013020	134.84	1220	5.4	5.4	2.6	9e-66	1.4677	1.4368	0.10405	0.10877	11.258	13	43719000	16261000	27457000	G3HQC3	G3HQC3_CRIGR	2918	1	1	1	1	1	1	1	1	1	1;1	1;1	1;1
873	4	gi|344246163	Serine hydroxymethyltransferase, mitochondrial	gb|EGW02267.1|	I79_015184	55.907	504	33.3	33.3	33.3	1.02e-126	1.2933	1.2699	0.21023	0.21852	7.1851	10	80459000	32883000	47576000	G3HW36	G3HW36_CRIGR	2214;4566;5479	3	3	4	1	1	1	1	1	1	3;1	1;1	1;1
874	3	gi|344246171	Methionyl-tRNA synthetase, cytoplasmic	gb|EGW02275.1|	I79_015192	102.52	908	24.4	24.4	24.4	3.33e-83	0.90723	0.94072	0.36948	0.38289	14.14	6	29090000	14842000	14249000	G3HW44	G3HW44_CRIGR	3088;3091;4010	3	3	6	3	3	6	3	3	6	3;3	3;3	3;3
875	4	gi|354490812	PREDICTED: dynactin subunit 2-like isoform 2	gb|EGW02279.1|	I79_015196	44.954	407	8.4	8.4	8.4	1.11e-29	1.0192	0.9193	0.33411	0.34898		1	12748000	5846700	6901100	G3HW48	G3HW48_CRIGR	229;776;786;3097;3434;3625;4216;5035;6789;8945;9504;9505	12	13	15	12	13	15	12	13	15	12;12	12;12	12;12
876	2	gi|344246189	Elongation factor Ts, mitochondrial	gb|EGW02293.1|	I79_015210	35.511	326	5.2	5.2	5.2	1.04e-09						0	0	0	0	G3HW62	G3HW62_CRIGR	125;478;4979;9931	4	4	4	4	4	4	4	4	4	4;4	4;4	4;4
877	2	gi|344246226	3-hydroxyacyl-CoA dehydrogenase type-2	gb|EGW02330.1|	I79_006433	27.174	261	48.7	48.7	48.7	1.35e-108	1.5112	1.4315	0.10653	0.11134	11.454	19	62466000	23852000	38614000	G3H7U0	G3H7U0_CRIGR	8265;8266	2	3	3	2	3	3	2	3	3	2;2;1;1;1	2;2;1;1;1	2;2;1;1;1
878	4	gi|344246228	Structural maintenance of chromosomes protein 1A	gb|EGW02332.1|	I79_006435	143.22	1233	9.7	9.7	9.7	7.11e-51	0.86239	0.91762	0.33136	0.34633	28.994	8	16407000	9145700	7260900	G3H7U2	G3H7U2_CRIGR	2899;5148;6278	3	3	3	3	3	3	3	3	3	3;3	3;3	3;3
879	2	gi|344246249	Elongation factor 1-beta	gb|EGW02353.1|	I79_008601	24.687	225	29.3	24.4	24.4	6.14e-163	0.99617	0.96077	0.40287	0.33497	22.595	21	353030000	170810000	182220000	G3HDL6	G3HDL6_CRIGR	3661;5827;6850;8553;9886	5	6	7	5	6	7	5	6	7	5;5;3;3;1;1	5;5;3;3;1;1	5;5;3;3;1;1
880	4	gi|344246250	NADH-ubiquinone oxidoreductase 75 kDa subunit, mitochondrial	gb|EGW02354.1|	I79_008602	79.767	727	23	23	23	3.11e-69	1.0838	1.0442	0.46506	0.45798	8.39	4	28815000	12109000	16706000	G3HDL7	G3HDL7_CRIGR	1630;5241;5862;7853;8923;9913	6	6	8	6	6	8	6	6	8	6;6	6;6	6;6
881	4	gi|354479931	PREDICTED: neuropilin-2 isoform 2	gb|EGW02358.1|	I79_008606	104.11	926	1.6	1.6	1.6	2.01e-05	1.0281	1.0973	0.39376	0.38216		1	1879900	893380	986510	G3HDM0	G3HDM0_CRIGR	4401;5751	2	2	2	2	2	2	2	2	2	2;2	2;2	2;2
882	2	gi|344246259	Dolichyl-phosphate beta-glucosyltransferase	gb|EGW02363.1|	I79_009637	35.789	313	14.1	14.1	14.1	4.26e-07	1.5131	1.5293	0.068407	0.063219	27.947	3	26273000	10146000	16127000	G3HGB3	G3HGB3_CRIGR	6346	1	1	1	1	1	1	1	1	1	1;1	1;1	1;1
883	4	gi|354481628	PREDICTED: serine/threonine-protein kinase DCLK1 isoform 3	gb|EGW02370.1|	I79_009644	84.123	756	13.6	13.6	13.6	3.06e-90	0.98739	1.0173	0.49625	0.49683	49.122	9	30475000	12313000	18162000	G3HGC0	G3HGC0_CRIGR	734;2436;3220	3	4	4	3	4	4	3	4	4	3;3	3;3	3;3
884	2	gi|344246276	Actin-related protein 3	gb|EGW02380.1|	I79_003209	47.357	418	39.5	39.5	39.5	2.67e-129	0.94379	0.94232	0.37213	0.29217	10.035	11	64325000	33156000	31170000	G3GZE6	G3GZE6_CRIGR	2419;6082	2	4	4	1	3	3	1	3	3	2;1	1;0	1;0
885	2	gi|344246288	Eukaryotic translation initiation factor 3 subunit C	gb|EGW02392.1|	I79_024206	84.697	732	17.2	17.2	17.2	1.16e-140	0.94495	1.0495	0.45774	0.45055	12.377	6	12057000	5505700	6551100	G3IK13	G3IK13_CRIGR	4813	1	1	2	1	1	2	1	1	2	1;1	1;1	1;1
886	4	gi|344246298	WD40 repeat-containing protein SMU1	gb|EGW02402.1|	I79_019992	57.543	513	2.5	2.5	2.5	0.0012135	0.69686	0.80194	0.1601	0.21946		1	2887800	1842900	1044900	G3I8W0	G3I8W0_CRIGR	3315;3930	2	2	2	2	2	2	2	2	2	2;2	2;2	2;2
887	2	gi|344246335	Phosphoglycerate mutase family member 5	gb|EGW02439.1|	I79_008141	53.595	471	7.4	7.4	7.4	2.26e-06	1.3641	1.4635	0.092343	0.095436	4.888	2	7698400	2988500	4709900	G3HCD3	G3HCD3_CRIGR	160;1819;2646;3534;4712	5	5	9	5	5	9	5	5	9	5;5	5;5	5;5
888	2	gi|344246337	Golgin subfamily A member 3	gb|EGW02441.1|	I79_008143	167.43	1488	5.7	5.7	5.7	1.86e-15	0.66318	0.73088	0.084074	0.13805		1	275060	140570	134480	G3HCD5	G3HCD5_CRIGR	2730;3309;9560;9991	4	5	7	4	5	7	4	5	7	4;4	4;4	4;4
889	2	gi|344246355	Protocadherin Fat 1	gb|EGW02459.1|	I79_015138	506.71	4589	0.3	0.3	0.3	0.0040824						0	0	0	0	G3HVZ2	G3HVZ2_CRIGR	2521;3387;4955;7767;9101	5	5	5	5	5	5	5	5	5	5	5	5
890	2	gi|344246379	Cancer-associated gene 1 protein-like	gb|EGW02483.1|	I79_008472	74.772	655	5.2	5.2	5.2	1.54e-52	2.105	2.0583	0.0049705	0.0052332	28.383	6	69403000	24267000	45136000	G3HD93	G3HD93_CRIGR	2810;3420;3870;4845	4	4	5	4	4	5	4	4	5	4;4;3	4;4;3	4;4;3
891	2	gi|344246383	Thioredoxin domain-containing protein 5	gb|EGW02487.1|	I79_008476	46.354	417	20.6	20.6	20.6	4.52e-193	1.2579	1.2149	0.26009	0.26971	20.398	11	250610000	107860000	142750000	G3HD97	G3HD97_CRIGR	151	1	1	2	1	1	2	1	1	2	1;1	1;1	1;1
892	2	gi|354501320	PREDICTED: autophagy-related protein 16-1	gb|EGW02492.1|	I79_021494	62.484	562	2.1	2.1	2.1	0.024728						0	36483	0	36483	G3ICU3	G3ICU3_CRIGR	5512;5962;6088;8704	4	5	7	4	5	7	4	5	7	4;4	4;4	4;4
893	2	gi|344246411	Annexin A1	gb|EGW02515.1|	I79_018766	38.861	346	35.8	35.8	35.8	3.92e-219	1.4377	1.4149	0.11462	0.11974	15.192	65	467430000	184590000	282850000	G3I5L3	G3I5L3_CRIGR	7601	1	1	2	1	1	2	1	1	2	1;1	1;1	1;1
894	2	gi|354475533	PREDICTED: utrophin-like	gb|EGW02529.1|	I79_006097	392.35	3430	2	2	2	7.22e-17	0.91797	0.88541	0.27958	0.29628	12.065	4	13732000	7248900	6483300	G3H6X6	G3H6X6_CRIGR	5747;9400	2	2	3	2	2	3	2	2	3	2;2;1;1	2;2;1;1	2;2;1;1
895	2	gi|354495603	PREDICTED: beta-soluble NSF attachment protein-like	gb|EGW02593.1|	I79_018099	33.557	298	7.7	7.7	7.7	1.38e-50	1.1488	1.1219	0.36283	0.35457	1.8555	3	31060000	14282000	16778000	G3I3T1	G3I3T1_CRIGR	4409;4410	2	2	2	2	2	2	2	2	2	2;2	2;2	2;2
896	2	gi|354493787	PREDICTED: alpha-soluble NSF attachment protein-like	gb|EGW02642.1|	I79_017035	23.036	201	14.9	14.9	14.9	1.46e-40	0.97988	0.9711	0.4201	0.45068		1	5387900	2732500	2655400	G3I0Z2	G3I0Z2_CRIGR	215;1150;1740;2144;2399;3176;6527;6588;7075;7736;8342;9128;9309	13	16	19	13	16	19	13	16	19	13;13	13;13	13;13
897	3	gi|344246548	SUMO-activating enzyme subunit 2	gb|EGW02652.1|	I79_014638	91.886	824	13	9.5	9.5	6.73e-62	0.90818	0.96272	0.40612	0.41785	4.8835	3	17983000	9192500	8790500	G3HUM5	G3HUM5_CRIGR	660;1316;2293;3712;4075;6608	6	8	13	6	8	13	6	8	13	6;6	6;6	6;6
898	3	gi|354472284	PREDICTED: protein lunapark isoform 2	gb|EGW02679.1|	I79_004137	47.432	425	3.1	3.1	3.1	1.98e-19						0	0	0	0	G3H1V2	G3H1V2_CRIGR	2642	1	1	1	1	1	1	1	1	1	1;1	1;1	1;1
899	3	gi|344246577	Cyclic AMP-dependent transcription factor ATF-2	gb|EGW02681.1|	I79_004140	52.332	487	6.4	6.4	6.4	2.07e-13						0	0	0	0	G3H1V4	G3H1V4_CRIGR	7208;9720	2	2	2	2	2	2	2	2	2	2;2	2;2	2;2
900	2	gi|354480695	PREDICTED: protein FAM98A-like	gb|EGW02699.1|	I79_009098	55.159	518	5.2	5.2	5.2	3.24e-68						0	0	0	0	G3HEV1	G3HEV1_CRIGR	1303;2418;5780;7697;8712;8919;9942	7	8	12	7	8	12	7	8	12	7;7	7;7	7;7
901	2	gi|354477991	PREDICTED: charged multivesicular body protein 4b-like	gb|EGW02749.1|	I79_007487	26.73	238	17.2	17.2	17.2	4.7e-14	1.0082	1.0409	0.46972	0.4627	7.5024	3	8835900	4370800	4465100	G3HAN1	G3HAN1_CRIGR	733;3211;4432;4722	4	4	4	4	4	4	4	4	4	4;4	4;4	4;4
902	2	gi|344246647	RNA-binding protein Raly	gb|EGW02751.1|	I79_007489	33.578	318	16.7	16.7	16.7	1.26e-37	1.0391	1.1206	0.36442	0.35617	6.8335	4	22412000	10205000	12208000	G3HAN3	G3HAN3_CRIGR	298;2794;3700;7861;8895;9431;9994	7	9	12	7	9	12	2	4	6	7;4;4;4;4;4;4;4;3;3;3;3;3;3;3;3;3;3;3;3;3;3;2;2;2;2;2;2;2;2;2;2;1;1;1	7;4;4;4;4;4;4;4;3;3;3;3;3;3;3;3;3;3;3;3;3;3;2;2;2;2;2;2;2;2;2;2;1;1;1	2;1;1;1;1;1;1;1;1;1;1;1;1;1;1;1;1;1;1;1;1;1;1;1;1;1;0;0;0;0;0;0;0;0;0
903	3	gi|344246649	Eukaryotic translation initiation factor 2 subunit 2	gb|EGW02753.1|	I79_007491	38.214	333	12.6	12.6	12.6	1.14e-33	1.0684	1.1933	0.28187	0.27323	44.014	9	17509000	7992400	9516200	G3HAN5	G3HAN5_CRIGR	6593;9350	2	2	2	2	2	2	2	2	2	2;2	2;2	2;2
904	2	gi|344246652	Adenosylhomocysteinase	gb|EGW02756.1|	I79_007494	47.659	432	41.9	41.9	41.9	8.02e-123	0.89225	0.88417	0.27762	0.17259	10.802	17	125630000	63782000	61850000	G3HAN8	G3HAN8_CRIGR	2160;5925;8517	3	3	4	3	3	4	3	3	4	3;3	3;3	3;3
905	2	gi|344246666	Eukaryotic translation initiation factor 6	gb|EGW02770.1|	I79_007510	26.585	245	41.2	41.2	41.2	2.61e-78	0.96608	0.97843	0.43231	0.37725	3.4037	8	123730000	60268000	63464000	G3HAQ2	G3HAQ2_CRIGR	4082;5609;5787	3	3	3	3	3	3	3	3	3	3;3	3;3	3;3
906	2	gi|344246679	Reactive oxygen species modulator 1	gb|EGW02783.1|	I79_007523	8.1828	79	21.5	21.5	21.5	5.17e-37						0	0	0	0	G3HAR5	G3HAR5_CRIGR	3495;7200;8434;9188	4	8	11	4	8	11	4	8	11	4;4	4;4	4;4
907	3	gi|354477982	PREDICTED: RNA-binding protein 39-like isoform 1	gb|EGW02785.1|	I79_007525	59.379	530	9.2	9.2	9.2	2.26e-64	0.92718	0.93034	0.35228	0.36642		1	10597000	5559400	5037600	G3HAR7	G3HAR7_CRIGR	1077;4325;5713;9519	4	5	7	4	5	7	4	5	7	4;4	4;4	4;4
908	2	gi|354481274	PREDICTED: dihydrolipoyllysine-residue succinyltransferase component of 2-oxoglutarate dehydrogenase complex, mitochondrial-like	gb|EGW02787.1|	I79_009418	48.283	446	14.3	14.3	4.5	4.59e-65	1.6572	2.297	0.0014394	0.0015136	28.297	4	46917000	17288000	29629000	G3HFQ4	G3HFQ4_CRIGR	374;9466	2	2	2	2	2	2	2	2	2	2;2	2;2	2;2
909	2	gi|354481278	PREDICTED: translation initiation factor eIF-2B subunit beta-like	gb|EGW02790.1|	I79_009421	48.987	443	4.1	4.1	4.1	0.0024908	1.1397	1.1781	0.29793	0.29163		1	5567000	2446100	3120900	G3HFQ7	G3HFQ7_CRIGR	799;2912;4882;7759	4	4	5	4	4	5	4	4	5	4;4	4;4	4;4
910	2	gi|344246725	UPF0363 protein C7orf20-like	gb|EGW02829.1|	I79_014664	30.573	274	9.9	9.9	9.9	6.66e-52	1.0518	0.82719	0.19332	0.25183		1	5942500	3166400	2776100	G3HUQ0	G3HUQ0_CRIGR	10022	1	1	1	1	1	1	1	1	1	1;1;1	1;1;1	1;1;1
911	2	gi|344246737	N-acetyltransferase 11	gb|EGW02841.1|	I79_019734	27.229	237	5.1	5.1	5.1	0.024739	0.97425	1.0446	0.4646	0.44928		1	1743300	922310	821000	G3I871	G3I871_CRIGR	5951	1	1	1	1	1	1	1	1	1	1;1	1;1	1;1
912	3	gi|354498442	PREDICTED: ubiquitin thioesterase OTUB1-like	gb|EGW02843.1|	I79_019736	30.903	267	33.7	33.7	33.7	1.63e-129	1.0058	1.0107	0.48551	0.45591	19.165	6	80621000	37529000	43092000	G3I873	G3I873_CRIGR	1244;1245;2429;3118;3356;3890;3891;5209;6203;6865;7833;7834;7905	13	17	24	13	17	24	13	17	24	13;13	13;13	13;13
913	3	gi|344246747	FK506-binding protein 2	gb|EGW02851.1|	I79_019744	15.371	140	10.7	10.7	10.7	2.18e-07	1.0969	1.1228	0.36169	0.35185	0.96094	2	1605000	754080	850960	G3I881	G3I881_CRIGR	520;557;974;1267;1268;3138;3486;4227;4704;8381;9814;9815	12	13	21	12	13	21	12	13	21	12;12	12;12	12;12
914	2	gi|354498436	PREDICTED: tRNA methyltransferase 112 homolog	gb|EGW02856.1|	I79_019749	16.302	143	9.1	9.1	9.1	4.48e-15						0	0	0	0	G3I886	G3I886_CRIGR	3772;6971;8562;9169	4	4	5	4	4	5	4	4	5	4;4	4;4	4;4
915	7	gi|354465797	PREDICTED: mitogen-activated protein kinase 8 isoform 1	ref|XP_003495363.1|	I79_022944	48.321	427	3	3	3	0.03313						0	0	0	0	G3IGM4	G3IGM4_CRIGR	1571;4274;5943;7225;7350;9724	6	7	10	2	3	4	2	3	4	6;6	2;2	2;2
916	4	gi|344246787	Calnexin	gb|EGW02891.1|	I79_012575	67.251	591	24.5	24.5	7.4	1.85e-150	1.4206	1.4785	0.086322	0.090338	15.247	54	432370000	171540000	260830000	G3HP69	G3HP69_CRIGR	105;5613;5999	3	4	5	3	4	5	3	4	5	3;3;1	3;3;1	3;3;1
917	2	gi|354486518	PREDICTED: heterogeneous nuclear ribonucleoprotein H	gb|EGW02893.1|	I79_012577	48.579	447	19.5	19.5	8.9	1.08e-41	1.0168	1.0309	0.48381	0.49696	25.536	11	48472000	22343000	26129000	G3HP71	G3HP71_CRIGR	7825	1	1	1	1	1	1	1	1	1	1;1	1;1	1;1
918	2	gi|354484653	PREDICTED: lactoylglutathione lyase-like	gb|EGW02902.1|	I79_011518	20.909	184	16.3	16.3	16.3	2.45e-29	0.90314	0.85552	0.23384	0.28967		1	88406	44193	44213	G3HLD0	G3HLD0_CRIGR	563	1	1	1	1	1	1	1	1	1	1;1	1;1	1;1
919	2	gi|344246820	Sepiapterin reductase	gb|EGW02924.1|	I79_016036	28.075	262	17.6	17.6	17.6	3.3e-56						0	0	0	0	G3HYB2	G3HYB2_CRIGR	1896;3157;4464;8095	4	5	7	4	5	7	4	5	7	4;4	4;4	4;4
920	2	gi|344246857	Sorting nexin-12	gb|EGW02961.1|	I79_019497	18.884	162	8.6	8.6	8.6	4.28e-43						0	0	0	0	G3I7K5	G3I7K5_CRIGR	1611	1	1	1	1	1	1	1	1	1	1;1;1;1	1;1;1;1	1;1;1;1
921	2	gi|344246920	S-phase kinase-associated protein 1	gb|EGW03024.1|	I79_004338	18.658	163	15.3	15.3	15.3	7.76e-29	0.88016	0.84249	0.21482	0.2328		1	8233700	4068200	4165500	G3H2C9	G3H2C9_CRIGR	3858;5026;8624	3	3	3	3	3	3	3	3	3	3;3	3;3	3;3
922	2	gi|354472667	PREDICTED: protein transport protein Sec24A	gb|EGW03032.1|	I79_004347	116.35	1058	1.2	1.2	1.2	3.73e-06						0	0	0	0	G3H2D7	G3H2D7_CRIGR	2179;2724;5482;9174;9294	5	5	8	5	5	8	5	5	8	5;5;2	5;5;2	5;5;2
923	2	gi|344246932	H/ACA ribonucleoprotein complex subunit 2	gb|EGW03036.1|	I79_004351	17.336	153	23.5	23.5	23.5	2.39e-44						0	0	0	0	G3H2E1	G3H2E1_CRIGR	6583;7947;8329;9713	4	4	4	4	4	4	4	4	4	4;4	4;4	4;4
924	2	gi|354472673	PREDICTED: heterogeneous nuclear ribonucleoprotein A/B-like	gb|EGW03037.1|	I79_004352	27.429	243	29.2	29.2	25.1	1.95e-55	1.0264	1.0677	0.43281	0.4455	26.195	35	152130000	73606000	78524000	G3H2E2	G3H2E2_CRIGR	782;8364	2	2	3	2	2	3	2	2	3	2;2	2;2	2;2
925	2	gi|344246968	Splicing factor, arginine/serine-rich 12	gb|EGW03072.1|	I79_005233	69.409	611	2.1	2.1	2.1	0.0066857						0	0	0	0	G3H4M8	G3H4M8_CRIGR	9405	1	1	1	1	1	1	1	1	1	1;1	1;1	1;1
926	2	gi|354497214	PREDICTED: methylmalonyl-CoA mutase, mitochondrial	gb|EGW03092.1|	I79_019024	82.884	748	12.4	12.4	12.4	8.06e-15	1.2853	1.2552	0.22272	0.23136	9.4075	8	38013000	17049000	20964000	G3I6B2	G3I6B2_CRIGR	9741	1	1	1	1	1	1	1	1	1	1;1	1;1	1;1
927	5	gi|354501527	PREDICTED: guanine nucleotide-binding protein subunit alpha-14-like	ref|XP_003512842.1|	GNA11	49.149	430	4.4	4.4	4.4	4.8e-27						0	0	0	0	Q3HR09	Q3HR09_CRIGR	3353;4425;5159;7462;9997	5	5	5	5	5	5	5	5	5	5;5	5;5	5;5
928	2	gi|344247008	Nicalin	gb|EGW03112.1|	I79_013824	76.668	697	12.8	12.8	12.8	6.44e-95	1.4044	1.4256	0.10935	0.10269	5.0598	2	17706000	6904400	10802000	G3HSJ1	G3HSJ1_CRIGR	525;942;4180;4212;4819;5283;6651;6781;7783	9	9	10	9	9	10	9	9	10	9;9	9;9	9;9
929	2	gi|344247040	Thimet oligopeptidase	gb|EGW03144.1|	I79_013857	78.1	687	18.6	18.6	18.6	6.23e-89	0.98411	0.95245	0.389	0.31547	26.186	9	62194000	30207000	31987000	G3HSM3	G3HSM3_CRIGR	1207;6178;8608	3	5	5	3	5	5	3	5	5	3;3;3;3;2;1	3;3;3;3;2;1	3;3;3;3;2;1
930	2	gi|344247041	Small glutamine-rich tetratricopeptide repeat-containing protein alpha	gb|EGW03145.1|	I79_013858	34.09	314	4.1	4.1	4.1	3.73e-06						0	0	0	0	G3HSM4	G3HSM4_CRIGR	3341	1	1	1	1	1	1	1	1	1	1;1	1;1	1;1
931	2	gi|354475309	PREDICTED: HIV Tat-specific factor 1 homolog	gb|EGW03163.1|	I79_005970	81.786	714	3.9	3.9	3.9	0.00033238						0	0	0	0	G3H6K5	G3H6K5_CRIGR	7702	1	1	1	1	1	1	1	1	1	1;1	1;1	1;1
932	3	gi|354475295	PREDICTED: four and a half LIM domains protein 1-like isoform 1	gb|EGW03167.1|	I79_005974	33.543	296	30.1	30.1	30.1	3.53e-72	0.91034	0.98019	0.43523	0.38151	16.65	13	81736000	40958000	40779000	G3H6K9	G3H6K9_CRIGR	4970	1	1	2	1	1	2	1	1	2	1;1	1;1	1;1
933	2	gi|344247091	Leucine-rich PPR motif-containing protein, mitochondrial	gb|EGW03195.1|	I79_001578	158.42	1392	9.8	9.8	9.8	2.97e-60	1.301	1.2862	0.19699	0.20489	13.986	12	59514000	25275000	34239000	G3GV47	G3GV47_CRIGR	1629;3247;5659;9266	4	5	5	1	1	1	1	1	1	4	1	1
934	7	gi|344247092	Protein phosphatase 1B	gb|EGW03196.1|	I79_001579	52.551	479	6.1	6.1	6.1	2.05e-29	0.89379	0.90805	0.31577	0.36244		1	7724400	2082800	5641600	G3GV48	G3GV48_CRIGR	4304;6276;6540;9562;9783	5	5	6	1	1	1	1	1	1	5	1	1
935	2	gi|344247103	S1 RNA-binding domain-containing protein 1	gb|EGW03207.1|	I79_001590	110.49	983	1.2	1.2	1.2	0.0040824						0	0	0	0	G3GV59	G3GV59_CRIGR	2278	1	1	1	1	1	1	1	1	1	1;1;1	1;1;1	1;1;1
936	15	gi|344247129	Copine-3	gb|EGW03233.1|	I79_020210	59.733	533	3.4	1.7	1.7	0.0029416						0	0	0	0	G3I9G3	G3I9G3_CRIGR	222;1861;2378;2531;3034;4358;4948	7	8	11	7	8	11	7	8	11	7;7;1	7;7;1	7;7;1
937	2	gi|344247136	Syntaxin-4	gb|EGW03240.1|	I79_019414	34.135	298	24.5	24.5	24.5	8.49e-75	1.4671	1.4494	0.098404	0.092083	13.476	5	16829000	6607400	10222000	G3I7C7	G3I7C7_CRIGR	3278;5906;7085	3	5	5	3	5	5	3	5	5	3;3	3;3	3;3
938	2	gi|344247141		gb|EGW03245.1|	I79_019419	46.416	412	4.1	4.1	4.1	0.00021713						0	0	0	0	G3I7D2	G3I7D2_CRIGR	3228;7204;7444;7987;8319;9197;9972	7	7	8	7	7	8	7	7	8	7;7;7;7	7;7;7;7	7;7;7;7
939	2	gi|344247197	putative E3 ubiquitin-protein ligase TRIP12	gb|EGW03301.1|	I79_020008	228.65	2068	4	4	4	2.97e-112	0.45884	0.46602	0.00059495	0.0044282	2.8044	2	5487000	3483900	2003100	G3I8X6	G3I8X6_CRIGR	3554;7691;8863;9022;9023	5	5	6	5	5	6	5	5	6	5;5	5;5	5;5
940	2	gi|354491861	PREDICTED: protein kinase C and casein kinase substrate in neurons protein 2	gb|EGW03315.1|	I79_015847	55.744	485	2.3	2.3	2.3	5.86e-20	1.2429	1.2549	0.223	0.21451		1	11880000	5469000	6411000	G3HXT3	G3HXT3_CRIGR	666;1340	2	2	2	2	2	2	2	2	2	2;2;2	2;2;2	2;2;2
941	2	gi|344247216	Malonyl CoA-acyl carrier protein transacylase, mitochondrial	gb|EGW03320.1|	I79_015852	39.941	429	4.7	4.7	4.7	2.14e-06						0	0	0	0	G3HXT8	G3HXT8_CRIGR	4137	1	1	1	1	1	1	1	1	1	1;1	1;1	1;1
942	2	gi|344247218	Tubulin--tyrosine ligase-like protein 12	gb|EGW03322.1|	I79_015854	75.685	655	20.6	20.6	20.6	3.91e-37	1.0836	1.0675	0.43313	0.42561	11.494	6	29270000	12783000	16487000	G3HXU0	G3HXU0_CRIGR	4544;7425	2	2	3	2	2	3	1	1	2	2;2	2;2	1;1
943	2	gi|344247246	Exocyst complex component 8	gb|EGW03350.1|	I79_002293	81.152	716	2.2	2.2	2.2	0.026216						0	0	0	0	G3GX06	G3GX06_CRIGR	3172	1	1	1	1	1	1	1	1	1	1;1;1	1;1;1	1;1;1
944	2	gi|344247257	Polypeptide N-acetylgalactosaminyltransferase 2	gb|EGW03361.1|	I79_002304	60.973	535	10.1	10.1	10.1	1.52e-51	0.80761	0.83748	0.20767	0.26541		1	5604400	2950800	2653500	G3GX17	G3GX17_CRIGR	1197;1205;1223;1706;3140;3141;7513;9538	8	8	10	8	8	10	8	8	10	8;8;7;7	8;8;7;7	8;8;7;7
945	4	gi|354486278	PREDICTED: ras-related protein Rab-4B-like	gb|EGW03370.1|	I79_002313	25.452	228	11	6.1	6.1	2.45e-41						0	0	0	0	G3GX26	G3GX26_CRIGR	4972;9676	2	2	2	2	2	2	2	2	2	2;2;2	2;2;2	2;2;2
946	2	gi|354481751	PREDICTED: glypican-4	gb|EGW03373.1|	I79_009707	62.546	558	3.2	3.2	3.2	2.94e-29	2.0368	2.0399	0.0054661	0.0067518	2.4105	2	240730	74912	165820	G3HGH8	G3HGH8_CRIGR	8664	1	1	2	1	1	2	1	1	2	1;1	1;1	1;1
947	2	gi|344247291	ELAV-like protein 1	gb|EGW03395.1|	I79_013537	37.147	335	29.9	29.9	29.9	1.25e-143	0.93529	0.84617	0.22012	0.11166	14.792	3	52828000	26414000	26414000	G3HRR5	G3HRR5_CRIGR	740	1	1	1	1	1	1	1	1	1	1;1;1	1;1;1	1;1;1
948	2	gi|354488251	PREDICTED: mitochondrial import inner membrane translocase subunit TIM44-like	gb|EGW03397.1|	I79_013539	51.709	457	2.6	2.6	2.6	4.1e-18						0	0	0	0	G3HRR7	G3HRR7_CRIGR	4993;7545;8417	3	3	3	3	3	3	3	3	3	3;3	3;3	3;3
949	2	gi|354471373	PREDICTED: abhydrolase domain-containing protein 10, mitochondrial-like	gb|EGW03419.1|	I79_003518	43.524	396	12.4	12.4	12.4	3.74e-13						0	0	0	0	G3H083	G3H083_CRIGR	312	1	1	1	1	1	1	1	1	1	1;1;1	1;1;1	1;1;1
950	2	gi|354471393	PREDICTED: N-alpha-acetyltransferase 50, NatE catalytic subunit-like	gb|EGW03439.1|	I79_003540	28.411	256	12.5	12.5	12.5	4.9e-13	0.86835	0.85826	0.23791	0.25557	6.4538	6	33357000	17984000	15373000	G3H065	G3H065_CRIGR	2279;3382;6062;8255	4	5	5	4	5	5	4	5	5	4;4	4;4	4;4
951	3	gi|344247336	V-type proton ATPase catalytic subunit A	gb|EGW03440.1|	I79_003541	68.342	617	17.2	17.2	17.2	3.44e-66	1.0459	1.1031	0.38625	0.3782	5.1468	4	16868000	7605000	9263500	G3H066	G3H066_CRIGR	9166	1	1	2	1	1	2	1	1	2	1;1;1	1;1;1	1;1;1
952	2	gi|354498860	PREDICTED: DNA-directed RNA polymerase II subunit RPB2-like	gb|EGW03454.1|	I79_020018	133.9	1174	5.7	5.7	5.7	2.68e-09	0.67902	0.7217	0.076281	0.1288	21.487	2	4389900	2429600	1960300	G3I8Y5	G3I8Y5_CRIGR	9530	1	1	2	1	1	2	1	1	2	1;1	1;1	1;1
953	2	gi|354488577	PREDICTED: signal peptidase complex catalytic subunit SEC11C-like	gb|EGW03496.1|	I79_013761	21.226	184	5.4	5.4	5.4	0.00047676						0	0	0	0	G3HSD1	G3HSD1_CRIGR	1981;5124;7948;8448	4	4	6	4	4	6	4	4	6	4;3;3;1	4;3;3;1	4;3;3;1
954	2	gi|344247466	DNA replication licensing factor MCM5	gb|EGW03570.1|	I79_020608	82.347	734	22.6	22.6	22.6	5.09e-116	1.0743	1.1347	0.3473	0.33893	9.36	6	27349000	13188000	14161000	G3IAI5	G3IAI5_CRIGR	2388;2564;3081;3120;4008;6076	6	6	11	6	6	11	5	5	9	6;6	6;6	5;5
955	2	gi|344247467	Heme oxygenase 1	gb|EGW03571.1|	I79_020609	33.023	290	5.5	5.5	5.5	0.00035411						0	0	0	0	G3IAI6	G3IAI6_CRIGR	8281	1	1	1	1	1	1	1	1	1	1;1	1;1	1;1
956	2	gi|344247468	Target of Myb protein 1	gb|EGW03572.1|	I79_020610	54.186	492	6.1	6.1	6.1	4.3e-23						0	0	0	0	G3IAI7	G3IAI7_CRIGR	3012;3916;4173;5808;6657;8163;8384	7	7	10	7	7	10	7	7	10	7;7	7;7	7;7
957	2	gi|344247494	Apoptosis-inducing factor 1, mitochondrial	gb|EGW03598.1|	I79_004962	66.78	612	7	7	7	0.00056857	1.4812	1.5678	0.057177	0.060712		1	4048700	1779300	2269400	G3H3X1	G3H3X1_CRIGR	2163;2425;5641	3	4	5	2	3	4	2	3	4	3;3	2;2	2;2
958	7	gi|354483517	PREDICTED: mitochondrial inner membrane protein isoform 1	ref|XP_003503939.1|	I79_010854	83.372	752	13.4	13.4	13.4	2.27e-49	1.3565	1.3376	0.15959	0.16631	8.1271	6	62432000	25807000	36625000	G3HJK8	G3HJK8_CRIGR	4057	1	1	1	1	1	1	1	1	1	1;1	1;1	1;1
959	2	gi|354486895	PREDICTED: tubulin-folding cofactor B-like	gb|EGW03689.1|	I79_012784	28.255	251	6.4	6.4	6.4	3.87e-06						0	0	0	0	G3HPR6	G3HPR6_CRIGR	351;9640	2	2	2	2	2	2	2	2	2	2;2	2;2	2;2
960	2	gi|344247605	Glyceraldehyde-3-phosphate dehydrogenase, testis-specific	gb|EGW03709.1|	I79_012806	67.483	614	2.3	2.3	2.3	0.00038422						0	0	0	0	G3HPT5	G3HPT5_CRIGR	3046;9661	2	2	2	2	2	2	2	2	2	2;2	2;2	2;2
961	3	gi|354477666	PREDICTED: heterogeneous nuclear ribonucleoprotein H3-like isoform 1	gb|EGW03720.1|	I79_007347	36.45	340	8.5	8.5	8.5	4.42e-10	1.1312	1.1759	0.3003	0.29387		1	3772600	1669700	2102900	G3HAA1	G3HAA1_CRIGR	994;3137;6115;6597;9168	5	5	6	5	5	6	5	5	6	5;5	5;5	5;5
962	4	gi|354471431	PREDICTED: isocitrate dehydrogenase	gb|EGW03747.1|	I79_003570	41.335	382	25.1	25.1	25.1	1.93e-141	1.522	1.5681	0.057101	0.05988	9.5523	7	117890000	45953000	71938000	G3H0B5	G3H0B5_CRIGR	674	1	1	1	1	1	1	1	1	1	1;1	1;1	1;1
963	3	gi|344247647	WD repeat-containing protein 61	gb|EGW03751.1|	I79_003574	33.576	305	31.5	31.5	31.5	1.66e-65	0.86691	0.76657	0.11884	0.13579	13.683	4	11714000	6086800	5627500	G3H0B9	G3H0B9_CRIGR	461;5189	2	2	2	2	2	2	2	2	2	2;2	2;2	2;2
964	2	gi|344247650	Proteasome subunit alpha type-4	gb|EGW03754.1|	I79_003577	29.516	261	34.9	34.9	34.9	2.17e-174	0.98761	1.0653	0.43608	0.44882	10.87	16	145960000	71491000	74470000	G3H0C2	G3H0C2_CRIGR	85;8937	2	2	3	2	2	3	2	2	3	2;2	2;2	2;2
965	1	gi|344247657	L-lactate dehydrogenase A chain	gb|EGW03761.1|	I79_003584	17.317	156	34.6	17.3	17.3	1.96e-67	1.0604	1.1363	0.34538	0.33644		1	171050	29542	141510	G3H0C9	G3H0C9_CRIGR	431;3632;8418;9326	4	4	5	2	2	3	2	2	3	4;4	2;2	2;2
966	2	gi|344247660	Reticulocalbin-2	gb|EGW03764.1|	I79_003587	37.132	317	23	23	23	2.71e-24	1.258	1.2689	0.21104	0.20939		1	3413900	1266000	2147800	G3H0D2	G3H0D2_CRIGR	2479	1	1	2	1	1	2	1	1	2	1;1	1;1	1;1
967	2	gi|344247672	Chondroitin sulfate proteoglycan 4	gb|EGW03776.1|	I79_003599	252.01	2323	6.3	6.3	6.3	1.6e-65						0	0	0	0	G3H0E4	G3H0E4_CRIGR	4450;9455	2	2	2	2	2	2	2	2	2	2;2	2;2	2;2
968	2	gi|344247674	U3 small nucleolar ribonucleoprotein protein IMP3	gb|EGW03778.1|	I79_003601	21.66	184	8.2	8.2	8.2	6.8e-51						0	0	0	0	G3H0E6	G3H0E6_CRIGR	4859;7963	2	2	3	2	2	3	2	2	3	2;2	2;2	2;2
969	2	gi|344247678	Paired amphipathic helix protein Sin3a	gb|EGW03782.1|	I79_003605	145.1	1274	3.8	3.8	3.8	7.31e-17						0	0	0	0	G3H0F0	G3H0F0_CRIGR	5959	1	1	1	1	1	1	1	1	1	1;1	1;1	1;1
970	3	gi|354472694	PREDICTED: serine/threonine-protein phosphatase 2A 65 kDa regulatory subunit A beta isoform-like isoform 2	gb|EGW03807.1|	I79_004378	72.797	658	17.5	12.2	12.2	5.75e-22	1.0398	1.1508	0.32847	0.32047	5.6659	2	4627200	2205800	2421400	G3H2G5	G3H2G5_CRIGR	2680;4849;9323	3	3	4	3	3	4	3	3	4	3;3	3;3	3;3
971	2	gi|344247713	Dihydrolipoyllysine-residue acetyltransferase component of pyruvate dehydrogenase complex, mitochondrial	gb|EGW03817.1|	I79_004388	67.986	646	9.8	9.8	1.4	5.87e-08	1.4139	1.4046	0.11986	0.12518	10.661	3	38988000	15643000	23345000	G3H2H5	G3H2H5_CRIGR	5387	1	1	1	1	1	1	1	1	1	1;1	1;1	1;1
972	2	gi|354503873	PREDICTED: sterol-4-alpha-carboxylate 3-dehydrogenase, decarboxylating-like, partial	gb|EGW03873.1|	I79_023056	26.636	235	20	20	20	5.24e-28						0	0	0	0	G3IGX9	G3IGX9_CRIGR	1456;1894;3116;4084;5058;6126;7630;7903	8	9	13	8	9	13	6	7	10	8;8	8;8	6;6
973	2	gi|344247789	Inhibitor of nuclear factor kappa-B kinase subunit alpha	gb|EGW03893.1|	I79_016400	74.152	647	4.5	2.6	2.6	7.89e-34						0	0	0	0	G3HZA3	G3HZA3_CRIGR	136;4543;5045;5363;5441;7175;7419;7420;9341	9	11	16	6	7	11	6	7	11	9;9;9;9;1	6;6;6;6;0	6;6;6;6;0
974	2	gi|344247815	Peroxisomal membrane protein PEX16	gb|EGW03919.1|	I79_002858	38.608	336	6.8	6.8	6.8	1.63e-19	1.2564	1.2559	0.22218	0.21997		1	434200	187800	246400	G3GYH9	G3GYH9_CRIGR	61;326;327;392;967;1075;1175;1354;1655;1917;2091;2271;2428;3217;3562;3611;3862;3903;4398;4574;4746;4782;5332;5457;5930;6113;6241;6695;6952;7028;8135;8228;8823;8947;9032	35	44	65	35	44	65	27	35	54	35;35;10;8;8	35;35;10;8;8	27;27;4;2;2
975	2	gi|354469898	PREDICTED: cytoskeleton-associated protein 5-like	gb|EGW03935.1|	I79_002875	225.59	2032	0.6	0.6	0.6	0.024739						0	0	0	0	G3GYJ5	G3GYJ5_CRIGR	7130	1	1	2	1	1	2	1	1	2	1;1	1;1	1;1
976	2	gi|344247836	Protein kinase C and casein kinase II substrate protein 3	gb|EGW03940.1|	I79_002880	48.609	426	3.8	3.8	3.8	0.026216						0	0	0	0	G3GYK0	G3GYK0_CRIGR	296;1104;2130;2131;2747;3603;3775;6771;8073;9531;10058	11	13	19	11	13	19	11	13	19	11;11	11;11	11;11
977	3	gi|344247849	NADH dehydrogenase	gb|EGW03953.1|	I79_002893	30.11	263	30.8	30.8	30.8	1.19e-134	1.244	1.2409	0.23545	0.24443	2.4526	4	74727000	32839000	41888000	G3GYL3	G3GYL3_CRIGR	2837;8259	2	2	3	2	2	3	2	2	3	2;2	2;2	2;2
978	2	gi|354469968	PREDICTED: nuclear pore complex protein Nup160	gb|EGW03960.1|	I79_002900	167.12	1489	3.4	3.4	3.4	3.47e-05	1.1951	1.2869	0.19641	0.1955	0.83971	2	3734000	1698200	2035800	G3GYM0	G3GYM0_CRIGR	8674	1	1	1	1	1	1	1	1	1	1;1	1;1	1;1
979	2	gi|344247873	Branched-chain-amino-acid aminotransferase, mitochondrial	gb|EGW03977.1|	I79_016637	85.84	783	2.2	2.2	2.2	0.00021713						0	0	0	0	G3HZX3	G3HZX3_CRIGR	1838;2153;9883;9887	4	4	4	4	4	4	4	4	4	4;4	4;4	4;4
980	3	gi|344247881	RuvB-like 2	gb|EGW03985.1|	I79_016646	55.553	518	12	12	12	3.34e-24	1.0077	1.0232	0.49482	0.47802	0.45131	2	7630500	3596400	4034100	G3HZY1	G3HZY1_CRIGR	6568	1	1	1	1	1	1	1	1	1	1;1	1;1	1;1
981	2	gi|344247885	U1 small nuclear ribonucleoprotein 70 kDa	gb|EGW03989.1|	I79_016650	51.79	445	5.8	5.8	5.8	0.005783						0	0	0	0	G3HZY5	G3HZY5_CRIGR	2691;3010;6479;6921;7072;8297	6	6	7	4	4	5	4	4	5	6;5	4;4	4;4
982	2	gi|344247899	PIH1 domain-containing protein 1	gb|EGW04003.1|	I79_016664	31.458	280	6.4	6.4	6.4	0.012						0	0	0	0	G3HZZ9	G3HZZ9_CRIGR	6927	1	1	2	1	1	2	1	1	2	1;1	1;1	1;1
983	3	gi|344247900	Aldehyde dehydrogenase family 16 member A1	gb|EGW04004.1|	I79_016665	85.257	802	3.6	3.6	3.6	2.44e-29						0	0	0	0	G3I000	G3I000_CRIGR	2264;4928;5385;9223	4	4	5	4	4	5	4	4	5	4;4	4;4	4;4
984	5	gi|344247904	40S ribosomal protein S11	gb|EGW04008.1|	I79_016673	18.431	158	35.4	35.4	35.4	1.92e-90	0.98717	0.99564	0.46083	0.4698	34.437	4	19941000	10231000	9710000	G3I004	G3I004_CRIGR	2634;3516;7649;8881;9211	5	5	5	5	5	5	5	5	5	5;5	5;5	5;5
985	2	gi|344247914	Mannose-6-phosphate isomerase	gb|EGW04018.1|	I79_019694	46.328	423	4	4	4	1.3e-59	0.99102	1.0419	0.46832	0.45282		1	515140	247700	267430	G3I837	G3I837_CRIGR	434;3584;5663;6342;8726;8727	6	6	7	6	6	7	6	6	7	6;6	6;6	6;6
986	6	gi|354474392	PREDICTED: alpha-mannosidase 2	gb|EGW04032.1|	I79_005430	130.77	1147	15.9	15.9	15.9	1.27e-49	1.0767	1.0443	0.46491	0.47792	12.791	6	37331000	17609000	19722000	G3H559	G3H559_CRIGR	3830	1	1	1	1	1	1	1	1	1	1;1	1;1	1;1
987	6	gi|344247943	40S ribosomal protein S3a	gb|EGW04047.1|	I79_011190	29.945	264	32.6	32.6	32.6	1.28e-205	0.84367	0.63934	0.026667	0.0015164	18.212	4	64056000	33900000	30157000	G3HKG8	G3HKG8_CRIGR	9336	1	1	1	1	1	1	1	1	1	1;1	1;1	1;1
988	2	gi|344247958	60S ribosomal protein L30	gb|EGW04062.1|	I79_011057	5.5553	51	68.6	37.3	37.3	7.08e-44	0.89815	0.93219	0.35534	0.39633	0.33589	2	2596700	1310100	1286700	G3HK42	G3HK42_CRIGR	684;6752;6768	3	3	5	3	3	5	3	3	5	3;1;1	3;1;1	3;1;1
989	2	gi|344247995	Kelch repeat and BTB domain-containing protein 5	gb|EGW04099.1|	I79_006949	69.311	621	4	4	4	5.97e-30						0	0	0	0	G3H983	G3H983_CRIGR	4629;4655;7507;7568	4	4	8	3	3	6	3	3	6	4;4	3;3	3;3
990	4	gi|344248008	Catenin beta-1	gb|EGW04112.1|	I79_006962	85.47	781	3.7	3.7	3.7	5.37e-05	1.4507	1.4714	0.089123	0.083116		1	10488000	3960100	6528200	G3H996	G3H996_CRIGR	1644;4001;4954;7786;9066	5	5	5	5	5	5	4	4	4	5;4	5;4	4;4
991	2	gi|344248014	Splicing factor 3B subunit 3	gb|EGW04118.1|	I79_007403	135.55	1217	11.6	11.6	11.6	5.95e-156	0.93438	0.96779	0.41459	0.4259	19.972	14	12009000	6061000	5948400	G3HAF4	G3HAF4_CRIGR	2239	1	1	1	1	1	1	1	1	1	1;1	1;1	1;1
992	2	gi|344248018	Protein VAC14-like	gb|EGW04122.1|	I79_007409	168.84	1544	1.8	1.8	1.8	0.0018447	1.0906	1.1553	0.32327	0.31556		1	4345200	2039300	2305900	G3HAF8	G3HAF8_CRIGR	129;3224;4685;8168	4	5	9	4	5	9	4	5	9	4;4;3;3;2;1;1;1	4;4;3;3;2;1;1;1	4;4;3;3;2;1;1;1
993	3	gi|354477810	PREDICTED: AP-1 complex subunit gamma-1 isoform 2	gb|EGW04132.1|	I79_007420	91.779	825	9.6	9.6	9.6	1.08e-30	0.97101	1.0438	0.46564	0.45857	9.5162	3	8005200	3968100	4037100	G3HAG8	G3HAG8_CRIGR	1218;2027;2099;2604;2685;2768;5462;6147;6377;7928	10	10	14	10	10	14	10	10	14	10;10	10;10	10;10
994	2	gi|344248033	Dihydroorotate dehydrogenase, mitochondrial	gb|EGW04137.1|	I79_007425	42.841	395	4.6	4.6	4.6	1.17e-07	1.5204	1.5267	0.069245	0.064021		1	16858000	14653000	2204200	G3HAH3	G3HAH3_CRIGR	53;1614;1871;2330;6776;9246	6	7	7	6	7	7	6	7	7	6;6;6;6;6	6;6;6;6;6	6;6;6;6;6
995	2	gi|354483113	PREDICTED: microtubule-associated protein 1B	gb|EGW04158.1|	I79_010564	274.17	2494	5.5	5.5	5.5	3.3e-125	0.67815	0.72402	0.078211	0.092919	40.075	9	11095000	6757100	4338100	G3HIT7	G3HIT7_CRIGR	481	1	1	1	1	1	1	1	1	1	1;1	1;1	1;1
996	2	gi|344248065	Spermatogenesis-associated protein 5	gb|EGW04169.1|	I79_014239	97.396	893	2.1	2.1	2.1	0.0021736						0	0	0	0	G3HTL1	G3HTL1_CRIGR	605;1650;2022;2883;2994;5207;6117;6849;7213;8326;8526;9638	12	14	15	11	12	13	9	10	11	12;12	11;11	9;9
997	2	gi|344248109	Eukaryotic translation initiation factor 3 subunit F	gb|EGW04213.1|	I79_018950	28.888	260	18.5	18.5	18.5	2.04e-76	0.90141	0.91478	0.32671	0.34186	13.955	5	20342000	10358000	9983800	G3I638	G3I638_CRIGR	4659	1	1	1	1	1	1	1	1	1	1;1	1;1	1;1
998	4	gi|344248111	Beta-actin-like protein 2	gb|EGW04215.1|	I79_021654	42.081	376	23.4	4.8	4.8	9.02e-254	1.0243	1.0482	0.45952	0.47248	26.786	20	98291000	43343000	54948000	G3ID81	G3ID81_CRIGR	2033;5191;5721;7024;8486;9528;9744	7	8	11	7	8	11	7	8	11	7;7;7;7;7;7;2	7;7;7;7;7;7;2	7;7;7;7;7;7;2
999	4	gi|344248120	AP-3 complex subunit beta-1	gb|EGW04224.1|	I79_004622	121.02	1091	8.1	8.1	8.1	1.91e-21	0.99067	1.076	0.42169	0.40858		1	1875000	856270	1018700	G3H316	G3H316_CRIGR	2134;2602;3883;9625;9952	5	5	6	5	5	6	5	5	6	5;5	5;5	5;5
1000	2	gi|354473082	PREDICTED: tubulin-specific chaperone A-like	gb|EGW04227.1|	I79_004625	13.656	117	13.7	13.7	13.7	4.56e-06	1.0444	1.0078	0.48077	0.48868		1	8115100	3671500	4443600	G3H319	G3H319_CRIGR	1375;2606;3988;7169	4	4	4	4	4	4	4	4	4	4;4	4;4	4;4
1001	2	gi|344248207	60S ribosomal protein L4	gb|EGW04311.1|	I79_006739	32.178	286	22	22	15.4	2.36e-35	0.8959	0.85304	0.23016	0.12153	86.366	12	135810000	69873000	65933000	G3H8N3	G3H8N3_CRIGR	765;1371;7868;9792	4	5	6	2	3	3	2	3	3	4;4;4	2;2;2	2;2;2
1002	1	gi|344248210	Lactase-like protein	gb|EGW04314.1|	I79_006744	53.857	477	5.2	5.2	5.2	4.69e-16	0.84463	0.79386	0.15011	0.16791		1	10991000	6133400	4857200	G3H8N4	G3H8N4_CRIGR	1876;4478;8309	3	3	3	3	3	3	3	3	3	3;3	3;3	3;3
1003	1	gi|344248250	Triosephosphate isomerase	gb|EGW04354.1|	I79_012448	16.434	150	23.3	9.3	9.3	1.9e-100						0	0	0	0	G3HNV4	G3HNV4_CRIGR	9010	1	1	2	1	1	2	1	1	2	1;1	1;1	1;1
1004	2	gi|344248261	Nucleoside diphosphate kinase, mitochondrial	gb|EGW04365.1|	I79_007877	25.072	228	13.6	13.6	13.6	2.19e-26						0	0	0	0	G3HBS8	G3HBS8_CRIGR	883;884;1985;2893;6128;6654;6735;7758;8037;8963;9086;9276	12	12	16	12	12	16	9	9	13	12;12;4	12;12;4	9;9;4
1005	2	gi|354478763	PREDICTED: hematological and neurological expressed 1-like protein-like	gb|EGW04419.1|	I79_007934	21.021	199	7	7	7	2.29e-32						0	0	0	0	G3HBY2	G3HBY2_CRIGR	758;3704;8435	3	3	4	3	3	4	3	3	4	3;3	3;3	3;3
1006	2	gi|344248321	Nucleoside diphosphate kinase 3	gb|EGW04425.1|	I79_007940	19.095	169	7.1	7.1	7.1	0.011216	1.6078	1.5687	0.056935	0.060471		1	4295800	1609700	2686100	G3HBN6	G3HBN6_CRIGR	243;474;2030;3074;4939;5061;5388;5779;6211;7215;8185;8331	12	13	16	12	13	16	12	13	16	12;12;11	12;12;11	12;12;11
1007	2	gi|344248332	NADH dehydrogenase	gb|EGW04436.1|	I79_007951	21.048	176	31.8	31.8	31.8	1.84e-77	1.3692	1.3152	0.17507	0.17516	21.051	8	4967100	1906600	3060500	G3HBP7	G3HBP7_CRIGR	381;4090	2	3	3	1	1	1	1	1	1	2;2	1;1	1;1
1008	18	gi|344248333	40S ribosomal protein S2	gb|EGW04437.1|	I79_007954	31.175	293	33.4	33.4	25.6	1.25e-73	0.8803	0.97233	0.42214	0.36252	40.837	31	147400000	67557000	79841000	G3HBP8	G3HBP8_CRIGR	1071;4637;5756;6647;7620;9651	6	7	7	6	7	7	6	7	7	6;6	6;6	6;6
1009	2	gi|344248335	Transducin beta-like protein 3	gb|EGW04439.1|	I79_007957	88.048	802	3	3	3	7.98e-10						0	0	0	0	G3HBQ0	G3HBQ0_CRIGR	2116;5169;7718;8315	4	5	5	4	5	5	4	5	5	4;4	4;4	4;4
1010	2	gi|344248351	Phosphoglycolate phosphatase	gb|EGW04455.1|	I79_007975	59.604	617	9.4	9.4	9.4	7.08e-13	0.97591	0.96499	0.40991	0.4422		1	5145700	2541100	2604500	G3HBR6	G3HBR6_CRIGR	7824	1	1	1	1	1	1	1	1	1	1;1;1;1	1;1;1;1	1;1;1;1
1011	3	gi|344248371	4F2 cell-surface antigen heavy chain	gb|EGW04475.1|	I79_023340	57.879	524	6.5	6.5	6.5	1.41e-16	1.3675	1.3806	0.13299	0.12573	6.9492	3	29296000	11397000	17900000	G3IHN6	G3IHN6_CRIGR	220;8380;8763;10075	4	5	7	4	5	7	4	5	7	4;4	4;4	4;4
1012	1	gi|344248424	Sentrin-specific protease 8	gb|EGW04528.1|	I79_004883	24.445	214	6.5	6.5	6.5	1.81e-05						0	0	0	0	G3H3Q4	G3H3Q4_CRIGR	5994;6613;6729;6730;6797;8710;9132;9146;9846;10067	10	10	14	10	10	14	10	10	14	10;10;4	10;10;4	10;10;4
1013	2	gi|344248510	Importin subunit alpha-3	gb|EGW04614.1|	I79_006766	55.023	497	9.5	9.5	9.5	8.55e-32	1.0262	1.0407	0.46999	0.48303	9.9467	3	42065000	20932000	21133000	G3H8Q6	G3H8Q6_CRIGR	789;1159;1696;2845;3312;5483;6268	7	9	11	7	9	11	2	3	3	7;7;4;4	7;7;4;4	2;2;2;2
1014	2	gi|354476692	PREDICTED: sacsin	gb|EGW04618.1|	I79_006770	524.06	4610	0.3	0.3	0.3	0.025609	1.3074	1.2469	0.23005	0.22743		1	4222500	1968200	2254200	G3H8R0	G3H8R0_CRIGR	3123;5778	2	2	2	2	2	2	2	2	2	2;2	2;2	2;2
1015	2	gi|344248516	Mitochondrial intermediate peptidase	gb|EGW04620.1|	I79_006773	81.424	718	2.9	2.9	2.9	3.92e-07						0	0	0	0	G3H8R2	G3H8R2_CRIGR	2638;4708;5029	3	3	3	3	3	3	3	3	3	3;3	3;3	3;3
1016	2	gi|344248533	Electron transfer flavoprotein subunit beta	gb|EGW04637.1|	I79_021695	27.705	255	35.7	35.7	35.7	3.62e-185	1.5041	1.6358	0.041399	0.043467	4.9189	8	93917000	35959000	57958000	G3IDB9	G3IDB9_CRIGR	764;7867	2	2	3	2	2	3	2	2	3	2;2;2	2;2;2	2;2;2
1017	2	gi|344248556	Galactokinase	gb|EGW04660.1|	I79_014328	42.77	397	7.6	7.6	7.6	0.0025223						0	0	0	0	G3HTU8	G3HTU8_CRIGR	1716	1	1	1	1	1	1	1	1	1	1;1;1	1;1;1	1;1;1
1018	2	gi|354489461	PREDICTED: tripartite motif-containing protein 47-like	gb|EGW04665.1|	I79_014333	52.878	476	7.8	7.8	7.8	4.63e-65						0	0	0	0	G3HTV3	G3HTV3_CRIGR	5210;7020;8410	3	3	4	3	3	4	3	3	4	3;3	3;3	3;3
1019	2	gi|354489476	PREDICTED: signal recognition particle 68 kDa protein-like	gb|EGW04679.1|	I79_014347	77.736	683	1.9	1.9	1.9	3.73e-06						0	0	0	0	G3HTW7	G3HTW7_CRIGR	924	1	1	2	1	1	2	1	1	2	1;1	1;1	1;1
1020	2	gi|344248597	Programmed cell death 6-interacting protein	gb|EGW04701.1|	I79_004454	95.922	867	23.6	23.6	23.6	1.22e-202	0.72254	0.74659	0.098505	0.022862	51.027	14	107860000	58742000	49122000	G3H2N6	G3H2N6_CRIGR	968;1513;3963;5321;5762;7602	6	6	8	5	5	7	5	5	7	6	5	5
1021	2	gi|344248602	F-box/LRR-repeat protein 2	gb|EGW04706.1|	I79_004459	61.215	539	2.4	2.4	2.4	0.01128						0	0	0	0	G3H2P1	G3H2P1_CRIGR	5553	1	1	1	1	1	1	1	1	1	1;1	1;1	1;1
1022	2	gi|354472813	PREDICTED: cytoplasmic dynein 1 light intermediate chain 1-like	gb|EGW04711.1|	I79_004464	54.11	494	20	20	20	9.88e-59	1.0437	1.1524	0.32662	0.31812	28.741	8	23460000	11446000	12014000	G3H2P6	G3H2P6_CRIGR	5855;7155;8112	3	3	3	3	3	3	3	3	3	3;3	3;3	3;3
1023	1	gi|344248631	1-acyl-sn-glycerol-3-phosphate acyltransferase epsilon	gb|EGW04735.1|	I79_007741	30.049	262	4.6	4.6	4.6	0.024739						0	0	0	0	G3HBB6	G3HBB6_CRIGR	551	1	1	1	1	1	1	1	1	1	1;1;1	1;1;1	1;1;1
1024	1	gi|344248643	Tripeptidyl-peptidase 2	gb|EGW04747.1|	I79_022562	6.099	56	30.4	30.4	30.4	0.0020209	0.96706	0.94851	0.38244	0.39527	19.646	2	9000800	4307900	4693000	G3IFN9	G3IFN9_CRIGR	5438	1	1	1	1	1	1	1	1	1	1;1	1;1	1;1
1025	2	gi|344248652	Conserved oligomeric Golgi complex subunit 8	gb|EGW04756.1|	I79_016681	70.615	632	3.3	3.3	3.3	2.69e-14	0.9122	0.95268	0.38938	0.42504	25.8	2	1570500	714690	855790	G3I010	G3I010_CRIGR	931;1057;1418;2194;3878;3906;3907;4138;4662;7503	10	13	22	10	13	22	10	13	22	10;9;9;9	10;9;9;9	10;9;9;9
1026	2	gi|344248657	NAD(P)H dehydrogenase	gb|EGW04761.1|	I79_016687	31.015	274	2.9	2.9	2.9	0.0018863	0.83997	0.89124	0.28879	0.30522	5.8765	2	22103000	11572000	10531000	G3I015	G3I015_CRIGR	7746	1	1	1	1	1	1	1	1	1	1;1	1;1	1;1
1027	2	gi|344248660	26S proteasome non-ATPase regulatory subunit 7	gb|EGW04764.1|	I79_016691	36.496	320	27.8	27.8	27.8	6.58e-186	1.0397	1.0858	0.40865	0.40084	3.0353	4	32105000	15468000	16636000	G3I018	G3I018_CRIGR	259	1	1	1	1	1	1	1	1	1	1;1	1;1	1;1
1028	5	gi|344248666	60S ribosomal protein L11	gb|EGW04770.1|	I79_012069	20.268	178	12.9	12.9	12.9	1.1e-54	1.0458	1.0801	0.41626	0.42876	13.269	54	484850000	227640000	257210000	G3HMV2	G3HMV2_CRIGR	1797;1850;5739;6345;6426;6762	6	7	7	6	7	7	6	7	7	6	6	6
1029	1	gi|344248667	Acyl-protein thioesterase 2	gb|EGW04771.1|	I79_012070	5.6984	54	77.8	77.8	77.8	1.8e-21						0	0	0	0	G3HMV3	G3HMV3_CRIGR	6571;8169	2	2	4	2	2	4	2	2	4	2	2	2
1030	2	gi|354485616	PREDICTED: hydroxymethylglutaryl-CoA lyase, mitochondrial-like	gb|EGW04774.1|	I79_012073	27.756	262	13.7	13.7	13.7	4.82e-16	1.5082	1.6659	0.035791	0.039087		1	1152000	472270	679710	G3HMV6	G3HMV6_CRIGR	541;1430;1962;5637;5844;5849;6456	7	7	12	7	7	12	7	7	12	7;7	7;7	7;7
1031	2	gi|354490946	PREDICTED: superoxide dismutase	gb|EGW04791.1|	I79_015272	24.64	222	15.3	15.3	15.3	2.8e-64	1.4897	1.3987	0.12299	0.1252		1	60045	24696	35349	G3HWB8	G3HWB8_CRIGR	166;225;307;347;467;571;623;709;876;889;899;1003;1005;1011;1188;1189;1608;1703;1732;1741;1825;2141;2413;2726;2942;2945;3287;3380;3763;4289;4686;5586;5686;5754;5850;5993;7240;7245;7278;7327;7334;7722;7725;7761;8133;8175;8176;8184;8190;8693;8744;8841;8956;9220;9395;9461;9467;9469;9604;9803;9807;9808;9940;10014;10071	65	72	108	65	72	108	64	71	106	65;65	65;65	64;64
1032	2	gi|354490960	PREDICTED: ezrin	gb|EGW04796.1|	I79_015278	74.987	638	20.2	16	13	2.01e-104	1.0071	0.9679	0.41477	0.35192	68.669	26	84700000	43762000	40938000	G3HWC3	G3HWC3_CRIGR	2327;2478;2701;2779;6128;6589;6654;7758;8108;9277	10	12	15	7	9	12	7	9	12	10;10	7;7	7;7
1033	2	gi|354482575	PREDICTED: histone deacetylase 2-like	gb|EGW04832.1|	I79_010219	53.95	476	6.1	3.6	3.6	1.22e-15						0	0	0	0	G3HHV8	G3HHV8_CRIGR	1791;9355	2	2	3	2	2	3	2	2	3	2;2	2;2	2;2
1034	2	gi|344248736	Synaptotagmin-8	gb|EGW04840.1|	I79_018508	58.841	518	2.5	2.5	2.5	9.75e-10	0.77493	0.72182	0.076387	0.12893	15.357	2	67234	38279	28955	G3I4W8	G3I4W8_CRIGR	850	1	1	1	1	1	1	1	1	1	1;1	1;1	1;1
1035	2	gi|344248739	39S ribosomal protein L23, mitochondrial	gb|EGW04843.1|	I79_018511	16.979	146	8.9	8.9	8.9	9.75e-10						0	0	0	0	G3I4X1	G3I4X1_CRIGR	5671	1	1	2	1	1	2	1	1	2	1;1;1	1;1;1	1;1;1
1036	2	gi|344248806	Peroxidasin-like	gb|EGW04910.1|	I79_007809	165.36	1475	0.9	0.9	0.9	0.011227						0	0	0	0	G3HBI1	G3HBI1_CRIGR	7013	1	1	2	1	1	2	1	1	2	1;1;1;1	1;1;1;1	1;1;1;1
1037	7	gi|344248857	40S ribosomal protein S18	gb|EGW04961.1|	I79_003466	18.872	160	23.1	23.1	23.1	1.25e-31	0.83899	0.86056	0.24136	0.13293	10.201	10	96836000	50483000	46353000	G3H018	G3H018_CRIGR	1737;6245;7219	3	3	6	1	1	2	1	1	2	3;3	1;1	1;1
1038	2	gi|344248912	PRA1 family protein 3	gb|EGW05016.1|	I79_000373	21.504	188	10.6	10.6	10.6	3.22e-19						0	0	0	0	G3GS61	G3GS61_CRIGR	5781;8088	2	2	2	2	2	2	2	2	2	2;2;2;2	2;2;2;2	2;2;2;2
1039	2	gi|344248933	COP9 signalosome complex subunit 6	gb|EGW05037.1|	I79_018695	37.848	343	45.8	45.8	45.8	2.26e-66	0.90538	0.93271	0.3562	0.27062	10.294	8	45049000	22845000	22204000	G3I5F0	G3I5F0_CRIGR	2503;5525;5702;6909;7036	5	5	6	5	5	6	5	5	6	5;5	5;5	5;5
1040	2	gi|354505731	PREDICTED: lipoamide acyltransferase component of branched-chain alpha-keto acid dehydrogenase complex, mitochondrial	gb|EGW05081.1|	I79_024231	50.605	458	4.6	4.6	4.6	0.011201						0	0	0	0	G3IK38	G3IK38_CRIGR	3884;7452;9578	3	3	5	3	3	5	3	3	5	3;3	3;3	3;3
1041	3	gi|354500373	PREDICTED: nucleophosmin-like	gb|EGW05086.1|	I79_020971	35.842	325	26.2	26.2	26.2	1.81e-194	1.0445	1.0908	0.40209	0.41441	23.634	25	156690000	75740000	80948000	G3IBF1	G3IBF1_CRIGR	2440;3119;4896;5041;6847	5	5	6	5	5	6	5	5	6	5;5	5;5	5;5
1042	2	gi|354504649	PREDICTED: sterol-4-alpha-carboxylate 3-dehydrogenase, decarboxylating-like, partial	gb|EGW05091.1|	I79_023549	20.296	184	16.8	16.8	16.8	1.15e-12						0	0	0	0	G3II81	G3II81_CRIGR	6630;8303	2	2	2	2	2	2	2	2	2	2;2	2;2	2;2
1043	1	gi|344249005	Translocation protein SEC62	gb|EGW05109.1|	I79_010306	57.247	504	4.8	4.8	4.8	2.66e-14	5.2974	5.5256	2.8e-10	1.28e-09	1.0461	2	328790	19562	309230	G3HI41	G3HI41_CRIGR	3333;5612	2	2	3	2	2	3	2	2	3	2;2	2;2	2;2
1044	2	gi|344249060	Sideroflexin-3	gb|EGW05164.1|	I79_021686	35.492	321	27.4	27.4	17.1	7.23e-157	1.5063	1.523	0.070428	0.073784	15.124	8	128180000	49443000	78733000	G3IDB0	G3IDB0_CRIGR	9280	1	1	1	1	1	1	1	1	1	1;1	1;1	1;1
1045	2	gi|344249075	Ras-related protein Rab-18	gb|EGW05179.1|	I79_004870	23.016	206	43.2	43.2	43.2	2.14e-85	1.1915	1.139	0.34224	0.33383	11.628	14	31706000	14134000	17572000	G3H3P1	G3H3P1_CRIGR	6490;8671	2	2	2	2	2	2	2	2	2	2;2	2;2	2;2
1046	2	gi|344249103	Ran GTPase-activating protein 1	gb|EGW05207.1|	I79_018572	63.142	586	4.1	4.1	4.1	3.05e-08	1.1902	1.1461	0.33385	0.32539		1	8431800	3640900	4790800	G3I531	G3I531_CRIGR	83;1029;1030;2553;3319;3665;4013;5456;7483;9219;9718	11	12	22	11	12	22	3	4	7	11;11;4;4;3;3;2;1;1;1;1;1	11;11;4;4;3;3;2;1;1;1;1;1	3;3;0;0;1;1;1;0;0;1;0;1
1047	2	gi|354496486	PREDICTED: hsc70-interacting protein-like, partial	gb|EGW05215.1|	I79_018582	35.038	313	14.1	14.1	14.1	2.21e-17	0.80026	0.78629	0.14104	0.15866	18.752	5	21071000	10897000	10175000	G3I539	G3I539_CRIGR	1400;2294;2862	3	3	3	3	3	3	3	3	3	3;3	3;3	3;3
1048	8	gi|344249116	60S ribosomal protein L31	gb|EGW05220.1|	I79_006331	14.32	125	26.4	26.4	26.4	5.58e-49	0.98198	0.96875	0.41618	0.35396	8.3234	5	115880000	57606000	58274000	G3H7J9	G3H7J9_CRIGR	556;2052;2529;3225;3386;4728;6573;7547;9274	9	10	14	9	10	14	9	10	14	9;9;9	9;9;9	9;9;9
1049	3	gi|344249122	T-complex protein 1 subunit epsilon	gb|EGW05226.1|	I79_006338	59.534	541	41.8	41.8	41.8	2.92e-134	1.0002	1.0437	0.46583	0.47884	10.097	18	233170000	112150000	121020000	G3H7K5	G3H7K5_CRIGR	475;874;1826;5108;5132;5806;6678;8462;9746	9	10	14	9	10	14	9	10	14	9;9	9;9	9;9
1050	2	gi|344249123	Carboxymethylenebutenolidase-like	gb|EGW05227.1|	I79_006339	27.967	245	5.7	5.7	5.7	0.010025	0.92534	1.0023	0.47174	0.49334		1	152210	76276	75935	G3H7K6	G3H7K6_CRIGR	251;252	2	2	4	2	2	4	2	2	4	2;2	2;2	2;2
1051	3	gi|344249151	Chromobox protein-like 1	gb|EGW05255.1|	I79_005678	32.437	289	15.2	9.7	9.7	6.18e-95	1.0662	1.0047	0.4758	0.49668	14.575	4	150390	71364	79028	G3H5T7	G3H5T7_CRIGR	2008;3609;7605	3	3	4	3	3	4	3	3	4	3;3	3;3	3;3
1052	2	gi|354474786	PREDICTED: CDK5 regulatory subunit-associated protein 3	gb|EGW05258.1|	I79_005682	57.025	502	2.8	2.8	2.8	0.000761						0	0	0	0	G3H5U0	G3H5U0_CRIGR	256;610;7105	3	4	5	3	4	5	3	4	5	3;3;3	3;3;3	3;3;3
1053	2	gi|344249161	39S ribosomal protein L10, mitochondrial	gb|EGW05265.1|	I79_005689	29.135	262	7.3	7.3	7.3	6.97e-37						0	0	0	0	G3H5U7	G3H5U7_CRIGR	245;6576;6577	3	3	3	3	3	3	2	2	2	3;3;1;1;1	3;3;1;1;1	2;2;0;0;0
1054	4	gi|354474809	PREDICTED: proteasome subunit beta type-3-like	gb|EGW05278.1|	I79_005704	22.979	205	34.1	34.1	34.1	8.71e-188	0.96075	0.91599	0.32868	0.23463	13.578	21	52330000	28516000	23814000	G3H5W0	G3H5W0_CRIGR	611;3933;4386;8091	4	4	7	4	4	7	4	4	7	4;3	4;3	4;3
1055	4	gi|354474871	PREDICTED: phosphatidylinositol-5-phosphate 4-kinase type-2 beta	gb|EGW05279.1|	I79_005705	46.828	410	7.8	7.8	7.8	1.83e-41	0.93264	0.94753	0.3808	0.41784		1	2251400	1096600	1154800	G3H5W1	G3H5W1_CRIGR	1094;1996;2344;3527;4059;4934;5163;6899;7275;9133	10	10	13	10	10	13	10	10	13	10;10	10;10	10;10
1056	4	gi|344249178	60S ribosomal protein L23	gb|EGW05282.1|	I79_005709	14.865	140	37.9	37.9	37.9	1.27e-232	1.0891	1.0845	0.41045	0.42288	15.502	42	279560000	111460000	168090000	G3H5W4	G3H5W4_CRIGR	3276;3396;6702;8872	4	4	5	4	4	5	4	4	5	4;4	4;4	4;4
1057	2	gi|354474875	PREDICTED: LIM and SH3 domain protein 1-like	gb|EGW05283.1|	I79_005710	28.315	248	10.9	10.9	10.9	3.59e-19						0	0	0	0	G3H5W5	G3H5W5_CRIGR	637;1721;2219;4083;5766;6000;6555;8497	8	8	11	8	8	11	8	8	11	8;8	8;8	8;8
1058	2	gi|354495851	PREDICTED: transcription initiation factor IIB-like	gb|EGW05303.1|	I79_018233	53.376	477	4.2	4.2	4.2	0.040969	0.75984	0.7909	0.14652	0.20579		1	641040	314650	326400	G3I458	G3I458_CRIGR	278;3547	2	2	3	2	2	3	2	2	3	2;2	2;2	2;2
1059	1	gi|344249217	Transcription elongation regulator 1	gb|EGW05321.1|	I79_010041	48.24	414	6.8	6.8	6.8	1.08e-12						0	0	0	0	G3HHE1	G3HHE1_CRIGR	1415;3964;8298	3	5	7	3	5	7	3	5	7	3	3	3
1060	2	gi|354482284	PREDICTED: RNA-binding protein 27	gb|EGW05322.1|	I79_010042	116.65	1043	1.6	1.6	1.6	2.09e-06						0	0	0	0	G3HHE2	G3HHE2_CRIGR	4092	1	1	1	1	1	1	1	1	1	1;1;1;1;1	1;1;1;1;1	1;1;1;1;1
1061	2	gi|354486715	PREDICTED: small nuclear ribonucleoprotein Sm D2-like	gb|EGW05352.1|	I79_012663	15.858	139	13.7	13.7	13.7	5.26e-97	0.96097	0.93388	0.35813	0.37203	9.8302	4	33821000	17647000	16174000	G3HPF1	G3HPF1_CRIGR	1862;4968;6834	3	3	4	3	3	4	3	3	4	3;3	3;3	3;3
1062	3	gi|354497705	PREDICTED: 40S ribosomal protein S12-like	gb|EGW05383.1|	I79_019322	20.78	191	12	12	12	2.66e-29	0.78016	0.75884	0.11071	0.028944	6.0075	14	153950000	82749000	71203000	G3I737	G3I737_CRIGR	1262;5196;6425	3	3	4	3	3	4	3	3	4	3;3;3;3;3;3;3;2;2;1;1;1	3;3;3;3;3;3;3;2;2;1;1;1	3;3;3;3;3;3;3;2;2;1;1;1
1063	2	gi|344249303	Ras-related protein Rap-2b	gb|EGW05407.1|	I79_011483	20.504	183	20.8	20.8	15.3	7.37e-20	0.70053	0.69193	0.054253	0.10113		1	1307600	648860	658740	G3HL97	G3HL97_CRIGR	9103	1	1	1	1	1	1	1	1	1	1;1;1;1	1;1;1;1	1;1;1;1
1064	2	gi|354501878	PREDICTED: LOW QUALITY PROTEIN: putative helicase MOV-10-like	gb|EGW05423.1|	I79_021856	119.77	1069	1.3	1.3	1.3	2.65e-13						0	0	0	0	G3IDS3	G3IDS3_CRIGR	6590	1	1	1	1	1	1	1	1	1	1;1	1;1	1;1
1065	6	gi|344249320	Rho-related GTP-binding protein RhoC	gb|EGW05424.1|	I79_021857	22.006	193	26.9	26.9	6.2	6.7e-152	1.2167	1.1548	0.32381	0.31529	6.0021	10	34828000	15076000	19751000	G3IDS4	G3IDS4_CRIGR	3048;3294;5275;7220	4	6	7	1	1	1	1	1	1	4	1	1
1066	2	gi|354502505	PREDICTED: succinate dehydrogenase assembly factor 2, mitochondrial-like, partial	gb|EGW05475.1|	I79_022213	19.03	159	9.4	9.4	9.4	0.025265						0	0	0	0	G3IER1	G3IER1_CRIGR	254;810;835;890;1968;2474;4067;5251;5708;6443;7053;7054;7280;7543;8921;9928	16	19	23	16	19	23	3	3	3	16;16	16;16	3;3
1067	3	gi|354502497	PREDICTED: cleavage and polyadenylation specificity factor subunit 7 isoform 1	ref|XP_003513322.1|	I79_022214	52.023	471	5.3	5.3	5.3	2.18e-09	0.53913	0.58825	0.011393	0.033888		1	1022100	617120	404960	G3IER2	G3IER2_CRIGR	590	1	1	1	1	1	1	1	1	1	1;1	1;1	1;1
1068	2	gi|344249396	Exportin-2	gb|EGW05500.1|	I79_009067	110.37	971	33.6	33.6	33.6	1.12e-243	1.0934	1.1459	0.33407	0.3453	13.129	33	157330000	73516000	83809000	G3HES3	G3HES3_CRIGR	4284;5831	2	2	2	2	2	2	2	2	2	2;2;1	2;2;1	2;2;1
1069	2	gi|344249404	Prostacyclin synthase	gb|EGW05508.1|	I79_009078	57.117	501	32.9	32.9	32.9	7.31e-130	1.6408	1.6294	0.042689	0.044816	32.12	15	210610000	78681000	131930000	G3HET1	G3HET1_CRIGR	117;4817	2	2	2	2	2	2	2	2	2	2;2	2;2	2;2
1070	2	gi|344249419	Activity-dependent neuroprotector homeobox protein	gb|EGW05523.1|	I79_009093	123.51	1102	2.4	2.4	2.4	1.95e-07	0.72982	0.83322	0.20168	0.25977	14.354	3	199890	114060	85823	G3HEU6	G3HEU6_CRIGR	982;3781;3950;5677;6513;8160;9288;9579	8	8	9	8	8	9	7	7	8	8;6;1	8;6;1	7;5;0
1071	2	gi|344249425	Ribonuclease inhibitor	gb|EGW05529.1|	I79_017958	50.021	456	14	14	14	1.13e-44	1.1399	1.1787	0.29734	0.29108		1	5510200	1878400	3631800	G3I3F3	G3I3F3_CRIGR	1604	1	1	1	1	1	1	1	1	1	1;1	1;1	1;1
1072	7	gi|344249426	GTPase HRas	gb|EGW05530.1|	I79_017960	21.298	189	27.5	27.5	7.9	1.08e-06	0.49599	0.52274	0.0028391	0.012957		1	146490	93189	53305	G3I3F4	G3I3F4_CRIGR	1666;3833	2	2	3	2	2	3	2	2	3	2;2	2;2	2;2
1073	4	gi|344249444	60S acidic ribosomal protein P2	gb|EGW05548.1|	I79_017979	11.681	115	41.7	41.7	27	1.11e-81	0.98568	0.97285	0.42301	0.36378	31.812	12	149390000	74591000	74801000	G3I3H2	G3I3H2_CRIGR	693;1821;1999;3797;3913;6366;6897	7	7	11	7	7	11	7	7	11	7;7	7;7	7;7
1074	1	gi|344249452	AP-2 complex subunit alpha-2	gb|EGW05556.1|	I79_017988	103.93	938	30.3	1.4	1.4	7.66e-86						0	0	0	0	G3I3I0	G3I3I0_CRIGR	477;1119;1480;2653;5429;5445;5648;7923;8636;9181	10	12	17	10	12	17	10	12	17	10;10	10;10	10;10
1075	1	gi|344249471	Triosephosphate isomerase	gb|EGW05575.1|	I79_017439	20.407	187	27.8	9.6	9.6	2.36e-79	0.93575	0.90425	0.30962	0.32538	17.54	8	21694000	11061000	10633000	G3I216	G3I216_CRIGR	2651;6841;7774;8452	4	4	6	4	4	6	4	4	6	4;4	4;4	4;4
1076	3	gi|354488457	PREDICTED: putative oxidoreductase GLYR1 isoform 1	gb|EGW05580.1|	I79_013678	60.179	552	2.4	2.4	2.4	2.94e-36						0	0	0	0	G3HS52	G3HS52_CRIGR	4197	1	1	1	1	1	1	1	1	1	1;1	1;1	1;1
1077	2	gi|344249491	Heme oxygenase 2	gb|EGW05595.1|	I79_013693	36.143	316	38.9	38.9	38.9	1.61e-109	1.3795	1.4364	0.10426	0.097755	12.773	7	30143000	11265000	18879000	G3HS67	G3HS67_CRIGR	6507	1	1	1	1	1	1	1	1	1	1;1	1;1	1;1
1078	4	gi|354488481	PREDICTED: dnaJ homolog subfamily A member 3, mitochondrial isoform 1	gb|EGW05597.1|	I79_013695	52.108	480	3.3	3.3	3.3	6.02e-05	1.7472	1.8599	0.013693	0.015899		1	3506800	1241700	2265100	G3HS69	G3HS69_CRIGR	1247;8520	2	3	3	2	3	3	2	3	3	2;2	2;2	2;2
1079	2	gi|354488489	PREDICTED: coronin-7	gb|EGW05600.1|	I79_013698	114.48	1046	1.2	1.2	1.2	4.41e-61						0	0	0	0	G3HS72	G3HS72_CRIGR	742;1756;6287;9109	4	4	4	4	4	4	1	1	1	4	4	1
1080	2	gi|344249502	Sarcalumenin	gb|EGW05606.1|	I79_013704	101.68	935	11.2	11.2	11.2	3.36e-26	1.0255	1.0931	0.39917	0.39125	12.931	7	29487000	14585000	14903000	G3HS78	G3HS78_CRIGR	2000;5975;6148;6262	4	4	5	4	4	5	4	4	5	4;4	4;4	4;4
1081	2	gi|344249530	EPM2A-interacting protein 1	gb|EGW05634.1|	I79_014128	70.016	606	15	15	15	1.45e-65	0.75777	0.80452	0.16336	0.18135	6.6648	2	8740600	4761000	3979600	G3HTA6	G3HTA6_CRIGR	52;1287;5255;5503	4	4	6	4	4	6	4	4	6	4;4;3;3;3;3;3;3;2;2	4;4;3;3;3;3;3;3;2;2	4;4;3;3;3;3;3;3;2;2
1082	2	gi|354470906	PREDICTED: ras-related protein Rab-6B-like, partial	gb|EGW05639.1|	I79_003223	18.612	165	20.6	13.3	13.3	7.55e-17	1.1546	1.0988	0.39179	0.38029		1	184690	75767	108920	G3GZG4	G3GZG4_CRIGR	8778	1	1	1	1	1	1	1	1	1	1;1	1;1	1;1
1083	2	gi|354470908	PREDICTED: serotransferrin-like	gb|EGW05640.1|	I79_003224	107	968	6	6	6	6.23e-94	1.1438	1.1883	0.28705	0.27841	2.0062	3	27543000	12717000	14826000	G3GZG5	G3GZG5_CRIGR	7174	1	2	2	1	2	2	1	2	2	1;1	1;1	1;1
1084	2	gi|354470930	PREDICTED: WD repeat-containing protein 82-like	gb|EGW05670.1|	I79_003259	39.197	353	11.3	11.3	11.3	1.97e-13	0.8497	0.84546	0.2191	0.23703	8.6013	3	16064000	8272900	7791200	G3GZF9	G3GZF9_CRIGR	63;2072	2	2	2	2	2	2	2	2	2	2;2	2;2	2;2
1085	1	gi|344249568	Toll-like receptor 9	gb|EGW05672.1|	I79_003262	139.81	1239	1.3	1.3	1.3	6.83e-13						0	0	0	0	G3GZG1	G3GZG1_CRIGR	1840;3520;4536;5314;6153;6323	6	8	10	6	8	10	6	8	10	6;6;2;2	6;6;2;2	6;6;2;2
1086	7	gi|344249576	60S ribosomal protein L27a	gb|EGW05680.1|	I79_018135	16.577	148	14.9	14.9	14.9	2.51e-21	0.95001	0.90965	0.31837	0.22157		1	41423000	20555000	20868000	G3I3W6	G3I3W6_CRIGR	1827	1	1	2	1	1	2	1	1	2	1;1	1;1	1;1
1087	2	gi|344249603	EMILIN-2	gb|EGW05707.1|	I79_019976	237.74	2121	0.8	0.8	0.8	0.026216						0	0	0	0	G3I8U4	G3I8U4_CRIGR	4493	1	1	1	1	1	1	1	1	1	1;1;1	1;1;1	1;1;1
1088	3	gi|344249612	ATP synthase subunit g, mitochondrial	gb|EGW05716.1|	I79_018828	5.8588	53	41.5	41.5	41.5	1.01e-43	1.5235	1.4319	0.10632	0.11113	18.017	3	47256000	18770000	28485000	G3I5S2	G3I5S2_CRIGR	838;1026;3960;7491	4	4	7	4	4	7	4	4	7	4;4	4;4	4;4
1089	2	gi|344249617	Coatomer subunit delta	gb|EGW05721.1|	I79_018833	57.229	511	19.8	19.8	19.8	2.16e-72	0.78605	0.80705	0.16659	0.06518	7.0879	9	121330000	65368000	55963000	G3I5S7	G3I5S7_CRIGR	1184;1437;1804;2119;2297;2400;2412;4194;4195;4402;4642;4693;4694;5066;5176;5403;5614;5623;6007;6498;7209;7210;7674;8357;8549;8626;8815;8827;8836	29	35	50	29	35	50	26	32	45	29;29;28;28;26;26;26;2;2	29;29;28;28;26;26;26;2;2	26;26;25;25;23;23;23;2;2
1090	2	gi|344249623	putative ATP-dependent RNA helicase DDX6	gb|EGW05727.1|	I79_018840	54.372	483	3.5	3.5	3.5	5.68e-14	0.72426	0.83648	0.20626	0.26408		1	3815100	1786700	2028400	G3I5T3	G3I5T3_CRIGR	6;7117	2	2	2	2	2	2	2	2	2	2;2	2;2	2;2
1091	2	gi|344249628	Acetyl-CoA acetyltransferase, cytosolic	gb|EGW05732.1|	I79_009782	40.997	397	13.9	13.9	3.5	1.78e-15						0	0	0	0	G3HGP4	G3HGP4_CRIGR	113;236;353;356;454;647;818;952;1473;1572;1783;1947;2268;2473;2487;2719;2796;3372;3377;3378;3610;3715;3758;4392;4503;4580;4596;4599;4729;4791;4904;5185;5327;5379;5446;5599;5732;5794;6053;6499;6543;7291;7292;7896;7922;8314;8469;8683;8908;8949;8994;9375;9493;9617;9627;9761;9843;9845;9854	59	69	97	59	69	97	59	69	97	59;58;55;1	59;58;55;1	59;58;55;1
1092	2	gi|344249631	39S ribosomal protein L18, mitochondrial	gb|EGW05735.1|	I79_009787	22.408	196	4.6	4.6	4.6	0.00010785						0	0	0	0	G3HGP7	G3HGP7_CRIGR	1573;8287;8566	3	4	5	3	4	5	3	4	5	3;3	3;3	3;3
1093	2	gi|354500932	PREDICTED: transmembrane protein 65-like	gb|EGW05752.1|	I79_021288	27.687	259	4.2	4.2	4.2	0.028154	1.5489	1.5043	0.076742	0.071204	19.582	2	10758000	3973000	6785000	G3IC98	G3IC98_CRIGR	4335	1	1	1	1	1	1	1	1	1	1;1	1;1	1;1
1094	3	gi|344249658	Fumarate hydratase, mitochondrial	gb|EGW05762.1|	I79_005991	54.389	507	30.8	30.8	30.8	1.54e-47	1.3238	1.3394	0.15834	0.16501	9.1467	12	59666000	23489000	36178000	G3H6M5	G3H6M5_CRIGR	1989;2019;5013;9752	4	4	4	4	4	4	4	4	4	4;4	4;4	4;4
1095	9	gi|344249684	60S ribosomal protein L5	gb|EGW05788.1|	I79_012334	34.413	297	42.4	11.8	11.8	7.54e-204						0	0	0	0	G3HNJ6	G3HNJ6_CRIGR	9269	1	1	1	1	1	1	1	1	1	1;1	1;1	1;1
1096	2	gi|344249692	Dihydropyrimidinase-related protein 2	gb|EGW05796.1|	I79_012342	62.247	572	50.9	50.9	42.3	1.18e-252	0.9308	0.94831	0.3821	0.30588	40.008	18	186640000	99961000	86681000	G3HNK4	G3HNK4_CRIGR	116;1146;2799	3	3	6	3	3	6	3	3	6	3;3	3;3	3;3
1097	2	gi|354476906	PREDICTED: prostaglandin F2 receptor negative regulator	gb|EGW05800.1|	I79_006863	99.616	887	5.1	5.1	5.1	3.9e-37						0	0	0	0	G3H902	G3H902_CRIGR	2150;2697	2	2	3	2	2	3	2	2	3	2;2	2;2	2;2
1098	5	gi|344249723	Protein sel-1-like 1	gb|EGW05827.1|	I79_007325	88.526	794	7.1	7.1	7.1	1e-13	1.1802	1.2626	0.21636	0.21445		1	2077600	940500	1137100	G3HA80	G3HA80_CRIGR	1488	1	1	2	1	1	2	1	1	2	1;1	1;1	1;1
1099	2	gi|354498908	PREDICTED: uncharacterized protein KIAA0090-like, partial	gb|EGW05853.1|	I79_020037	92.951	825	5.1	5.1	5.1	3.42e-10	1.2488	1.2442	0.2325	0.22396	5.5495	2	8604200	3913500	4690700	G3I904	G3I904_CRIGR	463;532;858;8075;9873	5	5	6	5	5	6	5	5	6	5;5	5;5	5;5
1100	2	gi|354498914	PREDICTED: delta-1-pyrroline-5-carboxylate dehydrogenase, mitochondrial-like	gb|EGW05858.1|	I79_020042	74.238	682	5.1	5.1	5.1	1.45e-41	1.5177	1.6844	0.032716	0.035927	11.153	2	3066800	1138400	1928400	G3I909	G3I909_CRIGR	402	1	1	1	1	1	1	1	1	1	1;1	1;1	1;1
1101	2	gi|344249783	Omega-amidase NIT2	gb|EGW05887.1|	I79_012003	30.537	276	19.9	19.9	19.9	1.13e-50	1.1596	1.2332	0.2426	0.23402	1.3388	2	15511000	7266800	8244100	G3HMN4	G3HMN4_CRIGR	2324	1	1	1	1	1	1	1	1	1	1;1;1;1	1;1;1;1	1;1;1;1
1102	2	gi|354485509	PREDICTED: mitochondrial import receptor subunit TOM70-like	gb|EGW05889.1|	I79_012005	57.504	506	9.9	9.9	9.9	2.88e-05	1.7664	1.8551	0.014028	0.012271	132.71	3	14216000	1731700	12485000	G3HMN6	G3HMN6_CRIGR	4875	1	1	1	1	1	1	1	1	1	1;1	1;1	1;1
1103	2	gi|344249797	Phosphatidylinositol-binding clathrin assembly protein	gb|EGW05901.1|	I79_015831	65.655	604	7.8	7.8	7.8	3.75e-11	0.25674	0.26742	1.51e-08	8.82e-08	9.3732	2	10544000	7676300	2867600	G3HXR8	G3HXR8_CRIGR	4460;9403	2	2	2	2	2	2	2	2	2	2;2	2;2	2;2
1104	2	gi|344249807	Band 4.1-like protein 2	gb|EGW05911.1|	I79_017569	115.59	1032	3.2	3.2	3.2	4.05e-15	0.74029	0.84344	0.21618	0.27337	17.584	5	3494000	2046700	1447400	G3I2D8	G3I2D8_CRIGR	5539;6141;7393	3	3	3	3	3	3	3	3	3	3;3	3;3	3;3
1105	2	gi|344249819	Activator of 90 kDa heat shock protein ATPase-like 1	gb|EGW05923.1|	I79_005789	38.129	338	9.5	9.5	9.5	3.88e-09	0.93224	0.9883	0.4487	0.4583	44.399	3	12640000	5027800	7612400	G3H638	G3H638_CRIGR	231;654;1263;1912;2069;2496;2538;5927;6428;9763	10	10	11	10	10	11	10	10	11	10;10;10	10;10;10	10;10;10
1106	4	gi|344249834	Enhanced at puberty protein 1	gb|EGW05938.1|	I79_005804	80.13	772	4	4	4	1.72e-14	0.70695	0.74162	0.093785	0.14926		1	3591300	1979600	1611700	G3H653	G3H653_CRIGR	8474	1	1	2	1	1	2	1	1	2	1;1	1;1	1;1
1107	2	gi|354497793	PREDICTED: heterogeneous nuclear ribonucleoprotein D0-like	gb|EGW05947.1|	I79_019367	32.556	286	14.3	11.5	11.5	2.66e-27	1.0076	1.0268	0.48971	0.49511	4.5139	6	45903000	22463000	23440000	G3I782	G3I782_CRIGR	3807;5115;6541;7011;9789	5	5	7	5	5	7	5	5	7	5;5	5;5	5;5
1108	4	gi|344249844	Heterogeneous nuclear ribonucleoprotein D-like	gb|EGW05948.1|	I79_019368	30.17	271	15.5	11.8	8.9	5.4e-08	0.98639	1.0384	0.47325	0.48632	14.374	6	35825000	17797000	18028000	G3I783	G3I783_CRIGR	514;1047;2442;2491;3270;3307;3846;4929;6611;8673;8768	11	11	13	11	11	13	11	11	13	11;11;11;4	11;11;11;4	11;11;11;4
1109	2	gi|344249845	Enolase-phosphatase E1	gb|EGW05949.1|	I79_019369	28.859	260	13.1	13.1	13.1	4.29e-05	1.1892	1.1591	0.31889	0.31143	28.556	2	2957600	1202200	1755400	G3I784	G3I784_CRIGR	3997	1	1	1	1	1	1	1	1	1	1;1;1;1	1;1;1;1	1;1;1;1
1110	2	gi|344249860	Ubiquitin-conjugating enzyme E2 K	gb|EGW05964.1|	I79_020977	22.406	200	6	6	6	3.06e-10						0	0	0	0	G3IBF7	G3IBF7_CRIGR	3064	1	1	1	1	1	1	1	1	1	1;1	1;1	1;1
1111	3	gi|354499837	PREDICTED: charged multivesicular body protein 5-like	gb|EGW05990.1|	I79_020617	24.55	219	11.9	11.9	11.9	0.00053051	0.86605	0.76064	0.11257	0.17015		1	4278700	2838700	1439900	G3IAJ4	G3IAJ4_CRIGR	2519	1	2	2	1	2	2	1	2	2	1	1	1
1112	2	gi|354480985	PREDICTED: C2 domain-containing protein 2-like	gb|EGW06042.1|	I79_009283	83.513	765	2.9	2.9	2.9	1.47e-07	0.72818	0.7862	0.14094	0.20008	62.712	2	2592000	1429900	1162100	G3HFC7	G3HFC7_CRIGR	538;1776;3283;6548;6586;7177;7720;9149;9583	9	9	11	9	9	11	9	9	11	9;9	9;9	9;9
1113	3	gi|354481317	PREDICTED: 39S ribosomal protein L22, mitochondrial-like isoform 2	ref|XP_003502848.1|	I79_009464	23.957	207	5.8	5.8	5.8	2.35e-07						0	0	0	0	G3HFU7	G3HFU7_CRIGR	5463;9160	2	2	2	2	2	2	2	2	2	2;2	2;2	2;2
1114	2	gi|344249954	La-related protein 1	gb|EGW06058.1|	I79_009468	66.254	571	14.7	14.7	14.7	5.87e-17	0.67304	0.69713	0.057754	0.1057	9.7527	2	4969200	2801300	2167900	G3HFV1	G3HFV1_CRIGR	6998;8447;8995;9378;9959	5	5	6	5	5	6	5	5	6	5;5	5;5	5;5
1115	2	gi|354485915	PREDICTED: coiled-coil domain-containing protein 22	gb|EGW06084.1|	I79_012249	70.955	627	3.3	3.3	3.3	1.08e-32						0	0	0	0	G3HNB2	G3HNB2_CRIGR	375;4022;8407;8951	4	4	6	4	4	6	3	3	5	4;4;3	4;4;3	3;3;2
1116	2	gi|344249996	Polyglutamine-binding protein 1	gb|EGW06100.1|	I79_012265	30.781	265	6.8	6.8	6.8	0.00022415	0.74036	0.75048	0.10229	0.15884		1	1319400	695720	623660	G3HNC8	G3HNC8_CRIGR	3431;4656;8293;8555	4	4	4	4	4	4	4	4	4	4;4	4;4	4;4
1117	2	gi|344249997	Mitochondrial import inner membrane translocase subunit Tim17-B	gb|EGW06101.1|	I79_012266	18.391	172	22.1	22.1	22.1	2.18e-08	1.5977	1.6702	0.035052	0.038328		1	708260	184670	523600	G3HNC9	G3HNC9_CRIGR	6903;9141	2	2	3	2	2	3	2	2	3	2;2	2;2	2;2
1118	2	gi|344250048	UPF0474 protein C5orf41-like	gb|EGW06152.1|	I79_007131	83.684	745	11.1	11.1	11.1	5.49e-24	1.4267	1.4504	0.097945	0.10243	13.333	7	44233000	16544000	27689000	G3H9Q1	G3H9Q1_CRIGR	4322	1	1	1	1	1	1	1	1	1	1;1;1	1;1;1	1;1;1
1119	2	gi|344250051	Vesicle transport protein SEC20	gb|EGW06155.1|	I79_007134	26.222	228	8.3	8.3	8.3	0.00011109						0	0	0	0	G3H9Q4	G3H9Q4_CRIGR	9393	1	2	3	1	2	3	1	2	3	1;1	1;1	1;1
1120	2	gi|344250066	UDP-N-acetylhexosamine pyrophosphorylase	gb|EGW06170.1|	I79_013109	58.716	522	6.3	6.3	6.3	9.66e-33	0.82278	0.87335	0.2608	0.31409		1	4062600	2310800	1751800	G3HQK5	G3HQK5_CRIGR	927;2018;4981;7043;7132;9429;9454	7	7	8	7	7	8	7	7	8	7;7	7;7	7;7
1121	2	gi|354468931	PREDICTED: actin-related protein 2/3 complex subunit 4-like	gb|EGW06193.1|	I79_002331	19.795	169	40.8	40.8	40.8	6.07e-53	0.9696	0.92726	0.3472	0.25867	2.1781	4	53384000	26777000	26607000	G3GX96	G3GX96_CRIGR	1270;3549;8161	3	3	4	3	3	4	3	3	4	3;3	3;3	3;3
1122	2	gi|344250104	Transmembrane protein 111	gb|EGW06208.1|	I79_002346	29.996	261	30.3	30.3	30.3	6.1e-163	1.1989	1.2799	0.20205	0.19372	24.919	4	13654000	6174700	7478900	G3GX34	G3GX34_CRIGR	7719	1	1	1	1	1	1	1	1	1	1;1;1	1;1;1	1;1;1
1123	2	gi|344250114	Protein SEC13-like	gb|EGW06218.1|	I79_002356	35.547	322	23.3	23.3	23.3	2.95e-54	0.8343	0.85508	0.23318	0.28907		1	5578800	2530700	3048100	G3GX44	G3GX44_CRIGR	4440;7015	2	2	3	2	2	3	2	2	3	2;2;1;1;1	2;2;1;1;1	2;2;1;1;1
1124	3	gi|354468999	PREDICTED: hepatocyte growth factor-regulated tyrosine kinase substrate isoform 2	gb|EGW06249.1|	I79_002390	86.873	783	1.5	1.5	1.5	0.00011322						0	0	0	0	G3GX75	G3GX75_CRIGR	746;5295;6806	3	4	5	3	4	5	3	4	5	3;3	3;3	3;3
1125	2	gi|344250146	Mitochondrial dicarboxylate carrier	gb|EGW06250.1|	I79_002391	31.647	286	5.6	5.6	5.6	4.92e-34	1.5842	1.5179	0.072114	0.075559		1	5559500	1691400	3868100	G3GX76	G3GX76_CRIGR	3809	1	1	1	1	1	1	1	1	1	1	1	1
1126	2	gi|344250155	Rho GDP-dissociation inhibitor 1	gb|EGW06259.1|	I79_002400	23.423	204	59.8	59.8	59.8	0	0.99425	1.0253	0.49184	0.49149	22.279	35	856160000	414900000	441260000	G3GXB0	G3GXB0_CRIGR	1201;2733;2797;4399;5644;7643	6	6	9	6	6	9	6	6	9	6;6	6;6	6;6
1127	2	gi|354469136	PREDICTED: THO complex subunit 4-like	gb|EGW06260.1|	I79_002401	22.82	212	20.8	20.8	20.8	2.5e-33						0	0	0	0	G3GXB1	G3GXB1_CRIGR	2075;6587	2	2	2	2	2	2	2	2	2	2;2	2;2	2;2
1128	5	gi|344250182	Fatty acid synthase	gb|EGW06286.1|	I79_002427	271.86	2503	21	21	14.9	0	1.0583	1.0133	0.48985	0.46241	24.564	66	480020000	222240000	257780000	G3GXD7	G3GXD7_CRIGR	1609	1	1	1	1	1	1	1	1	1	1	1	1
1129	2	gi|344250195	Uncharacterized protein C17orf62-like	gb|EGW06299.1|	I79_002440	27.279	246	11.4	11.4	11.4	3.18e-14	1.2254	1.2826	0.19983	0.19874		1	210370	82283	128090	G3GXF0	G3GXF0_CRIGR	3192;4903	2	2	3	2	2	3	2	2	3	2;2	2;2	2;2
1130	3	gi|354485469	PREDICTED: serine/threonine-protein kinase PLK4-like isoform 1	gb|EGW06341.1|	I79_011969	104.78	932	0.9	0.9	0.9	0.031893						0	0	0	0	G3HMK5	G3HMK5_CRIGR	795;8341	2	2	3	2	2	3	2	2	3	2;2	2;2	2;2
1131	1	gi|344250273	Spectrin beta chain, brain 2	gb|EGW06377.1|	I79_018396	9.1966	81	17.3	17.3	17.3	0.012006						0	0	0	0	G3I4L3	G3I4L3_CRIGR	2435	1	1	1	1	1	1	1	1	1	1;1	1;1	1;1
1132	3	gi|344250276	Pyruvate carboxylase, mitochondrial	gb|EGW06380.1|	PC I79_018399	129.78	1178	8.9	8.9	8.9	1.96e-36	1.337	1.2998	0.18643	0.18599		1	4576400	1842400	2734000	G3I4L6	G3I4L6_CRIGR	5506;6987;7348	3	3	4	3	3	4	1	1	2	3;3;1;1;1;1;1	3;3;1;1;1;1;1	1;1;0;0;0;0;0
1133	2	gi|344250281	Claudin-3	gb|EGW06385.1|	I79_024913	23.276	219	12.8	12.8	12.8	1.54e-43	0.67954	0.64976	0.031073	0.040345	10.508	2	10317000	6334000	3982900	G3ILY7	G3ILY7_CRIGR	6845	1	1	1	1	1	1	1	1	1	1;1	1;1	1;1
1134	4	gi|354486249	PREDICTED: rRNA 2'-O-methyltransferase fibrillarin-like	gb|EGW06397.1|	I79_012386	34.639	333	51.7	51.7	51.7	3.09e-187	0.94488	1.0097	0.48392	0.45354	11.111	30	239680000	113350000	126330000	G3HNP4	G3HNP4_CRIGR	6675;8023;8389	3	3	4	3	3	4	3	3	4	3;3;2	3;3;2	3;3;2
1135	2	gi|354486253	PREDICTED: 26S protease regulatory subunit 6B-like	gb|EGW06399.1|	I79_012389	63.533	568	19.5	19.5	19.5	2.93e-62	0.92283	0.88886	0.28502	0.18115	13.826	6	52675000	25504000	27171000	G3HNP6	G3HNP6_CRIGR	1812;3066;5042;6441;7858;8181;9407;9805	8	8	10	5	5	7	5	5	7	8;8	5;5	5;5
1136	2	gi|354486265	PREDICTED: uncharacterized protein C19orf47 homolog	gb|EGW06407.1|	I79_012397	42.683	398	4.5	4.5	4.5	5.12e-12						0	0	0	0	G3HNQ4	G3HNQ4_CRIGR	865;1560;6484;7179;7520;7981;9878;9896	8	9	13	6	6	9	6	6	9	8;8;2;2;1	6;6;1;1;1	6;6;1;1;1
1137	2	gi|344250304	Phospholipase D3	gb|EGW06408.1|	I79_012398	54.444	488	2.5	2.5	2.5	0.0025518						0	0	0	0	G3HNQ5	G3HNQ5_CRIGR	5923	1	2	3	1	2	3	1	2	3	1;1;1;1;1;1;1;1	1;1;1;1;1;1;1;1	1;1;1;1;1;1;1;1
1138	1	gi|344250309	Flavin reductase	gb|EGW06413.1|	I79_012403	8.0961	72	34.7	34.7	34.7	1.35e-05						0	0	0	0	G3HNR0	G3HNR0_CRIGR	4776;7234	2	2	2	2	2	2	2	2	2	2;2	2;2	2;2
1139	2	gi|354489843	PREDICTED: protein ERGIC-53-like	gb|EGW06502.1|	I79_014598	56.239	493	22.3	22.3	22.3	2.04e-127	1.3516	1.4416	0.10187	0.10651	20.469	9	176500000	71494000	105000000	G3HUI7	G3HUI7_CRIGR	5012	1	1	1	1	1	1	1	1	1	1;1	1;1	1;1
1140	2	gi|354474475	PREDICTED: U2 small nuclear ribonucleoprotein A'-like	gb|EGW06559.1|	I79_005480	25.559	230	16.1	16.1	16.1	5.13e-63	0.98812	1.0256	0.49142	0.48473	0.73165	2	23241000	11881000	11360000	G3H5A2	G3H5A2_CRIGR	6905	1	1	1	1	1	1	1	1	1	1;1	1;1	1;1
1141	2	gi|344250468	DNA replication licensing factor MCM4	gb|EGW06572.1|	I79_017612	96.542	862	10.7	10.7	10.7	1.54e-20	1.0508	1.0714	0.42787	0.41444		1	5309300	2633400	2675900	G3I2I1	G3I2I1_CRIGR	5725;8720	2	2	2	2	2	2	2	2	2	2;2	2;2	2;2
1142	2	gi|344250474	Leucine-rich repeat-containing protein 40	gb|EGW06578.1|	I79_007716	67.512	602	2.7	2.7	2.7	0.013193						0	0	0	0	G3HB92	G3HB92_CRIGR	735;3521;3524	3	3	4	3	3	4	3	3	4	3;3	3;3	3;3
1143	2	gi|354482671	PREDICTED: integrator complex subunit 8	gb|EGW06623.1|	I79_010281	100.94	886	2.5	2.5	2.5	7.9e-09						0	0	0	0	G3HI17	G3HI17_CRIGR	177	1	1	1	1	1	1	1	1	1	1;1	1;1	1;1
1144	2	gi|354501441	PREDICTED: nuclear pore complex protein Nup54-like	gb|EGW06643.1|	I79_021582	55.539	509	2.6	2.6	2.6	6.14e-27						0	0	0	0	G3ID20	G3ID20_CRIGR	310;3543	2	2	2	2	2	2	2	2	2	2;2	2;2	2;2
1145	2	gi|354501449	PREDICTED: lysosome membrane protein 2	gb|EGW06644.1|	I79_021583	52.796	469	10.2	10.2	10.2	2.06e-16	1.367	1.3494	0.15184	0.1442	15.475	4	29414000	13474000	15940000	G3ID21	G3ID21_CRIGR	3256;4816	2	3	3	2	3	3	2	3	3	2;2	2;2	2;2
1146	2	gi|344250553	Delta-aminolevulinic acid dehydratase	gb|EGW06657.1|	I79_010261	36.163	330	19.7	19.7	19.7	7.88e-91	1.0264	1.0454	0.46345	0.44819	3.3348	2	2993400	1407300	1586000	G3HHZ9	G3HHZ9_CRIGR	5;1161	2	2	2	2	2	2	2	2	2	2;2	2;2	2;2
1147	2	gi|354482667	PREDICTED: FK506-binding protein 15	gb|EGW06664.1|	I79_010268	146.92	1339	2.6	2.6	2.6	1.08e-08						0	0	0	0	G3HI06	G3HI06_CRIGR	5282;9923	2	2	3	2	2	3	2	2	3	2;2	2;2	2;2
1148	4	gi|344250566	Myosin-9	gb|EGW06670.1|	I79_023145	225.79	1948	37.7	37.7	31.2	0	1.1706	1.0815	0.41429	0.42677	22.702	150	1585900000	700920000	884960000	G3IH63	G3IH63_CRIGR	606;6705	2	2	3	2	2	3	2	2	3	2	2	2
1149	5	gi|344250582	Catenin alpha-1	gb|EGW06686.1|	I79_009138	100.1	906	13.8	13.8	13.8	1.06e-67	0.82888	0.85386	0.23138	0.24915	9.8608	5	21170000	10973000	10197000	G3HEY9	G3HEY9_CRIGR	3759;7489;9021;9123	4	4	5	4	4	5	4	4	5	4;4	4;4	4;4
1150	2	gi|354480472	PREDICTED: epidermal growth factor receptor	gb|EGW06709.1|	I79_008941	134.43	1204	1.8	1.8	1.8	0.00059168						0	0	0	0	G3HEF7	G3HEF7_CRIGR	5861	1	1	1	1	1	1	1	1	1	1;1	1;1	1;1
1151	2	gi|344250607	CB1 cannabinoid receptor-interacting protein 1	gb|EGW06711.1|	I79_008943	18.658	164	16.5	16.5	16.5	8.67e-09	0.94293	0.90816	0.31595	0.33149	2.7367	4	28412000	14476000	13936000	G3HEF9	G3HEF9_CRIGR	861;3063;8399	3	3	4	3	3	4	3	3	4	3;3	3;3	3;3
1152	2	gi|344250619	Protein FAM49A	gb|EGW06723.1|	I79_009342	37.342	323	4	4	4	1.65e-06	0.68263	0.5382	0.0040825	0.016647		1	5864200	3270700	2593400	G3HFI4	G3HFI4_CRIGR	2483	1	1	1	1	1	1	1	1	1	1;1	1;1	1;1
1153	2	gi|344250638	Transmembrane protein 109	gb|EGW06742.1|	I79_021946	26.192	242	5	5	5	4.76e-18						0	0	0	0	G3IE05	G3IE05_CRIGR	612;658;787;1626;3383;3646;3789;4470;8667	9	9	9	9	9	9	9	9	9	9;9	9;9	9;9
1154	2	gi|344250648	Xaa-Pro aminopeptidase 1	gb|EGW06752.1|	I79_020582	69.857	623	10.4	10.4	10.4	6.23e-05	1.0561	1.0092	0.48312	0.49723		1	5883000	2714500	3168500	G3IAG0	G3IAG0_CRIGR	7924;8613	2	2	2	2	2	2	2	2	2	2;2	2;2	2;2
1155	3	gi|346227183	guanine nucleotide-binding protein G(q) subunit alpha	ref|NP_001230981.1|	GNAQ	42.158	359	4.2	4.2	4.2	4.16e-15						0	0	0	0	Q3HR10	Q3HR10_CRIGR	2184;8194;9801	3	4	5	3	4	5	3	4	5	3;3;3;3;3;1;1;1;1;1;1;1;1;1	3;3;3;3;3;1;1;1;1;1;1;1;1;1	3;3;3;3;3;1;1;1;1;1;1;1;1;1
1156	2	gi|344250721	60S ribosomal protein L7-like 1	gb|EGW06825.1|	I79_013324	28.472	246	9.8	9.8	9.8	0.017195	0.89561	0.92782	0.34811	0.36243	1.9995	3	15047000	7602200	7444900	G3HR61	G3HR61_CRIGR	7270	1	1	1	1	1	1	1	1	1	1	1	1
1157	2	gi|354487884	PREDICTED: protein canopy homolog 3-like	gb|EGW06827.1|	I79_013326	30.705	274	12.4	12.4	12.4	9.16e-07	1.2441	1.2843	0.19845	0.19744		1	3929500	1744000	2185400	G3HR63	G3HR63_CRIGR	7034;7464;7484	3	3	3	3	3	3	3	3	3	3;3	3;3	3;3
1158	2	gi|344250737	39S ribosomal protein L2, mitochondrial	gb|EGW06841.1|	I79_013340	33.17	304	4.6	4.6	4.6	0.011227						0	0	0	0	G3HR77	G3HR77_CRIGR	6696	1	1	1	1	1	1	1	1	1	1	1	1
1159	2	gi|344250760	Peptidyl-prolyl cis-trans isomerase FKBP1A	gb|EGW06864.1|	I79_006109	8.8471	79	17.7	17.7	17.7	9.37e-61						0	0	0	0	G3H6Y5	G3H6Y5_CRIGR	114;332;845;995;1311;1383;1795;2094;3601;3620;3840;4051;4631;4679;4874;5654;6409;6493;6523;6738;7070;7385;7590;8085;8431;8509;8728;8785;8798;9750	30	31	37	24	24	27	23	23	26	30;30	24;24	23;23
1160	3	gi|344250761	NSFL1 cofactor p47	gb|EGW06865.1|	I79_006110	41.009	372	27.4	27.4	27.4	1.91e-243	0.89613	0.94196	0.37154	0.41004		1	3378300	1862900	1515400	G3H6Y6	G3H6Y6_CRIGR	565;2732;10053	3	3	3	3	3	3	3	3	3	3;3;1;1;1	3;3;1;1;1	3;3;1;1;1
1161	1	gi|344250768	40S ribosomal protein S2	gb|EGW06872.1|	I79_006117	8.5985	78	44.9	15.4	15.4	3.44e-39						0	0	0	0	G3H6Z3	G3H6Z3_CRIGR	745;2104;2563;3162;5097;6582	6	6	6	6	6	6	6	6	6	6;6	6;6	6;6
1162	2	gi|354475605	PREDICTED: glycogen phosphorylase, brain form	gb|EGW06873.1|	I79_006118	87.953	769	18.1	18.1	12.2	4.84e-100	0.96869	0.9933	0.45698	0.46615	15.083	4	22611000	11721000	10889000	G3H6Z4	G3H6Z4_CRIGR	4898	1	1	1	1	1	1	1	1	1	1;1	1;1	1;1
1163	2	gi|344250793	Surfeit locus protein 4	gb|EGW06897.1|	I79_020326	29.403	260	15	15	15	2.12e-70						0	0	0	0	G3I9S0	G3I9S0_CRIGR	766;1371;7868;9418;9793	5	7	9	5	7	9	2	4	5	5;5	5;5	2;2
1164	2	gi|344250809	Poly(rC)-binding protein 1	gb|EGW06913.1|	I79_015737	37.497	356	43.5	37.9	37.9	7.36e-95	0.86949	0.85418	0.23185	0.12323	25.837	13	178950000	91590000	87355000	G3HXL1	G3HXL1_CRIGR	7049	1	1	1	1	1	1	1	1	1	1;1	1;1	1;1
1165	2	gi|344250818	NFU1 iron-sulfur cluster scaffold-like, mitochondrial	gb|EGW06922.1|	I79_015748	37.121	328	21	21	16.8	1.8e-47	1.0332	1.0276	0.48853	0.4818	37.647	3	17037000	9621100	7416200	G3HXM0	G3HXM0_CRIGR	595	1	1	1	1	1	1	1	1	1	1;1	1;1	1;1
1166	2	gi|354488438	PREDICTED: dynactin subunit 4-like	gb|EGW06979.1|	I79_013672	49.184	433	14.5	14.5	14.5	1.34e-11	1.0294	1.059	0.44457	0.4372	12.208	2	14717000	7930300	6787200	G3HS46	G3HS46_CRIGR	1647;3695;5526;5803	4	4	7	4	4	7	4	4	7	4;4	4;4	4;4
1167	3	gi|354504123	PREDICTED: protein arginine N-methyltransferase 1 isoform 2	gb|EGW06988.1|	I79_023216	42.435	371	20.8	20.8	20.8	6.94e-58	0.87316	0.9454	0.37726	0.39033	9.9409	5	17874000	9002700	8871400	G3IHC7	G3IHC7_CRIGR	4058;8928	2	2	3	2	2	3	2	2	3	2;2;1;1	2;2;1;1	2;2;1;1
1168	2	gi|344250921	Kin of IRRE-like protein 1	gb|EGW07025.1|	I79_009573	87.031	789	1.9	1.9	1.9	0.017421						0	0	0	0	G3HG54	G3HG54_CRIGR	3673;4899	2	2	2	2	2	2	2	2	2	2;2;2;1	2;2;2;1	2;2;2;1
1169	2	gi|354481584	PREDICTED: hepatoma-derived growth factor-like	gb|EGW07040.1|	I79_009588	25.084	226	7.1	7.1	7.1	0.00066025	0.88951	0.91755	0.33124	0.37576		1	4085300	2177900	1907500	G3HG69	G3HG69_CRIGR	530;3914;4268;7400	4	4	5	4	4	5	4	4	5	4;4;3	4;4;3	4;4;3
1170	2	gi|344250938	39S ribosomal protein L24, mitochondrial	gb|EGW07042.1|	I79_009590	24.953	216	6	6	6	1.22e-05						0	0	0	0	G3HG71	G3HG71_CRIGR	1	1	1	2	1	1	2	1	1	2	1;1	1;1	1;1
1171	2	gi|354481588	PREDICTED: apolipoprotein A-I-binding protein-like	gb|EGW07049.1|	I79_009597	29.253	266	21.4	21.4	21.4	2.54e-40	1.2262	1.1807	0.29516	0.28654	13.092	2	14175000	5999300	8175600	G3HG78	G3HG78_CRIGR	1502;1698;1923;3787;4234;6214;6430;9038	8	11	14	8	11	14	8	11	14	8;7;5	8;7;5	8;7;5
1172	2	gi|344250946	Ras GTPase-activating-like protein IQGAP3	gb|EGW07050.1|	I79_009598	185.63	1633	2.7	2.7	2.7	4.9e-14						0	0	0	0	G3HG79	G3HG79_CRIGR	1410;6365;7311;7598;8200;8523;9006;9470	8	8	11	8	8	11	8	8	11	8;7;1	8;7;1	8;7;1
1173	2	gi|344250950	T-complex protein 1 subunit gamma	gb|EGW07054.1|	I79_009604	60.619	545	35.2	35.2	35.2	0	1.0978	1.1469	0.33296	0.34416	17.877	17	331720000	150570000	181150000	G3HG83	G3HG83_CRIGR	915;1856;2816;7089	4	7	10	4	7	10	3	5	8	4;4	4;4	3;3
1174	2	gi|344250970	Rho guanine nucleotide exchange factor 2	gb|EGW07074.1|	I79_009624	116.41	1031	1.5	1.5	1.5	4.16e-15						0	0	0	0	G3HGA3	G3HGA3_CRIGR	1432;5025;5592;6466;9653	5	6	7	5	6	7	5	6	7	5;5	5;5	5;5
1175	2	gi|354494465	PREDICTED: developmentally-regulated GTP-binding protein 1	gb|EGW07107.1|	I79_017418	40.52	367	3.8	3.8	3.8	4.81e-18	0.54646	0.55583	0.006008	0.0091867	12.563	2	9594800	6047500	3547300	G3I1Z7	G3I1Z7_CRIGR	39;3615;4467;5892;7386;7979	6	6	9	6	6	9	6	6	9	6;6;4	6;6;4	6;6;4
1176	2	gi|354474318	PREDICTED: talin-2-like	gb|EGW07150.1|	I79_005377	272.04	2545	10.2	7.8	7.8	2.53e-105	0.7946	0.7554	0.1072	0.12366	30.532	3	8558100	4227000	4331100	G3H510	G3H510_CRIGR	2513;2962;5896;6893;7999	5	6	8	3	4	5	3	4	5	5;5	3;3	3;3
1177	2	gi|344251051	Ras-related protein Rab-8B	gb|EGW07155.1|	I79_005384	23.63	207	17.4	6.8	6.8	9.12e-28						0	0	0	0	G3H515	G3H515_CRIGR	433;4953;6607	3	3	3	3	3	3	3	3	3	3;3	3;3	3;3
1178	3	gi|344251066	Sorting nexin-1	gb|EGW07170.1|	I79_005399	58.921	522	8	8	8	1.9e-12	0.80223	0.76116	0.11312	0.12984	16.339	2	17523000	9223100	8299600	G3H530	G3H530_CRIGR	725;943;998;1422;2762;3221;3469;3525;4371;4630;4700;4835;5078;5324;5406;5643;5727;5884;6505;6932;7055;7140;7472;7530;7575;7576;7577;7811;8264;8498;9143;9457;9701;9712	34	39	50	34	39	50	34	39	50	34;34;34	34;34;34	34;34;34
1179	2	gi|344251069	Peptidyl-prolyl cis-trans isomerase B	gb|EGW07173.1|	I79_005402	23.634	216	43.1	43.1	43.1	6.56e-207	1.1499	1.1682	0.30874	0.31947	17.387	63	1131600000	502330000	629240000	G3H533	G3H533_CRIGR	1198;1199;2965;6685;7095;7231;8307	7	9	10	7	9	10	6	8	9	7;7	7;7	6;6
1180	2	gi|344251092	40S ribosomal protein S23	gb|EGW07196.1|	I79_014147	15.918	142	26.8	19	19	1.76e-24						0	0	0	0	G3HTC5	G3HTC5_CRIGR	3494;7236	2	2	3	2	2	3	2	2	3	2;2	2;2	2;2
1181	2	gi|344251100	Solute carrier family 25 member 40	gb|EGW07204.1|	I79_013601	39.986	355	3.9	3.9	3.9	1.3e-05						0	0	0	0	G3HRX6	G3HRX6_CRIGR	2301;5420;5434	3	3	4	2	2	3	2	2	3	3;3;3	2;2;2	2;2;2
1182	4	gi|354505956	PREDICTED: phosphoserine aminotransferase isoform 1	gb|EGW07213.1|	I79_024382	41.013	372	18.8	18.8	18.8	6.56e-63	0.94778	0.96286	0.40635	0.33991	4.8001	5	72237000	37161000	35076000	G3IKH9	G3IKH9_CRIGR	7998	1	1	2	1	1	2	1	1	2	1;1	1;1	1;1
1183	5	gi|344251139	Protein phosphatase 1 regulatory subunit 12A	gb|EGW07243.1|	I79_016312	109.73	982	3.1	3.1	3.1	4.39e-05						0	0	0	0	G3HZ17	G3HZ17_CRIGR	2766;6399;6983	3	3	5	3	3	5	3	3	5	3;3	3;3	3;3
1184	2	gi|344251191	Pyruvate dehydrogenase phosphatase regulatory subunit, mitochondrial	gb|EGW07295.1|	I79_017868	99.296	878	4.2	4.2	4.2	1.26e-07	1.3996	1.4833	0.08447	0.087726		1	4144400	1790600	2353800	G3I367	G3I367_CRIGR	2238;3135;5897	3	3	4	3	3	4	3	3	4	3;3	3;3	3;3
1185	2	gi|344251221	Friend virus susceptibility protein 1	gb|EGW07325.1|	I79_018461	32.368	284	16.5	16.5	16.5	0.030305						0	0	0	0	G3I4S4	G3I4S4_CRIGR	2138;2636;2920	3	3	3	3	3	3	3	3	3	3;3	3;3	3;3
1186	2	gi|354496289	PREDICTED: UPF0510 protein INM02-like	gb|EGW07333.1|	I79_018470	24.107	226	7.5	7.5	7.5	0.0014438						0	0	0	0	G3I4T2	G3I4T2_CRIGR	9477	1	1	1	1	1	1	1	1	1	1;1	1;1	1;1
1187	4	gi|344254344	Oligosaccharyltransferase complex subunit OSTC	gb|EGW10448.1|	I79_023162	18.117	161	7.5	7.5	7.5	8.1e-12	1.4131	1.3666	0.14121	0.13377	15.499	3	15241000	6477300	8763900	G3IH78	G3IH78_CRIGR	6404;8344	2	3	3	2	3	3	2	3	3	2;2	2;2	2;2
1188	4	gi|354495146	PREDICTED: hydroxyacyl-coenzyme A dehydrogenase, mitochondrial-like	gb|EGW07349.1|	I79_017834	30.637	280	26.1	26.1	26.1	1.36e-74	1.4214	1.3176	0.17336	0.16536	20.919	9	19405000	7408700	11996000	G3I334	G3I334_CRIGR	4908;6025;7482;8232;8745;10054;10060	7	8	9	7	8	9	7	8	9	7;7	7;7	7;7
1189	2	gi|344251256	Annexin A11	gb|EGW07360.1|	I79_010006	54.178	503	14.3	14.3	14.3	5.12e-67	1.4004	1.6723	0.034699	0.031324	22.62	2	9528600	3020400	6508200	G3HHA9	G3HHA9_CRIGR	2053	1	1	1	1	1	1	1	1	1	1;1	1;1	1;1
1190	2	gi|354482235	PREDICTED: zinc finger CCHC domain-containing protein 24-like, partial	gb|EGW07361.1|	I79_010007	26.358	235	7.2	7.2	7.2	6.01e-07	1.0639	1.1744	0.302	0.29548	16.478	2	2269900	1055100	1214800	G3HHA8	G3HHA8_CRIGR	984	1	1	1	1	1	1	1	1	1	1	1	1
1191	2	gi|354495168	PREDICTED: U4/U6 small nuclear ribonucleoprotein Prp31	gb|EGW07369.1|	I79_017847	56.812	509	6.1	6.1	6.1	1.46e-07						0	0	0	0	G3I346	G3I346_CRIGR	2504;2815	2	2	2	2	2	2	2	2	2	2;2	2;2	2;2
1192	3	gi|354495178	PREDICTED: 40S ribosomal protein S9-like	gb|EGW07374.1|	I79_017852	18.491	163	17.2	17.2	17.2	1.52e-40	0.90327	0.88594	0.28041	0.1758	11.779	8	93559000	47947000	45612000	G3I351	G3I351_CRIGR	500;630;652;1178;3175;6873;8099;8698;9027	9	10	17	9	10	17	9	10	17	9;9;1	9;9;1	9;9;1
1193	2	gi|344251302	Negative elongation factor B	gb|EGW07406.1|	I79_022724	65.731	580	8.8	8.8	8.8	0.036492	0.80282	0.88346	0.27652	0.32809		1	2569300	1408200	1161100	G3IG47	G3IG47_CRIGR	1916;3272	2	2	2	2	2	2	2	2	2	2;2;1;1	2;2;1;1	2;2;1;1
1194	2	gi|344251305	Phosphoglucomutase-like protein 5	gb|EGW07409.1|	I79_022570	52.969	480	3.1	3.1	3.1	4.15e-21						0	0	0	0	G3IFP7	G3IFP7_CRIGR	3742;9299	2	2	2	2	2	2	2	2	2	2;2;2	2;2;2	2;2;2
1195	2	gi|344251321	hypothetical protein I79_004254	gb|EGW07425.1|	I79_004254	111.84	972	6.1	6.1	6.1	3.04e-07	0.85284	0.86909	0.25427	0.30822	0.84765	2	4666300	2212100	2454200	G3H283	G3H283_CRIGR	521;3422	2	2	2	2	2	2	2	2	2	2;2	2;2	2;2
1196	2	gi|344251322	Endoplasmic reticulum protein ERp29	gb|EGW07426.1|	I79_004255	28.603	260	21.2	21.2	21.2	4.09e-42	1.2683	1.3181	0.17301	0.18016	5.5109	9	97807000	41671000	56136000	G3H284	G3H284_CRIGR	6816	1	1	1	1	1	1	1	1	1	1;1;1;1;1;1;1;1	1;1;1;1;1;1;1;1	1;1;1;1;1;1;1;1
1197	2	gi|344251342	Vacuolar protein sorting-associated protein 29	gb|EGW07446.1|	I79_004275	20.624	183	19.7	19.7	19.7	1.44e-15	0.86861	0.85154	0.22796	0.24577	9.5877	7	24275000	12597000	11678000	G3H2A5	G3H2A5_CRIGR	9308	1	1	1	1	1	1	1	1	1	1;1;1;1;1	1;1;1;1;1	1;1;1;1;1
1198	2	gi|344251348	Anaphase-promoting complex subunit 7	gb|EGW07452.1|	I79_004281	63.025	565	4.2	4.2	4.2	5.18e-53						0	0	0	0	G3H237	G3H237_CRIGR	1173	1	1	1	1	1	1	1	1	1	1;1	1;1	1;1
1199	2	gi|354472580	PREDICTED: sarcoplasmic/endoplasmic reticulum calcium ATPase 2-like	gb|EGW07454.1|	I79_004283	112.61	1022	2.7	2.7	2.7	3.38e-11	0.36707	0.37177	1.48e-05	4.2e-05	22.324	4	11910000	8362900	3547200	G3H239	G3H239_CRIGR	5287	1	1	1	1	1	1	1	1	1	1;1	1;1	1;1
1200	3	gi|344251355	Anaphase-promoting complex subunit 5	gb|EGW07459.1|	I79_004289	131.95	1188	2.9	2.9	2.9	0.031722	0.95387	0.9387	0.36613	0.40548	7.8572	2	4741600	2309900	2431600	G3H244	G3H244_CRIGR	4873;7960	2	2	2	2	2	2	2	2	2	2;2;2	2;2;2	2;2;2
1201	2	gi|344251367	26S proteasome non-ATPase regulatory subunit 9	gb|EGW07471.1|	I79_004301	24.658	222	11.3	11.3	11.3	0.00041764	0.82713	0.89807	0.29968	0.34845		1	116330	77071	39257	G3H256	G3H256_CRIGR	279;1392;2922	3	3	3	3	3	3	3	3	3	3;3	3;3	3;3
1202	2	gi|354472594	PREDICTED: interleukin-31-like	gb|EGW07477.1|	I79_004308	17.639	158	8.9	8.9	8.9	0.011227	1.139	1.2282	0.24729	0.24376		1	2725300	2451300	273960	G3H262	G3H262_CRIGR	2610;7439	2	2	2	2	2	2	2	2	2	2;2	2;2	2;2
1203	2	gi|354472598	PREDICTED: diablo homolog, mitochondrial-like	gb|EGW07480.1|	I79_004311	28.351	254	11.8	11.8	11.8	4.47e-25						0	0	0	0	G3H265	G3H265_CRIGR	537;1167	2	2	2	2	2	2	2	2	2	2;2	2;2	2;2
1204	2	gi|354492317	PREDICTED: isochorismatase domain-containing protein 2B, mitochondrial-like	gb|EGW07505.1|	I79_016113	27.762	250	9.2	9.2	9.2	1.66e-06						0	0	0	0	G3HYI0	G3HYI0_CRIGR	7958;9836	2	2	3	1	1	2	1	1	2	2	1	1
1205	1	gi|344251408	Splicing factor U2AF 65 kDa subunit	gb|EGW07512.1|	I79_016120	45.76	422	23.5	23.5	10.4	4.19e-34	0.96802	0.97134	0.4205	0.36016	7.6149	9	165420000	82340000	83080000	G3HYI7	G3HYI7_CRIGR	1282;3185;3189;3311;4257;6081	6	9	11	6	9	11	6	9	11	6	6	6
1206	3	gi|344251417	Putative deoxyribose-phosphate aldolase	gb|EGW07521.1|	I79_007226	37.066	341	15.2	15.2	15.2	1.49e-23	2.1787	1.967	0.0079467	0.0095683	119.76	2	3735400	1636100	2099400	G3H9Z3	G3H9Z3_CRIGR	1007;3721;4218;6746;6992	5	6	9	5	6	9	5	6	9	5;5;3;3	5;5;3;3	5;5;3;3
1207	2	gi|354477505	PREDICTED: serine-threonine kinase receptor-associated protein-like	gb|EGW07522.1|	I79_007227	40.613	372	28	28	28	1.13e-73	0.77807	0.79616	0.15292	0.055096	10.314	12	82781000	43719000	39062000	G3H9Z4	G3H9Z4_CRIGR	3243	1	2	2	1	2	2	1	2	2	1;1	1;1	1;1
1208	2	gi|344251419	Epidermal growth factor receptor kinase substrate 8	gb|EGW07523.1|	I79_007228	91.39	821	1.9	1.9	1.9	3.87e-06						0	0	0	0	G3H9Z5	G3H9Z5_CRIGR	5920	1	1	1	1	1	1	1	1	1	1;1	1;1	1;1
1209	2	gi|344251470	Small nuclear ribonucleoprotein Sm D1	gb|EGW07574.1|	I79_009701	13.281	119	45.4	45.4	45.4	5.99e-53	0.93581	0.92293	0.34007	0.3547	20.631	9	31428000	15442000	15986000	G3HGH4	G3HGH4_CRIGR	1107;1182;1622;2825;3709;4133;5832;5950;5953;8360;9551;10040;10070	13	13	18	13	13	18	13	13	18	13;13	13;13	13;13
1210	2	gi|354485381	PREDICTED: LOW QUALITY PROTEIN: amyloid beta A4 protein	gb|EGW07585.1|	I79_011926	84.964	754	2.1	2.1	2.1	0.014168	1.1695	1.1552	0.32341	0.31569		1	4095000	1854000	2241000	G3HMG4	G3HMG4_CRIGR	490;5437;5811;8530	4	4	4	4	4	4	4	4	4	4;4	4;4	4;4
1211	2	gi|354485385	PREDICTED: 39S ribosomal protein L39, mitochondrial-like	gb|EGW07587.1|	I79_011928	44.911	395	3.8	3.8	3.8	3.21e-07						0	0	0	0	G3HMG7	G3HMG7_CRIGR	1136;2728;3877;7830;8070;8943;9300	7	7	10	7	7	10	7	7	10	7;7	7;7	7;7
1212	2	gi|344251487	Nuclear RNA export factor 1	gb|EGW07591.1|	I79_023488	70.758	621	1.9	1.9	1.9	0.00023947	0.96428	1.0291	0.48641	0.47002		1	2152500	1077700	1074900	G3II27	G3II27_CRIGR	839;3972	2	2	4	2	2	4	2	2	4	2;2	2;2	2;2
1213	2	gi|354504582	PREDICTED: heterogeneous nuclear ribonucleoprotein U-like protein 2	gb|EGW07597.1|	I79_023494	79.012	684	12.6	12.6	12.6	1.62e-71	1.1847	1.1214	0.36337	0.35511	20.388	3	20914000	9163600	11750000	G3II33	G3II33_CRIGR	1315;1570;9201	3	3	5	1	1	1	1	1	1	3;3	1;1	1;1
1214	2	gi|344251559	GTP:AMP phosphotransferase mitochondrial	gb|EGW07663.1|	I79_013646	25.426	227	35.7	35.7	35.7	1.58e-111	1.5015	1.5056	0.076305	0.079908	11.147	8	119720000	42009000	77715000	G3HS21	G3HS21_CRIGR	5027	1	1	2	1	1	2	1	1	2	1;1	1;1	1;1
1215	2	gi|354490163	PREDICTED: niban-like protein 1-like	gb|EGW07686.1|	I79_014789	94.03	832	1.3	1.3	1.3	9.56e-21						0	0	0	0	G3HV16	G3HV16_CRIGR	6195;6256;7485;8857	4	5	6	4	5	6	4	5	6	4;4	4;4	4;4
1216	3	gi|354490165	PREDICTED: 60S ribosomal protein L12-like	gb|EGW07688.1|	I79_014791	22.593	208	31.7	31.7	24	2.14e-209	0.95021	0.96766	0.41436	0.35135	13.344	16	285900000	139500000	146390000	G3HV18	G3HV18_CRIGR	2107;5158	2	2	2	2	2	2	2	2	2	2;2	2;2	2;2
1217	3	gi|344251594	OCIA domain-containing protein 1	gb|EGW07698.1|	I79_022059	27.851	247	26.3	26.3	26.3	3.47e-07	1.4592	1.5051	0.076479	0.070951	6.8064	3	12465000	4911100	7554100	G3IEB4	G3IEB4_CRIGR	1710;4869;7634	3	3	3	3	3	3	3	3	3	3;3	3;3	3;3
1218	1	gi|344251617	Glyceraldehyde-3-phosphate dehydrogenase	gb|EGW07721.1|	I79_016405	22.448	206	8.3	8.3	8.3	5.68e-14	1.0994	1.1349	0.34708	0.33804		1	3832900	1825800	2007100	G3HZA8	G3HZA8_CRIGR	7410;8761	2	2	2	2	2	2	2	2	2	2;2	2;2	2;2
1219	2	gi|344251689	ATPase family AAA domain-containing protein 3	gb|EGW07793.1|	I79_018211	66.291	587	18.2	18.2	18.2	1.3e-133	1.4748	1.5885	0.051859	0.055382	5.4371	2	6745300	2470500	4274900	G3I432	G3I432_CRIGR	4375;4519	2	2	2	2	2	2	2	2	2	2;2;2	2;2;2	2;2;2
1220	2	gi|344251697	Aspartyl aminopeptidase	gb|EGW07801.1|	I79_018931	51.947	471	9.3	9.3	9.3	1.61e-27	1.0173	1.0277	0.48835	0.47187		1	3970300	1845900	2124400	G3I620	G3I620_CRIGR	796	1	1	1	1	1	1	1	1	1	1;1	1;1	1;1
1221	2	gi|354505448	PREDICTED: NHP2-like protein 1-like	gb|EGW07821.1|	I79_022499	14.596	132	9.1	9.1	9.1	1.53e-10	0.96091	0.9346	0.35933	0.39971		1	6532000	3098400	3433600	G3IFH7	G3IFH7_CRIGR	28;1773;2186;2684	4	5	7	4	5	7	4	5	7	4;4;1	4;4;1	4;4;1
1222	2	gi|354503024	PREDICTED: signal recognition particle 72 kDa protein-like	gb|EGW07830.1|	I79_022536	90.251	808	13.1	13.1	13.1	6.33e-50	1.01	1.0767	0.42067	0.413	30.996	8	26495000	13637000	12858000	G3IFL3	G3IFL3_CRIGR	10051	1	1	1	1	1	1	1	1	1	1;1	1;1	1;1
1223	2	gi|344251752	Serine/threonine-protein phosphatase 4 regulatory subunit 3B	gb|EGW07856.1|	I79_010933	153.18	1364	3.4	3.4	3.4	4.89e-16	1.3496	1.3403	0.15776	0.15001	11.789	4	21035000	9039200	11996000	G3HJT2	G3HJT2_CRIGR	2511;2909;4851;6668;9700	5	5	8	5	5	8	4	4	7	5;5;5	5;5;5	4;4;4
1224	1	gi|344251763	60S ribosomal protein L10	gb|EGW07867.1|	I79_021242	18.607	163	17.8	11	11	1.81e-52						0	0	0	0	G3IC54	G3IC54_CRIGR	1970;2817;6990;9673	4	4	5	4	4	5	4	4	5	4;4	4;4	4;4
1225	2	gi|344251787	Stomatin-like protein 2	gb|EGW07891.1|	I79_012143	38.199	353	15	15	15	9.43e-52						0	0	0	0	G3HN13	G3HN13_CRIGR	2672	1	1	1	1	1	1	1	1	1	1;1	1;1	1;1
1226	1	gi|344251788	Transitional endoplasmic reticulum ATPase	gb|EGW07892.1|	I79_012144	237.64	2171	17.7	17.7	17.7	0	0.94409	0.97402	0.42496	0.3666	23.057	76	736010000	360110000	375900000	G3HN14	G3HN14_CRIGR	7056;7468;9686	3	3	4	3	3	4	3	3	4	3;3;3	3;3;3	3;3;3
1227	2	gi|354480446	PREDICTED: zinc finger protein Gfi-1-like	gb|EGW07964.1|	I79_008906	37.586	338	2.7	2.7	2.7	0.035828	1.0297	1.0247	0.4926	0.4902	5.8785	5	377340000	187710000	189620000	G3HEC5	G3HEC5_CRIGR	2894	1	1	1	1	1	1	1	1	1	1;1	1;1	1;1
1228	2	gi|344251862	EVI5-like protein	gb|EGW07966.1|	I79_008908	95.022	825	1.5	1.5	1.5	0.024739	0.018792	0.01711	1.53e-64	7.99e-58		1	20073000	17755000	2317700	G3HEC6	G3HEC6_CRIGR	1568;4274;5943;7228;7350;9724	6	6	9	6	6	9	2	2	3	6;6	6;6	2;2
1229	2	gi|344251869	Transmembrane emp24 domain-containing protein 5	gb|EGW07973.1|	I79_008918	26.297	230	5.2	5.2	5.2	2.16e-10	1.2305	1.1633	0.31426	0.30706	8.8673	2	196100	77932	118170	G3HED4	G3HED4_CRIGR	2675;8594;9091;9180	4	5	5	4	5	5	4	5	5	4;4	4;4	4;4
1230	3	gi|344251903	T-complex protein 1 subunit beta	gb|EGW08007.1|	I79_016337	57.49	535	32.3	32.3	32.3	3.7e-160	1.0018	1.2974	0.18827	0.1959	21.276	15	118650000	56691000	61957000	G3HZ42	G3HZ42_CRIGR	1194	1	1	1	1	1	1	1	1	1	1;1	1;1	1;1
1231	6	gi|344251913	Eukaryotic translation initiation factor 1	gb|EGW08017.1|	I79_011689	12.746	113	41.6	41.6	41.6	3.11e-42	0.76245	0.7231	0.077444	0.014005	5.4581	2	42462000	23385000	19078000	G3HLU5	G3HLU5_CRIGR	2787	1	1	2	1	1	2	1	1	2	1;1	1;1	1;1
1232	2	gi|344251919	FK506-binding protein 10	gb|EGW08023.1|	I79_011695	64.718	581	12.4	12.4	12.4	1.88e-62	1.4306	1.4233	0.11044	0.1154	6.6963	4	37155000	14398000	22757000	G3HLV1	G3HLV1_CRIGR	5414;9354	2	2	2	2	2	2	2	2	2	2;2	2;2	2;2
1233	2	gi|344251920	Cytosolic 5'-nucleotidase III-like protein	gb|EGW08024.1|	I79_011696	34.39	300	9.3	9.3	9.3	1.08e-71						0	0	0	0	G3HLV2	G3HLV2_CRIGR	9179	1	2	2	1	2	2	1	2	2	1;1	1;1	1;1
1234	2	gi|354485028	PREDICTED: dnaJ homolog subfamily C member 7	gb|EGW08030.1|	I79_011702	56.449	494	3	3	3	0.017421						0	0	0	0	G3HLV8	G3HLV8_CRIGR	2355	1	1	2	1	1	2	1	1	2	1;1	1;1	1;1
1235	2	gi|344251933	Ras-related protein Rab-5C	gb|EGW08037.1|	I79_011709	23.483	216	48.6	48.6	38.4	6.08e-126	1.2828	1.2192	0.2559	0.26541	20.262	20	136010000	63731000	72284000	G3HLW5	G3HLW5_CRIGR	3368;4301;4315;7027;8599	5	5	5	5	5	5	5	5	5	5;5;1;1	5;5;1;1	5;5;1;1
1236	3	gi|344251937	Signal transducer and activator of transcription 3	gb|EGW08041.1|	I79_011713	88.067	770	9	9	9	7.69e-70	0.31374	0.30815	3.64e-07	1.52e-06	5.8226	3	24269000	17877000	6392100	G3HLW9	G3HLW9_CRIGR	287;3946;5630	3	3	3	3	3	3	3	3	3	3;3	3;3	3;3
1237	2	gi|344251938	Polymerase I and transcript release factor	gb|EGW08042.1|	I79_011714	43.708	391	11.8	11.8	11.8	8.5e-271	1.2085	1.4625	0.092794	0.097071	32.809	6	47752000	20852000	26900000	G3HLX0	G3HLX0_CRIGR	8877	1	1	1	1	1	1	1	1	1	1;1	1;1	1;1
1238	2	gi|344251943	Bifunctional coenzyme A synthase	gb|EGW08047.1|	I79_011719	61.94	563	9.1	9.1	9.1	3.14e-16	1.0369	1.0467	0.46164	0.4545		1	12257000	6050200	6207200	G3HLX5	G3HLX5_CRIGR	7396;9678	2	2	2	2	2	2	2	2	2	2;2;2	2;2;2	2;2;2
1239	2	gi|354485082	PREDICTED: vacuolar protein-sorting-associated protein 25-like	gb|EGW08058.1|	I79_011730	23.123	195	24.6	24.6	24.6	5.51e-48						0	0	0	0	G3HLY6	G3HLY6_CRIGR	2613;8777	2	2	2	2	2	2	2	2	2	2;2	2;2	2;2
1240	3	gi|344251960	Proteasome activator complex subunit 3	gb|EGW08064.1|	I79_011736	29.506	254	20.9	20.9	20.9	6.75e-58	0.84074	0.67417	0.043396	0.054544	16.087	4	24427000	12766000	11662000	G3HLZ2	G3HLZ2_CRIGR	267;3859	2	2	2	1	1	1	1	1	1	2;2	1;1	1;1
1241	2	gi|354485024	PREDICTED: synaptic vesicle membrane protein VAT-1 homolog, partial	gb|EGW08075.1|	I79_011747	31.413	289	15.6	15.6	15.6	7.94e-54	0.87303	0.82763	0.19393	0.087582	12.804	13	100500000	51531000	48968000	G3HM03	G3HM03_CRIGR	89;1878;2196;3295;3296;6999;9767;9778	8	10	16	6	6	9	4	4	6	8;8;1;1	6;6;1;1	4;4;0;0
1242	2	gi|344251994	SH3 domain-binding glutamic acid-rich-like protein	gb|EGW08098.1|	I79_017308	12.747	114	46.5	46.5	46.5	1.45e-68	0.95644	0.90829	0.31615	0.21879	13.075	3	40845000	20486000	20359000	G3I1P5	G3I1P5_CRIGR	7255	1	1	1	1	1	1	1	1	1	1;1	1;1	1;1
1243	2	gi|344252007	Importin-13	gb|EGW08111.1|	I79_009300	108.36	963	1.5	1.5	1.5	0.000761						0	0	0	0	G3HFG0	G3HFG0_CRIGR	8512	1	1	1	1	1	1	1	1	1	1;1	1;1	1;1
1244	1	gi|344252010	60S ribosomal protein L4	gb|EGW08114.1|	I79_009303	23.87	204	15.2	5.9	5.9	3.98e-05	0.86223	0.82158	0.18569	0.08053	4.5228	4	85274000	44362000	40912000	G3HFG4	G3HFG4_CRIGR	407;2617;3304;3332;3993;4512;6030;6386;7001	9	12	20	7	9	15	6	8	14	9;9;1;1	7;7;1;1	6;6;0;0
1245	2	gi|354481061	PREDICTED: putative hydroxypyruvate isomerase-like	gb|EGW08118.1|	I79_009307	21.814	197	10.7	10.7	10.7	5.37e-05						0	0	0	0	G3HFG7	G3HFG7_CRIGR	6065;9126	2	2	2	2	2	2	2	2	2	2;2	2;2	2;2
1246	2	gi|354491542	PREDICTED: basic leucine zipper and W2 domain-containing protein 2-like	gb|EGW08156.1|	I79_015621	48.09	419	6.7	6.7	6.7	0.011052	1.0026	1.0478	0.46013	0.44503		1	4047900	1969600	2078300	G3HXA2	G3HXA2_CRIGR	712;846;847;1790;1978;3617;3618;4585;5093;5094;6406;9691	12	12	24	12	12	24	12	12	24	12;12	12;12	12;12
1247	2	gi|344252082	G patch domain-containing protein 8	gb|EGW08186.1|	I79_011597	163.28	1490	0.6	0.6	0.6	0.041292						0	156060	0	156060	G3HLK6	G3HLK6_CRIGR	2151	1	1	1	1	1	1	1	1	1	1;1	1;1	1;1
1248	2	gi|344252084	Coiled-coil domain-containing protein 43	gb|EGW08188.1|	I79_011599	37.1	328	3.4	3.4	3.4	9.49e-06						0	0	0	0	G3HLK9	G3HLK9_CRIGR	4321;7285;9155	3	3	4	3	3	4	3	3	4	3;3	3;3	3;3
1249	2	gi|344252089	116 kDa U5 small nuclear ribonucleoprotein component	gb|EGW08193.1|	I79_011604	109.49	972	31.8	31.8	31.8	6.34e-92	0.93871	0.93171	0.35454	0.26841	12.305	13	54575000	27652000	26923000	G3HLL4	G3HLL4_CRIGR	6819	1	1	1	1	1	1	1	1	1	1;1	1;1	1;1
1250	2	gi|344252095	Dephospho-CoA kinase domain-containing protein	gb|EGW08199.1|	I79_011610	26.476	231	16	16	16	1.42e-30	1.5121	1.433	0.1058	0.10855	23.209	4	558990	262710	296270	G3HLM0	G3HLM0_CRIGR	1879;5984;7116	3	4	5	3	4	5	3	4	5	3;3;3	3;3;3	3;3;3
1251	2	gi|344252144	Lysosomal alpha-glucosidase	gb|EGW08248.1|	I79_014170	105.85	949	1.9	1.9	1.9	0.012						0	0	0	0	G3HTE5	G3HTE5_CRIGR	891;6638;8426	3	3	4	3	3	4	3	3	4	3;3;1;1	3;3;1;1	3;3;1;1
1252	2	gi|354489198	PREDICTED: eukaryotic initiation factor 4A-III-like	gb|EGW08249.1|	I79_014171	61.563	542	2.4	2.4	2.4	0.041297	1.7396	1.8318	0.015774	0.018146		1	1271400	468630	802740	G3HTE6	G3HTE6_CRIGR	3660;4530;6953	3	4	4	3	4	4	3	4	4	3;3;2;2;1;1;1	3;3;2;2;1;1;1	3;3;2;2;1;1;1
1253	2	gi|344252163	Nucleoside diphosphate kinase B	gb|EGW08267.1|	I79_007761	17.34	152	53.3	39.5	39.5	1.99e-135	1.0588	1.0381	0.47361	0.48669	35.29	39	304070000	143570000	160500000	G3HBD3	G3HBD3_CRIGR	1487;1820;3147;4054;5090;6485;8316;9337	8	8	8	8	8	8	8	8	8	8;8;1;1;1	8;8;1;1;1	8;8;1;1;1
1254	3	gi|344252164	Nucleoside diphosphate kinase A	gb|EGW08268.1|	I79_007762	17.195	152	55.9	55.9	42.1	1.39e-27	1.0496	1.0403	0.47055	0.4836	14.619	24	126970000	60674000	66298000	G3HBD4	G3HBD4_CRIGR	193;9593	2	2	2	2	2	2	2	2	2	2;2	2;2	2;2
1255	2	gi|344252178	Acyl-CoA synthetase family member 2, mitochondrial	gb|EGW08282.1|	I79_007776	68.11	615	17.9	17.9	17.9	5.73e-90	1.1243	1.187	0.28839	0.29868	6.9482	10	68631000	32702000	35929000	G3HBE7	G3HBE7_CRIGR	239;9148	2	2	2	2	2	2	2	2	2	2;2	2;2	2;2
1256	2	gi|354500954	PREDICTED: rap1 GTPase-GDP dissociation stimulator 1-like, partial	gb|EGW08298.1|	I79_021308	47.787	437	4.1	4.1	4.1	4.17e-13						0	0	0	0	G3ICB5	G3ICB5_CRIGR	3604;4029;5091;5436;5695;5719;7619;8572;9592	9	12	17	9	12	17	9	12	17	9;9	9;9	9;9
1257	2	gi|344252214	Signal peptidase complex catalytic subunit SEC11A	gb|EGW08318.1|	I79_020273	20.625	179	30.2	30.2	30.2	1e-33						0	0	0	0	G3I9M1	G3I9M1_CRIGR	4269	1	1	1	1	1	1	1	1	1	1;1	1;1	1;1
1258	1	gi|344252227	Heterogeneous nuclear ribonucleoprotein F	gb|EGW08331.1|	I79_011313	19.957	185	30.8	21.6	21.6	2.35e-49	0.70141	0.76809	0.12048	0.17866	40.57	2	223500	107160	116340	G3HKT3	G3HKT3_CRIGR	3052;3616;6619;7356;8737	5	5	7	5	5	7	5	5	7	5;5	5;5	5;5
1259	2	gi|354496855	PREDICTED: integrator complex subunit 7	gb|EGW08350.1|	I79_018796	109.22	981	1.9	1.9	1.9	3.14e-43						0	0	0	0	G3I5P3	G3I5P3_CRIGR	249;3183;4672;5239;5898;8203	6	6	10	6	6	10	6	6	10	6;6	6;6	6;6
1260	2	gi|354491257	PREDICTED: leucine zipper transcription factor-like protein 1-like	gb|EGW08366.1|	I79_015448	34.921	299	3.7	3.7	3.7	9.49e-06						0	0	0	0	G3HWT5	G3HWT5_CRIGR	4668;4888;6321;9388	4	4	7	4	4	7	4	4	7	4;4;4	4;4;4	4;4;4
1261	2	gi|354478523	PREDICTED: leukotriene A-4 hydrolase	gb|EGW08381.1|	I79_007819	69.104	611	9.3	9.3	9.3	2.64e-61	1.0643	1.1007	0.38933	0.37796		1	2977600	1577200	1400400	G3HBI9	G3HBI9_CRIGR	4116	1	1	1	1	1	1	1	1	1	1;1	1;1	1;1
1262	2	gi|354478551	PREDICTED: small nuclear ribonucleoprotein F-like	gb|EGW08385.1|	I79_007823	18.431	169	7.7	7.7	7.7	2.34e-27						0	0	0	0	G3HBJ3	G3HBJ3_CRIGR	1210;2741;6119	3	4	4	3	4	4	3	4	4	3;3	3;3	3;3
1263	4	gi|354478535	PREDICTED: methionine aminopeptidase 2 isoform 2	gb|EGW08391.1|	I79_007830	54.086	488	15.4	15.4	15.4	1.77e-24	0.79761	0.83484	0.20395	0.22202	3.1316	2	11008000	5551200	5457000	G3HBJ9	G3HBJ9_CRIGR	718;1042	2	2	2	2	2	2	2	2	2	2;2	2;2	2;2
1264	2	gi|344252297	6-phosphogluconate dehydrogenase, decarboxylating	gb|EGW08401.1|	I79_023445	53.376	483	14.3	14.3	14.3	1.38e-199	0.88114	0.84658	0.22071	0.11223	15.73	9	125490000	60751000	64741000	G3IHY5	G3IHY5_CRIGR	314	1	1	1	1	1	1	1	1	1	1;1	1;1	1;1
1265	2	gi|344252303	WD repeat-containing protein 5	gb|EGW08407.1|	I79_021666	36.588	334	4.8	4.8	4.8	6.17e-11						0	0	0	0	G3ID93	G3ID93_CRIGR	5715	1	1	1	1	1	1	1	1	1	1;1	1;1	1;1
1266	2	gi|344252330	Ras-related protein Rab-2B	gb|EGW08434.1|	I79_015421	24.173	216	35.2	5.1	5.1	2.86e-98	1.229	1.1598	0.31813	0.30959	17.202	5	18217000	8207000	10010000	G3HWS3	G3HWS3_CRIGR	4834	1	1	1	1	1	1	1	1	1	1;1	1;1	1;1
1267	2	gi|354491243	PREDICTED: rho guanine nucleotide exchange factor 40	gb|EGW08446.1|	I79_015434	171.54	1577	1.4	1.4	1.4	0.00059168						0	0	0	0	G3HWQ6	G3HWQ6_CRIGR	67;1766;3760;5125;8855	5	5	5	5	5	5	5	5	5	5;5	5;5	5;5
1268	6	gi|344252368	CD81 antigen	gb|EGW08472.1|	I79_015909	25.812	236	15.3	15.3	15.3	5.72e-95	1.2283	1.1923	0.2829	0.29306	11.83	11	84279000	37703000	46577000	G3HXZ3	G3HXZ3_CRIGR	4544;5742	2	2	2	1	1	1	1	1	1	2;2;1	1;1;1	1;1;1
1269	2	gi|344252398	Latexin	gb|EGW08502.1|	I79_018559	25.443	222	17.1	17.1	17.1	1.95e-41	0.96621	1.0045	0.47536	0.44074	5.2048	7	88339000	43965000	44375000	G3I519	G3I519_CRIGR	614;9062;9349;9999	4	4	4	4	4	4	4	4	4	4;4;4;4	4;4;4;4	4;4;4;4
1270	2	gi|344252399	Elongation factor G, mitochondrial	gb|EGW08503.1|	I79_018560	83.297	751	10.4	10.4	10.4	5.63e-15	1.4749	1.4303	0.10707	0.10048	3.6976	3	26820000	13988000	12832000	G3I518	G3I518_CRIGR	260;578;1936;2280;2877;2977;3577;3989;4330;5822;6092;8218;8706;8739;9224	15	18	29	15	18	29	15	18	29	15;13	15;13	15;13
1271	2	gi|354492616	PREDICTED: NADH dehydrogenase	gb|EGW08528.1|	I79_016320	42.439	388	11.1	11.1	11.1	1.28e-14	1.0685	1.0212	0.49772	0.48079		1	3580100	1614500	1965600	G3HZ25	G3HZ25_CRIGR	8052	1	1	1	1	1	1	1	1	1	1;1	1;1	1;1
1272	2	gi|354492620	PREDICTED: ras-related protein Rab-31-like	gb|EGW08537.1|	I79_016329	22.169	203	6.9	6.9	6.9	1.44e-08						0	0	0	0	G3HZ34	G3HZ34_CRIGR	9377	1	1	1	1	1	1	1	1	1	1;1	1;1	1;1
1273	2	gi|354486322	PREDICTED: N-alpha-acetyltransferase 38, NatC auxiliary subunit-like	gb|EGW08542.1|	I79_012449	12.804	121	33.1	33.1	33.1	1.51e-35						0	0	0	0	G3HNV5	G3HNV5_CRIGR	76;8458	2	2	2	2	2	2	2	2	2	2;2;2	2;2;2	2;2;2
1274	2	gi|344252450	Prefoldin subunit 2	gb|EGW08554.1|	I79_014378	25.702	238	13	13	13	5.47e-40	0.91873	0.87943	0.27022	0.28717	10.561	3	17816000	8998900	8816800	G3HU10	G3HU10_CRIGR	1863	1	1	1	1	1	1	1	1	1	1;1	1;1	1;1
1275	2	gi|344252451	Nitrilase-like 1	gb|EGW08555.1|	I79_014379	32.091	292	12.3	12.3	12.3	5.32e-05						0	0	0	0	G3HU11	G3HU11_CRIGR	6528	1	1	1	1	1	1	1	1	1	1;1;1;1	1;1;1;1	1;1;1;1
1276	5	gi|344252487	Signal transducer and activator of transcription 1	gb|EGW08591.1|	I79_020201	87.158	749	1.6	1.6	1.6	0.024739						0	0	0	0	G3I9F9	G3I9F9_CRIGR	5068	1	1	1	1	1	1	1	1	1	1;1	1;1	1;1
1277	2	gi|354506957	PREDICTED: signal peptidase complex subunit 2-like	gb|EGW08596.1|	I79_025033	45.455	417	4.6	4.6	4.6	7.99e-71						0	0	0	0	G3IM98	G3IM98_CRIGR	104;488;1126;2121;2542;5399;5869;8186;8917;9880	10	12	15	6	8	10	6	8	10	10;10	6;6	6;6
1278	2	gi|354485259	PREDICTED: synaptobrevin homolog YKT6-like	gb|EGW08627.1|	I79_011858	22.357	198	13.1	13.1	13.1	0.00021713	1.9178	1.8602	0.013674	0.015878		1	4063900	1483600	2580300	G3HMA7	G3HMA7_CRIGR	3385;7109	2	2	2	2	2	2	2	2	2	2;2	2;2	2;2
1279	2	gi|344252528	Transmembrane emp24 domain-containing protein 4	gb|EGW08632.1|	I79_011863	26.146	227	28.6	21.1	21.1	9.14e-102	1.3294	1.2666	0.21295	0.22132	11.897	8	125960000	64461000	61495000	G3HMB2	G3HMB2_CRIGR	276;395;437;659;669;1699;2077;2109;2308;3201;3872;4318;4616;5793;5910;6121;6192;6215;6570;7612;7628;8213;8363;8679;8766;9125;9172;9614	28	40	56	28	40	56	28	40	56	28;28;28	28;28;28	28;28;28
1280	8	gi|344252535	Histone H2A.V	gb|EGW08639.1|	I79_011871	13.509	128	43	30.5	30.5	2.51e-14	1.3673	1.379	0.13392	0.12664	45.594	8	29485000	11459000	18026000	G3HMB9	G3HMB9_CRIGR	3079;5800;5801;5819;7370;8149;9215;9587;9642;9984	10	10	20	10	10	20	10	10	20	10;10;7	10;10;7	10;10;7
1281	2	gi|344252604	Laminin subunit gamma-1	gb|EGW08708.1|	I79_009544	172.12	1559	0.9	0.9	0.9	3.22e-13						0	0	0	0	G3HG25	G3HG25_CRIGR	5425	1	1	2	1	1	2	1	1	2	1;1	1;1	1;1
1282	2	gi|344252693	Inactive dual specificity phosphatase 27	gb|EGW08797.1|	I79_008848	128.41	1137	0.8	0.8	0.8	0.0076271						0	0	0	0	G3HE72	G3HE72_CRIGR	169;291;706;1013;1120;1607;1877;2351;2773;5484;5660;7012;10035;10057	14	16	23	14	16	23	14	16	23	14;14	14;14	14;14
1283	3	gi|344252711	Prolyl 4-hydroxylase subunit alpha-2	gb|EGW08815.1|	I79_005437	65.833	584	6.3	4.8	4.8	1.38e-30						0	0	0	0	G3H565	G3H565_CRIGR	2535;6558;9112;9861	4	4	7	4	4	7	4	4	7	4;4;4	4;4;4	4;4;4
1284	3	gi|354479673	PREDICTED: 3-hydroxyisobutyrate dehydrogenase, mitochondrial-like	gb|EGW08863.1|	I79_008461	35.112	335	17	17	17	2.08e-15	1.2702	1.2072	0.26768	0.25904	37.577	3	15837000	7358100	8478900	G3HD84	G3HD84_CRIGR	2629;4068;5236;6413;8537	5	5	5	4	4	4	2	2	2	5;5;5;5;5;5;1;1	4;4;4;4;4;4;1;1	2;2;2;2;2;2;0;0
1285	2	gi|344252775	U3 small nucleolar RNA-interacting protein 2	gb|EGW08879.1|	I79_006597	52.266	475	5.9	5.9	5.9	0.00092762						0	0	0	0	G3H897	G3H897_CRIGR	8442	1	1	1	1	1	1	1	1	1	1;1	1;1	1;1
1286	2	gi|354476417	PREDICTED: hypothetical protein LOC100768617	gb|EGW08890.1|	I79_006608	41.21	367	15.8	15.8	15.8	2.64e-90	1.196	1.2532	0.22449	0.23318	17.784	13	113560000	48363000	65197000	G3H8A8	G3H8A8_CRIGR	6116	1	1	1	1	1	1	1	1	1	1;1	1;1	1;1
1287	16	gi|346227187	guanine nucleotide-binding protein G(i) subunit alpha-2	ref|NP_001230983.1|	GNAI2	40.445	355	37.7	37.7	23.4	5.79e-166	1.2794	1.3017	0.18502	0.19255	106.82	11	68901000	35369000	33531000	Q3HR13	Q3HR13_CRIGR	8622	1	1	2	1	1	2	1	1	2	1;1;1;1	1;1;1;1	1;1;1;1
1288	3	gi|344252830	Acylamino-acid-releasing enzyme	gb|EGW08934.1|	I79_006652	81.572	732	9.4	9.4	9.4	7.47e-35	1.1729	1.2017	0.27322	0.26829		1	4337900	1854900	2483000	G3H8F2	G3H8F2_CRIGR	4339	1	2	2	1	2	2	1	2	2	1;1	1;1	1;1
1289	2	gi|344252837	Transforming protein RhoA	gb|EGW08941.1|	I79_006659	21.782	193	26.9	6.2	6.2	1.45e-154	1.2967	1.2128	0.26213	0.25349	3.9167	3	11745000	5251400	6493800	G3H8F9	G3H8F9_CRIGR	3823;7962	2	3	4	2	3	4	2	3	4	2;2	2;2	2;2
1290	2	gi|344252854	26S proteasome non-ATPase regulatory subunit 14	gb|EGW08958.1|	I79_017128	34.577	310	51.6	51.6	51.6	5.7e-146	0.95567	1.0472	0.4609	0.47387	15.797	12	97538000	46269000	51270000	G3I179	G3I179_CRIGR	403;6109;7008;8811;8876	5	6	10	5	6	10	5	6	10	5;5;2	5;5;2	5;5;2
1291	1	gi|344252929	Ras-related protein Rab-6A	gb|EGW09033.1|	I79_020378	12.342	108	42.6	20.4	20.4	7.16e-79	1.229	1.1669	0.31021	0.30323	15.815	6	715920	308530	407380	G3I9W7	G3I9W7_CRIGR	1125;3234	2	2	3	2	2	3	2	2	3	2;2	2;2	2;2
1292	3	gi|354503228	PREDICTED: succinate dehydrogenase	gb|EGW09041.1|	I79_022646	72.645	664	18.5	18.5	6.8	5.87e-94	1.4158	1.4411	0.10208	0.09564	6.9984	3	33373000	10311000	23062000	G3IFX1	G3IFX1_CRIGR	1528;7164;8625	3	3	4	3	3	4	3	3	4	3;2;2;1;1;1	3;2;2;1;1;1	3;2;2;1;1;1
1293	2	gi|354487552	PREDICTED: flotillin-1	gb|EGW09076.1|	I79_013152	47.513	428	14.7	14.7	14.7	1.23e-115	1.2628	1.2172	0.25776	0.25367		1	5580300	2573200	3007000	G3HQP7	G3HQP7_CRIGR	5174	1	1	1	1	1	1	1	1	1	1;1	1;1	1;1
1294	7	gi|344252973	Tubulin beta-7 chain	gb|EGW09077.1|	I79_013153	49.67	444	75.5	75.5	16	0	0.72425	0.91574	0.32828	0.23411	37.393	44	631930000	364450000	267480000	G3HQP8	G3HQP8_CRIGR	679;1139;1379;2405;2720;4518;4556;5111;6813;9119;9137	11	14	17	11	14	17	11	14	17	11;11	11;11	11;11
1295	2	gi|354487570	PREDICTED: ATP-binding cassette sub-family F member 1-like	gb|EGW09088.1|	I79_013165	95.446	840	12.7	12.7	12.7	6.2e-45	0.89811	0.9289	0.34991	0.39172	4.0104	2	5279800	2589200	2690600	G3HQQ9	G3HQQ9_CRIGR	8585;9943	2	2	2	2	2	2	2	2	2	2;2	2;2	2;2
1296	2	gi|344253024	Uncharacterized protein KIAA0564-like	gb|EGW09128.1|	I79_009825	213.48	1905	4	4	4	1.81e-07	1.2846	1.2318	0.24388	0.24053		1	3388400	1617300	1771100	G3HGT4	G3HGT4_CRIGR	1341	1	1	1	1	1	1	1	1	1	1	1	1
1297	4	gi|354499110	PREDICTED: pyridoxal kinase-like, partial	gb|EGW09151.1|	I79_024458	36.702	330	6.4	6.4	6.4	0.00052706						0	0	0	0	G3IKQ5	G3IKQ5_CRIGR	9258	1	1	1	1	1	1	1	1	1	1;1	1;1	1;1
1298	2	gi|344253078	FK506-binding protein 14	gb|EGW09182.1|	I79_015524	24.284	211	19.4	19.4	19.4	1.65e-22	1.289	1.231	0.24464	0.24125	5.5016	2	7347800	2537600	4810200	G3HX09	G3HX09_CRIGR	692;2458	2	2	3	2	2	3	2	2	3	2;2	2;2	2;2
1299	3	gi|344253111	D-3-phosphoglycerate dehydrogenase	gb|EGW09215.1|	I79_012581	56.583	533	18	18	18	2.13e-52	1.0823	1.1926	0.28255	0.27391	31.175	4	29089000	14045000	15043000	G3HP75	G3HP75_CRIGR	1035;3804;5074;6391;6914	5	5	9	1	1	2	1	1	2	5;5	1;1	1;1
1300	4	gi|344253116	Vesicle-trafficking protein SEC22b	gb|EGW09220.1|	I79_012586	24.74	215	52.6	52.6	52.6	1.55e-179	1.2786	1.2235	0.25175	0.24314	7.1848	10	13364000	5290100	8073500	G3HP80	G3HP80_CRIGR	7430	1	1	1	1	1	1	1	1	1	1;1;1;1	1;1;1;1	1;1;1;1
1301	4	gi|344253125	GTP-binding nuclear protein Ran	gb|EGW09229.1|	I79_012596	24.51	216	29.6	29.6	13.4	4.68e-32	0.96925	0.92948	0.35086	0.26351	20.268	20	289760000	141150000	148610000	G3HP89	G3HP89_CRIGR	223;224;708;1004;1114;1293;1705;2721;2941;2944;2946;3136;3380;3790;4299;4434;4956;5200;5851;6041;7129;7721;7724;7726;8177;8484;8705;8746;8792;8957;9271;9272;9324;9462;9716;9806	36	38	53	35	37	51	32	34	45	36;36;36;33;33	35;35;35;32;32	32;32;32;29;29
1302	2	gi|344253169	WD repeat domain phosphoinositide-interacting protein 1	gb|EGW09273.1|	I79_006552	48.769	444	4.5	4.5	4.5	2.14e-06						0	0	0	0	G3H854	G3H854_CRIGR	7839;8892;9325	3	3	5	3	3	5	3	3	5	3;3;3	3;3;3	3;3;3
1303	2	gi|344253188	EH domain-containing protein 3	gb|EGW09292.1|	I79_018338	60.914	535	14.4	2.2	2.2	6.3e-26	0.94905	1.0071	0.47976	0.49993		1	3638700	1740400	1898300	G3I4G0	G3I4G0_CRIGR	7892;9891	2	2	2	2	2	2	2	2	2	2;2;2	2;2;2	2;2;2
1304	2	gi|354504532	PREDICTED: calcium-binding protein 39-like	gb|EGW09302.1|	I79_023473	39.899	341	3.2	3.2	3.2	0.028154	0.91434	0.94131	0.37046	0.40913		1	4491300	2368000	2123300	G3II12	G3II12_CRIGR	1659;7062	2	2	2	2	2	2	2	2	2	2;2;2	2;2;2	2;2;2
1305	2	gi|344253201	40S ribosomal protein S23	gb|EGW09305.1|	I79_010614	15.807	143	26.6	26.6	18.9	1.43e-38	0.82388	0.81251	0.17365	0.07069	6.0226	10	51840000	27097000	24743000	G3HIY3	G3HIY3_CRIGR	2808;3507;4405;4823;6689;8467;8586;9264;9853	9	12	14	9	12	14	9	12	14	9;9;6;6;6	9;9;6;6;6	9;9;6;6;6
1306	2	gi|354492493	PREDICTED: DNA-directed RNA polymerases I and III subunit RPAC1-like	gb|EGW09336.1|	I79_016238	34.096	302	10.6	10.6	10.6	1.12e-10						0	0	0	0	G3HYU6	G3HYU6_CRIGR	7279	1	1	1	1	1	1	1	1	1	1	1	1
1307	2	gi|344253233	Exportin-5	gb|EGW09337.1|	I79_016239	136.73	1204	5	5	5	4.25e-06	0.7256	0.76292	0.11496	0.17273	10.64	3	6077400	3489000	2588400	G3HYU7	G3HYU7_CRIGR	2156	1	1	2	1	1	2	1	1	2	1;1	1;1	1;1
1308	2	gi|354476343	PREDICTED: cat eye syndrome critical region protein 5 homolog	gb|EGW09392.1|	I79_006586	53.705	494	2.8	2.8	2.8	5.37e-17						0	0	0	0	G3H886	G3H886_CRIGR	137;1177;1700;1701	4	4	7	4	4	7	1	1	2	4;4;3;1;1;1;1	4;4;3;1;1;1;1	1;1;0;0;0;0;0
1309	2	gi|354475780	PREDICTED: glia maturation factor beta-like	gb|EGW09438.1|	I79_006250	22.989	199	5.5	5.5	5.5	5.9e-15						0	0	0	0	G3H7C1	G3H7C1_CRIGR	1976;5055	2	2	2	2	2	2	2	2	2	2;2	2;2	2;2
1310	2	gi|354482868	PREDICTED: protein transport protein Sec61 subunit alpha isoform 1-like	gb|EGW09464.1|	I79_010384	59.634	544	4.2	4.2	4.2	6.29e-08						0	0	0	0	G3HIC4	G3HIC4_CRIGR	1274;1974;3038;3479;3669;4064;5265;5364;5607;6460;8371;8897;9622	13	13	17	13	13	17	12	12	16	13;13	13;13	12;12
1311	2	gi|344253361	RuvB-like 1	gb|EGW09465.1|	I79_010385	50.213	456	19.1	19.1	19.1	6.23e-18	0.97899	1.0617	0.44091	0.43349	14.721	3	12493000	6033400	6459300	G3HIC5	G3HIC5_CRIGR	7094	1	1	1	1	1	1	1	1	1	1	1	1
1312	2	gi|344253366	Dolichyl-diphosphooligosaccharide--protein glycosyltransferase subunit 1	gb|EGW09470.1|	I79_010390	68.576	609	38.8	38.8	38.8	2.9e-296	1.3428	1.3319	0.16342	0.17027	13.579	15	162070000	65382000	96693000	G3HID0	G3HID0_CRIGR	2618;3510;5796	3	3	3	3	3	3	3	3	3	3;3	3;3	3;3
1313	2	gi|344253367	Ras-related protein Rab-7a	gb|EGW09471.1|	I79_010391	23.518	207	59.4	59.4	59.4	1.59e-146	1.311	1.2342	0.24165	0.23306	113.71	20	10304000	4857800	5446600	G3HID1	G3HID1_CRIGR	7565	1	1	1	1	1	1	1	1	1	1;1	1;1	1;1
1314	3	gi|344253369	Coatomer subunit gamma	gb|EGW09473.1|	I79_010394	97.563	874	41.6	41.6	38.2	1.59e-206	0.94512	0.98747	0.44732	0.3992	7.4274	19	148080000	71737000	76340000	G3HID3	G3HID3_CRIGR	1401;2126;4303	3	4	4	3	4	4	3	4	4	3;3	3;3	3;3
1315	3	gi|344253372	Cellular nucleic acid-binding protein	gb|EGW09476.1|	I79_010397	19.463	177	30.5	30.5	7.9	3.04e-122	1.0987	1.0816	0.41422	0.40648	16.669	8	19595000	8671900	10923000	G3HID6	G3HID6_CRIGR	102;2370;2890;2896;3515;4259;8345	7	8	10	7	8	10	7	8	10	7;7	7;7	7;7
1316	7	gi|344253409	ATP-dependent RNA helicase DDX19B	gb|EGW09513.1|	I79_022701	53.91	479	5.2	5.2	5.2	1.88e-09						0	0	0	0	G3IG24	G3IG24_CRIGR	2637;9584	2	2	2	2	2	2	2	2	2	2;2	2;2	2;2
1317	3	gi|354484110	PREDICTED: versican core protein-like isoform 1	gb|EGW09547.1|	I79_011206	264.18	2395	0.6	0.6	0.6	0.0018913	1.41	1.3746	0.13647	0.13819		1	37485	0	37485	G3HKI0	G3HKI0_CRIGR	4487	1	1	1	1	1	1	1	1	1	1;1	1;1	1;1
1318	2	gi|344253453	14-3-3 protein zeta/delta	gb|EGW09557.1|	I79_011374	27.715	245	48.2	48.2	40.8	0	1.0454	1.088	0.40585	0.41822	15.811	86	1778900000	857160000	921720000	G3HKZ1	G3HKZ1_CRIGR	6765	1	1	2	1	1	2	1	1	2	1;1	1;1	1;1
1319	2	gi|344253468	DNA topoisomerase 3-beta-1	gb|EGW09572.1|	I79_009497	96.847	862	1.7	1.7	1.7	0.0006001						0	0	0	0	G3HFY0	G3HFY0_CRIGR	5680	1	1	1	1	1	1	1	1	1	1;1	1;1	1;1
1320	2	gi|344253477	Ubiquitin-conjugating enzyme E2 L3	gb|EGW09581.1|	I79_009507	17.847	154	33.1	33.1	33.1	3.5e-40	0.84129	0.90704	0.31412	0.36101	15.844	2	5532200	2864000	2668200	G3HFY9	G3HFY9_CRIGR	4653;6579;6803;7387	4	4	5	4	4	5	4	4	5	4;4;2;2;2;2	4;4;2;2;2;2	4;4;2;2;2;2
1321	2	gi|354481392	PREDICTED: phosphatidylinositol 4-kinase alpha-like	gb|EGW09589.1|	I79_009515	232.58	2057	1.8	1.8	1.8	0.00035083						0	0	0	0	G3HFZ6	G3HFZ6_CRIGR	4277;6202;7519;8406	4	5	5	4	5	5	4	5	5	4;4	4;4	4;4
1322	2	gi|344253487	Crk-like protein	gb|EGW09591.1|	I79_009517	33.794	303	16.8	16.8	16.8	4.26e-09	0.84457	0.87271	0.25982	0.27703	6.8552	4	15366000	7865600	7500700	G3HFZ9	G3HFZ9_CRIGR	1018;5022	2	2	2	2	2	2	2	2	2	2;2	2;2	2;2
1323	5	gi|354488067	PREDICTED: catenin delta-1 isoform 1	ref|XP_003506192.1|	I79_013441	104.87	938	8.6	8.6	8.6	7.62e-20	0.85752	0.87618	0.26516	0.31799	31.782	2	3865100	2224900	1640200	G3HRJ7	G3HRJ7_CRIGR	8478;9191	2	2	2	2	2	2	2	2	2	2;2	2;2	2;2
1324	2	gi|344253510	Thioredoxin-related transmembrane protein 2	gb|EGW09614.1|	I79_013445	33.893	296	3.4	3.4	3.4	9.42e-07						0	0	0	0	G3HRH4	G3HRH4_CRIGR	2652;7354	2	2	2	2	2	2	2	2	2	2;2;2;2	2;2;2;2	2;2;2;2
1325	3	gi|344253527	FACT complex subunit SSRP1	gb|EGW09631.1|	I79_013463	81.018	709	14.4	14.4	14.4	1.04e-32	1.0054	1.0732	0.42535	0.41773	16.204	7	28054000	13362000	14693000	G3HRJ1	G3HRJ1_CRIGR	43;124;9268	3	3	4	3	3	4	3	3	4	3;3;3	3;3;3	3;3;3
1326	1	gi|344253555	Aconitate hydratase, mitochondrial	gb|EGW09659.1|	I79_020274	47.954	434	29.7	3.2	3.2	2.34e-131	1.0753	1.0947	0.39715	0.38921		1	12150000	5796000	6354200	G3I9M2	G3I9M2_CRIGR	6208	1	1	1	1	1	1	1	1	1	1;1;1;1;1;1;1	1;1;1;1;1;1;1	1;1;1;1;1;1;1
1327	2	gi|354489894	PREDICTED: F-box only protein 6-like	gb|EGW09671.1|	I79_014633	33.248	285	7.4	7.4	7.4	0.0035044						0	0	0	0	G3HUM1	G3HUM1_CRIGR	5816;9144	2	2	2	2	2	2	2	2	2	2;2	2;2	2;2
1328	4	gi|354504465	PREDICTED: formin-binding protein 1-like isoform 3	ref|XP_003514296.1|	I79_023417	71.173	616	2.6	2.6	2.6	1.4e-16						0	0	0	0	G3IHW1	G3IHW1_CRIGR	5000;7551	2	2	2	2	2	2	2	2	2	2;2;1	2;2;1	2;2;1
1329	4	gi|344253597	Endoplasmin	gb|EGW09701.1|	I79_013131	92.622	803	43.3	43.3	41.6	0	1.3391	1.3699	0.13919	0.14521	30.657	147	953610000	403360000	550250000	G3HQM6	G3HQM6_CRIGR	2147;4027;4499;7126	4	5	6	4	5	6	4	5	6	4;4;4;1	4;4;4;1	4;4;4;1
1330	3	gi|344253618	Golgin subfamily A member 5	gb|EGW09722.1|	I79_017231	82.92	733	1.6	1.6	1.6	0.0025518						0	0	0	0	G3I1H4	G3I1H4_CRIGR	3541	1	1	1	1	1	1	1	1	1	1;1	1;1	1;1
1331	2	gi|344253619	Legumain	gb|EGW09723.1|	I79_017232	49.635	438	11	11	11	5.23e-14	2.0172	2.0366	0.0055586	0.004708		1	11868000	3730600	8136900	G3I1H5	G3I1H5_CRIGR	159;1165;7223;9217	4	4	5	4	4	5	4	4	5	4;4;4;4	4;4;4;4	4;4;4;4
1332	2	gi|344253625	Actin-related protein 2/3 complex subunit 2	gb|EGW09729.1|	I79_022148	34.347	300	45.7	45.7	45.7	2.57e-60	0.92343	0.68575	0.050288	0.005741	21.83	15	108160000	52073000	56086000	G3IEK1	G3IEK1_CRIGR	3974;4385	2	2	2	1	1	1	1	1	1	2;2	1;1	1;1
1333	2	gi|354502391	PREDICTED: angio-associated migratory cell protein-like	gb|EGW09732.1|	I79_022151	46.434	433	3	3	3	0.011422	1.0078	1.1348	0.34714	0.3381		1	52683	22268	30415	G3IEK4	G3IEK4_CRIGR	7749	1	1	1	1	1	1	1	1	1	1;1;1;1	1;1;1;1	1;1;1;1
1334	2	gi|354494932	PREDICTED: enoyl-CoA delta isomerase 1, mitochondrial-like	gb|EGW09745.1|	I79_017718	33.001	298	9.4	9.4	9.4	6.69e-64	1.5469	1.5166	0.072525	0.075969	8.8199	5	53820000	20652000	33168000	G3I2S4	G3I2S4_CRIGR	2569;8694	2	2	3	1	1	1	1	1	1	2	1	1
1335	2	gi|344253656	3-phosphoinositide-dependent protein kinase 1	gb|EGW09760.1|	I79_017733	89.604	799	1.6	1.6	1.6	0.0066857						0	0	0	0	G3I2T9	G3I2T9_CRIGR	3602;7708	2	2	3	2	2	3	2	2	3	2;2	2;2	2;2
1336	2	gi|354488909	PREDICTED: 39S ribosomal protein L15, mitochondrial-like	gb|EGW09774.1|	I79_013984	34.023	297	3	3	3	0.0076271						0	0	0	0	G3HSY4	G3HSY4_CRIGR	421;978;1248;1312;2632;2731;3159;4534;4900;5807;6294;6976;7771;8680;8681;8708;8927;9671	18	21	30	18	21	30	9	12	16	18;18	18;18	9;9
1337	2	gi|354494898	PREDICTED: transcription intermediary factor 1-beta-like	gb|EGW09789.1|	I79_017700	75.497	697	14.8	14.8	14.8	1.27e-101	1.1165	1.1255	0.35841	0.35012	9.4465	2	16362000	6955800	9406200	G3I2Q7	G3I2Q7_CRIGR	3990;6435;8423;9944	4	6	8	4	6	8	4	6	8	4;4	4;4	4;4
1338	1	gi|344253710	Pyruvate kinase isozymes M1/M2	gb|EGW09814.1|	I79_020755	50.468	461	24.9	5.4	5.4	0	0.98776	1.0335	0.48019	0.49331	12.184	48	294500000	142030000	152470000	G3IAX3	G3IAX3_CRIGR	5129	1	1	1	1	1	1	1	1	1	1;1	1;1	1;1
1339	2	gi|344253711	putative glutathione peroxidase 8	gb|EGW09815.1|	I79_020756	24.101	209	15.3	15.3	15.3	2.8e-06	1.2321	1.1503	0.32898	0.32096	8.8482	3	4261200	1705300	2555900	G3IAX4	G3IAX4_CRIGR	2166;3545	2	2	2	2	2	2	2	2	2	2;2	2;2	2;2
1340	2	gi|344253762	Serine/threonine-protein phosphatase 4 catalytic subunit	gb|EGW09866.1|	I79_018354	35.08	307	19.5	15	15	9.67e-28						0	0	0	0	G3I4H5	G3I4H5_CRIGR	689;2397;2895;3814;3815;4415;6152;6444;6457;6458	10	11	14	10	11	14	10	11	14	10;10	10;10	10;10
1341	9	gi|354496073	PREDICTED: fructose-bisphosphate aldolase A isoform 2	gb|EGW09867.1|	I79_018355	45.28	418	52.4	52.4	52.4	0	0.95266	0.95845	0.399	0.32951	16.152	29	581820000	291330000	290490000	G3I4H6	G3I4H6_CRIGR	2165;2852;6871	3	4	4	3	4	4	3	4	4	3;3	3;3	3;3
1342	2	gi|344253775	CDP-diacylglycerol--inositol 3-phosphatidyltransferase	gb|EGW09879.1|	I79_018368	23.643	213	10.3	10.3	10.3	9.35e-27						0	0	0	0	G3I4I8	G3I4I8_CRIGR	5190	1	1	1	1	1	1	1	1	1	1;1	1;1	1;1
1343	2	gi|354496490	PREDICTED: ATPase family AAA domain-containing protein 1	gb|EGW09896.1|	I79_018588	40.758	361	13.3	13.3	13.3	1.22e-35	1.2253	1.2803	0.2017	0.20052	12.172	2	6178600	2569100	3609500	G3I542	G3I542_CRIGR	2790	1	1	2	1	1	2	1	1	2	1;1	1;1	1;1
1344	1	gi|344253828	Clathrin light chain A	gb|EGW09932.1|	I79_021967	16.292	140	15	15	15	5.77e-71						0	0	0	0	G3IE25	G3IE25_CRIGR	8932	1	1	1	1	1	1	1	1	1	1;1	1;1	1;1
1345	2	gi|344253858	Bifunctional methylenetetrahydrofolate dehydrogenase/cyclohydrolase, mitochondrial	gb|EGW09962.1|	I79_018284	37.789	350	16.3	16.3	16.3	5.04e-23	0.92331	0.9524	0.38892	0.40145	25.361	3	8046300	4389000	3657300	G3I4A7	G3I4A7_CRIGR	3706;5212	2	2	3	2	2	3	2	2	3	2;2	2;2	2;2
1346	2	gi|354497226	PREDICTED: integrin alpha-5	gb|EGW09967.1|	I79_019036	123.18	1136	5.3	5.3	5.3	1.94e-19	1.6732	1.7267	0.026602	0.029592	19.801	2	5665500	2054000	3611500	G3I6C1	G3I6C1_CRIGR	9472	1	1	2	1	1	2	1	1	2	1;1	1;1	1;1
1347	3	gi|344253918	Guanine nucleotide-binding protein G(k) subunit alpha	gb|EGW10022.1|	GNAI3 I79_019390	40.506	354	19.2	4.8	4.8	2.7e-66						0	0	0	0	Q3HR12	Q3HR12_CRIGR	4781;5234;7854	3	3	4	3	3	4	3	3	4	3;3	3;3	3;3
1348	2	gi|344253933	DNA replication licensing factor MCM3	gb|EGW10037.1|	I79_017225	90.789	807	13.6	13.6	13.6	1.3e-18	0.95799	0.96132	0.40379	0.41563	13.971	4	10240000	4815500	5424100	G3I1H0	G3I1H0_CRIGR	1203;8920	2	2	3	2	2	3	2	2	3	2;2	2;2	2;2
1349	2	gi|344254004	Enhancer of mRNA-decapping protein 4	gb|EGW10108.1|	I79_011353	152.68	1408	5.2	5.2	5.2	4.59e-48						0	0	0	0	G3HKX1	G3HKX1_CRIGR	1927	1	1	1	1	1	1	1	1	1	1;1	1;1	1;1
1350	10	gi|344254022	60S ribosomal protein L17	gb|EGW10126.1|	I79_012050	21.397	184	37	37	37	4.44e-76	0.93557	0.97101	0.41995	0.35938	35.791	67	408990000	194660000	214340000	G3HMS8	G3HMS8_CRIGR	608;1069;4807;6783	4	4	6	4	4	6	4	4	6	4;4;1	4;4;1	4;4;1
1351	2	gi|344254039	Syntaxin-6	gb|EGW10143.1|	I79_006311	30.176	262	13.7	13.7	13.7	3.47e-28						0	0	0	0	G3H7H9	G3H7H9_CRIGR	7486	1	1	1	1	1	1	1	1	1	1;1	1;1	1;1
1352	3	gi|344254049	Torsin-1A-interacting protein 1	gb|EGW10153.1|	I79_006321	66.822	593	1.9	1.9	1.9	9.49e-06						0	0	0	0	G3H7I9	G3H7I9_CRIGR	1726;7501	2	2	2	2	2	2	2	2	2	2;2	2;2	2;2
1353	2	gi|344254061	CCAAT/enhancer-binding protein zeta	gb|EGW10165.1|	I79_015612	120.5	1051	4.3	4.3	4.3	1.51e-07	0.70922	0.80971	0.17001	0.22926		1	2609500	1394200	1215300	G3HX93	G3HX93_CRIGR	4798	1	1	1	1	1	1	1	1	1	1;1	1;1	1;1
1354	2	gi|344254086	SH3 domain-binding glutamic acid-rich-like protein 3	gb|EGW10190.1|	I79_017939	10.455	93	10.8	10.8	10.8	9.21e-11						0	0	0	0	G3I3D5	G3I3D5_CRIGR	3628	1	1	1	1	1	1	1	1	1	1	1	1
1355	3	gi|344254112	Protein Noxp20	gb|EGW10216.1|	I79_024514	50.961	465	11.2	11.2	11.2	6.72e-10	0.78354	0.87548	0.26409	0.28119	33.76	3	8976300	4921200	4055100	G3IKW0	G3IKW0_CRIGR	418;5790	2	2	2	2	2	2	2	2	2	2;2	2;2	2;2
1356	2	gi|344254132	Dynamin-like 120 kDa protein, mitochondrial	gb|EGW10236.1|	I79_015501	117.44	1015	11.3	11.3	11.3	7.14e-32	0.67444	0.65222	0.032184	0.041644	66.21	5	22639000	10920000	11719000	G3HWY6	G3HWY6_CRIGR	703;1963;2959;3003;4552;4941;5749;6070;8057;10066	10	12	12	10	12	12	10	12	12	10;10	10;10	10;10
1357	2	gi|354496243	PREDICTED: F-box-like/WD repeat-containing protein TBL1XR1	gb|EGW10254.1|	I79_018445	55.737	514	2.9	2.9	2.9	3.37e-05						0	0	0	0	G3I4R2	G3I4R2_CRIGR	3103;3707;4881;5144;5204;9945	6	7	7	6	7	7	6	7	7	6;6	6;6	6;6
1358	4	gi|354483239	PREDICTED: LIM and senescent cell antigen-like-containing domain protein 1 isoform 1	ref|XP_003503802.1|	I79_010647	44.44	387	16	16	16	8.1e-87	0.96253	0.83167	0.19952	0.092511	27.975	9	78413000	39326000	39087000	G3HJ13	G3HJ13_CRIGR	605;2023;2994;5246;6117;6364;8260	7	8	8	4	4	4	4	4	4	7;7	4;4	4;4
1359	3	gi|354483225	PREDICTED: prolyl 4-hydroxylase subunit alpha-1-like isoform 2	gb|EGW10304.1|	I79_010658	61.013	534	27.2	27.2	27.2	6.49e-155	1.2041	1.245	0.23181	0.2407	8.3124	12	116040000	48962000	67079000	G3HJ24	G3HJ24_CRIGR	5417	1	1	1	1	1	1	1	1	1	1;1	1;1	1;1
1360	2	gi|344254255	Cathepsin B	gb|EGW10359.1|	I79_003681	37.504	339	10.3	10.3	10.3	1.55e-54	0.73189	0.78847	0.14363	0.1613	59.524	10	14335000	8079600	6255600	G3H0L9	G3H0L9_CRIGR	4359;7593	2	2	3	2	2	3	2	2	3	2;2	2;2	2;2
1361	2	gi|354471620	PREDICTED: integrator complex subunit 6-like	gb|EGW10363.1|	I79_003686	109.67	976	1.7	1.7	1.7	0.00021713						0	0	0	0	G3H0M3	G3H0M3_CRIGR	1553;4209;4997	3	3	3	3	3	3	3	3	3	3;3	3;3	3;3
1362	2	gi|344254291	5'-AMP-activated protein kinase subunit gamma-1	gb|EGW10395.1|	I79_019114	37.445	330	16.7	16.7	16.7	1.45e-25	1.1078	1.134	0.34813	0.33976	5.0023	3	15155000	6673400	8481400	G3I6J0	G3I6J0_CRIGR	3945;9183	2	3	4	2	3	4	2	3	4	2;2;1;1;1	2;2;1;1;1	2;2;1;1;1
1363	5	gi|344254295	ADP-ribosylation factor 3	gb|EGW10399.1|	I79_019118	20.601	181	53.6	53.6	26	1.67e-180	1.0329	0.9935	0.45731	0.41393	11.848	47	470600000	227630000	242970000	G3I6J4	G3I6J4_CRIGR	1737;3881;7219;9794	4	4	8	4	4	8	2	2	4	4;4;4;4;2;1;1;1;1	4;4;4;4;2;1;1;1;1	2;2;2;2;2;0;0;0;0
1364	2	gi|344254297	FK506-binding protein 11	gb|EGW10401.1|	I79_019120	22.393	201	33.8	33.8	33.8	2.01e-06	1.0649	1.0009	0.46945	0.47797	57.542	4	11040000	5329000	5710800	G3I6J6	G3I6J6_CRIGR	47;238;350;452;2380;4382;5228;5507;6282;9063;10078	11	14	17	11	14	17	11	14	17	11;11;1;1	11;11;1;1	11;11;1;1
1365	2	gi|344254301	putative ATP-dependent RNA helicase DDX23	gb|EGW10405.1|	I79_019124	95.48	819	2.7	2.7	2.7	0.00015266	1.0018	1.0948	0.39693	0.38515	10.867	2	6219800	2936600	3283200	G3I6K0	G3I6K0_CRIGR	546;1459;2536;2873;3121;3657;5044;6469;6547;6563;6690;7035;9290	13	15	19	13	15	19	13	15	19	13;13;13	13;13;13	13;13;13
1366	1	gi|344254339	Aspartyl-tRNA synthetase, cytoplasmic	gb|EGW10443.1|	I79_024746	47.864	419	6	3.3	3.3	7.15e-10	6.5145	6.6948	2.5e-12	1.68e-11		1	6350100	196020	6154100	G3ILI0	G3ILI0_CRIGR	6774	1	1	1	1	1	1	1	1	1	1;1	1;1	1;1
1367	2	gi|354493593	PREDICTED: platelet-activating factor acetylhydrolase IB subunit gamma-like	gb|EGW10452.1|	I79_016910	26.59	236	3.8	3.8	3.8	5.28e-08						0	0	0	0	G3I0M2	G3I0M2_CRIGR	1231;1295;1517;2628;3400;4147;5478;6413;6837;8210;8721;8810;9768	13	14	20	13	14	20	12	13	19	13;13;6;5	13;13;6;5	12;12;6;5
1368	2	gi|344254350	Glycogen synthase kinase-3 alpha	gb|EGW10454.1|	I79_016912	71.61	653	2.1	2.1	2.1	1.3e-05						0	0	0	0	G3I0M4	G3I0M4_CRIGR	1757;2485;3155;5694;8047;9957	6	8	10	1	1	1	1	1	1	6	1	1
1369	1	gi|344254358	Rho guanine nucleotide exchange factor 1	gb|EGW10462.1|	I79_016920	88.906	791	3.2	3.2	3.2	0.00025547	1.3471	1.3518	0.15034	0.15152	1.1187	5	989020	409210	579810	G3I0N2	G3I0N2_CRIGR	800;4088	2	2	3	2	2	3	2	2	3	2;2	2;2	2;2
1370	2	gi|344254373	Serpin B8	gb|EGW10477.1|	I79_023611	42.515	374	3.5	3.5	3.5	4.48e-15	0.76662	0.80837	0.16828	0.22756		1	3929000	2262100	1666900	G3IIE3	G3IIE3_CRIGR	1955;2014;2338;3752;3971;8752;8835;9381	8	9	12	8	9	12	8	9	12	8;8	8;8	8;8
1371	2	gi|344254381	Glutaminyl-tRNA synthetase	gb|EGW10485.1|	I79_020861	87.802	775	19.6	19.6	19.6	2.92e-74	1.0687	1.1268	0.35684	0.36847	7.6258	5	37381000	17064000	20317000	G3IB71	G3IB71_CRIGR	412;945;2454;2841;2875;3026;7197	7	7	12	7	7	12	7	7	12	7;7;7	7;7;7	7;7;7
1372	2	gi|344254384	NADH dehydrogenase	gb|EGW10488.1|	I79_020864	25.276	228	13.6	13.6	13.6	7.07e-16						0	0	0	0	G3IB74	G3IB74_CRIGR	272;341;1038;2998;2999;3117;6225;6448;6631;6852;9860	11	14	19	11	14	19	11	14	19	11;11	11;11	11;11
1373	2	gi|354496942	PREDICTED: short/branched chain specific acyl-CoA dehydrogenase, mitochondrial	gb|EGW10501.1|	I79_018861	47.38	432	9.3	9.3	9.3	0.0039014	1.3479	1.4012	0.12168	0.11469	15.165	3	8990800	4107500	4883300	G3I5V3	G3I5V3_CRIGR	364;3977;4490;5106;5567;6454;7438;8333;8861;9157	10	11	13	10	11	13	9	10	12	10;10;10	10;10;10	9;9;9
1374	2	gi|344254400	Mitotic checkpoint protein BUB3	gb|EGW10504.1|	I79_018864	36.766	324	17.6	17.6	17.6	5.97e-19	0.90804	0.89861	0.30055	0.31662	12.63	3	25479000	13023000	12456000	G3I5V6	G3I5V6_CRIGR	157;7284	2	2	2	2	2	2	2	2	2	2;2	2;2	2;2
1375	4	gi|344254403	Methyltransferase-like protein 7A	gb|EGW10507.1|	I79_022547	28.151	244	11.1	11.1	11.1	3.57e-13	1.4434	1.376	0.13565	0.1374	10.8	2	3149400	1536500	1612900	G3IFM4	G3IFM4_CRIGR	3551;8421	2	2	2	2	2	2	2	2	2	2;2	2;2	2;2
1376	2	gi|344254449	Protein-L-isoaspartate O-methyltransferase domain-containing protein 2	gb|EGW10553.1|	I79_021106	40.838	359	5	5	5	3.66e-57						0	0	0	0	G3IBS4	G3IBS4_CRIGR	3682	1	1	2	1	1	2	1	1	2	1;1	1;1	1;1
1377	2	gi|344254478	Importin-7	gb|EGW10582.1|	I79_019653	119.5	1038	18.3	18.3	18.3	6.05e-99	0.72686	0.72708	0.080796	0.095696	5.3714	7	31023000	17300000	13724000	G3I7Z8	G3I7Z8_CRIGR	2702;3025;3450	3	3	4	3	3	4	3	3	4	3;3	3;3	3;3
1378	2	gi|344254485	Ubiquinone biosynthesis methyltransferase COQ5, mitochondrial	gb|EGW10589.1|	I79_010320	37.357	327	4.9	4.9	4.9	1.08e-32						0	0	0	0	G3HI53	G3HI53_CRIGR	4060;8558;9731	3	3	3	3	3	3	3	3	3	3;3	3;3	3;3
1379	2	gi|354482794	PREDICTED: malectin-like	gb|EGW10593.1|	I79_010324	33.286	300	33.3	33.3	33.3	1.41e-131	1.4397	1.1752	0.30111	0.31167	23.599	8	68296000	26188000	42108000	G3HI57	G3HI57_CRIGR	4407;4644;4794;6190;7203;10049	6	6	8	6	6	8	6	6	8	6;6;6	6;6;6	6;6;6
1380	2	gi|344254491	Short-chain specific acyl-CoA dehydrogenase, mitochondrial	gb|EGW10595.1|	I79_010326	44.765	412	13.6	13.6	13.6	1.66e-55	1.3471	1.4663	0.091215	0.094333		1	2264300	945790	1318500	G3HI59	G3HI59_CRIGR	9451	1	1	1	1	1	1	1	1	1	1;1	1;1	1;1
1381	2	gi|344254512	Cob(I)yrinic acid a,c-diamide adenosyltransferase, mitochondrial	gb|EGW10616.1|	I79_010347	26.511	237	29.5	29.5	29.5	1.46e-23	1.3176	1.236	0.23997	0.23683	4.6516	8	329540	120570	208970	G3HI80	G3HI80_CRIGR	3049;9704	2	2	2	2	2	2	2	2	2	2;2	2;2	2;2
1382	2	gi|344254528	Coronin-1C	gb|EGW10632.1|	I79_010363	53.15	474	6.1	6.1	6.1	1.99e-09						0	0	0	0	G3HI96	G3HI96_CRIGR	447;7881	2	2	2	2	2	2	2	2	2	2;2	2;2	2;2
1383	2	gi|354502619	PREDICTED: prolyl 3-hydroxylase 1-like	gb|EGW10656.1|	I79_022275	77.599	685	7.9	7.9	7.9	2.66e-12	1.1467	1.2236	0.25166	0.2479	8.529	2	4722100	2001800	2720300	G3IEX0	G3IEX0_CRIGR	2374;3053;3810;8392;9200	5	6	7	5	6	7	5	6	7	5;5	5;5	5;5
1384	2	gi|344254560	NADH-cytochrome b5 reductase 3	gb|EGW10664.1|	I79_016819	34.235	301	47.8	47.8	47.8	2.3e-243	1.4217	1.4943	0.080331	0.084102	29.829	23	156950000	64636000	92314000	G3I0D8	G3I0D8_CRIGR	3804;4205;5074;6127;6391;6912	6	10	18	3	6	11	2	5	9	6;6	3;3	2;2
1385	2	gi|354497322	PREDICTED: splicing factor 1	gb|EGW10706.1|	I79_019082	59.152	540	14.1	14.1	14.1	5.94e-12	0.8365	0.93465	0.35942	0.39979		1	6931300	3714900	3216400	G3I6H3	G3I6H3_CRIGR	841;3847;7711;9900	4	4	4	4	4	4	4	4	4	4;4;1;1	4;4;1;1	4;4;1;1
1386	2	gi|344254631	Ras-related protein Rap-1A	gb|EGW10735.1|	I79_021001	20.987	184	40.2	14.1	14.1	2.55e-70	1.2012	1.1492	0.33026	0.32216	11.963	3	6003000	2613000	3390000	G3IBI0	G3IBI0_CRIGR	9165	1	1	1	1	1	1	1	1	1	1;1	1;1	1;1
1387	2	gi|354500438	PREDICTED: potassium voltage-gated channel subfamily D member 3-like	gb|EGW10741.1|	I79_021007	31.517	289	4.2	4.2	4.2	1.14e-06	0.02717	0.030581	4.64e-48	8.61e-33		1	222280	220080	2201.9	G3IBI5	G3IBI5_CRIGR	8002	1	1	2	1	1	2	1	1	2	1;1	1;1	1;1
1388	2	gi|354483153	PREDICTED: tryptophanyl-tRNA synthetase, cytoplasmic	gb|EGW10788.1|	I79_010607	54.252	481	2.5	2.5	2.5	2.35e-07						0	0	0	0	G3HIX6	G3HIX6_CRIGR	592	1	1	1	1	1	1	1	1	1	1;1	1;1	1;1
1389	3	gi|344254699	Splicing factor 3 subunit 1	gb|EGW10803.1|	I79_017088	88.71	793	11.1	11.1	11.1	9.66e-45	0.80159	0.8351	0.20432	0.22238	14.342	6	24686000	13364000	11322000	G3I142	G3I142_CRIGR	5299	1	1	1	1	1	1	1	1	1	1;1	1;1	1;1
1390	2	gi|354505599	PREDICTED: cytosolic acyl coenzyme A thioester hydrolase	gb|EGW10852.1|	I79_024146	38.85	350	7.7	7.7	7.7	2.83e-11	0.87605	0.94825	0.38201	0.39486	11.911	3	10752000	5107100	5644700	G3IJV7	G3IJV7_CRIGR	5760;6338	2	2	2	2	2	2	2	2	2	2;2	2;2	2;2
1391	2	gi|354503727	PREDICTED: CXADR-like membrane protein-like	gb|EGW10856.1|	I79_022972	41.233	373	4.8	4.8	4.8	0.012612						0	0	0	0	G3IGQ1	G3IGQ1_CRIGR	742;1756;4872;9109	4	4	5	1	1	2	1	1	2	4;4	1;1	1;1
1392	2	gi|344254760	Centromere/kinetochore protein zw10-like	gb|EGW10864.1|	I79_024795	88.463	779	9.5	9.5	9.5	1.09e-54	1.2844	1.3837	0.13126	0.13317	7.8922	2	4238400	1914400	2323900	G3ILM5	G3ILM5_CRIGR	3826;4286;4615;7668;10016	5	5	8	5	5	8	5	5	8	5;2;2;2;2;1;1	5;2;2;2;2;1;1	5;2;2;2;2;1;1
1393	2	gi|354492575	PREDICTED: DNA repair protein XRCC2-like	gb|EGW10869.1|	I79_016295	30.082	267	4.5	4.5	4.5	0.0040824						0	0	0	0	G3HZ00	G3HZ00_CRIGR	4258	1	1	1	1	1	1	1	1	1	1;1	1;1	1;1
1394	2	gi|344254870	Protein tyrosine phosphatase-like protein PTPLAD1	gb|EGW10974.1|	I79_014752	43.468	371	3.8	3.8	3.8	1.34e-05	1.5244	1.3556	0.14795	0.14038	1.6666	2	11532000	5011300	6520800	G3HUX9	G3HUX9_CRIGR	1858;2411;5372;5641;6154;6285;7227	7	9	12	3	5	6	3	5	6	7;7;4;1;1;1;1;1;1;1;1;1;1;1;1;1;1;1;1;1;1;1;1;1;1;1;1	3;3;1;0;0;0;0;0;0;0;0;0;0;0;0;0;0;0;0;0;0;0;0;0;0;0;0	3;3;1;0;0;0;0;0;0;0;0;0;0;0;0;0;0;0;0;0;0;0;0;0;0;0;0
1395	3	gi|354490091	PREDICTED: ATP-dependent Clp protease ATP-binding subunit clpX-like, mitochondrial-like isoform 1	ref|XP_003507193.1|	I79_014760	68.829	633	4.3	4.3	4.3	1.87e-22	1.2725	1.3356	0.16088	0.1616		1	4738200	2054900	2683300	G3HUY7	G3HUY7_CRIGR	175;246;465;1183;1635;1637;2362;3792;5563;6204;7504;7606;8290;8529;9501;9821;10036	17	19	27	17	19	27	17	19	27	17;17	17;17	17;17
1396	3	gi|344254882	Maspardin	gb|EGW10986.1|	I79_014766	34.966	308	9.7	9.7	9.7	1.49e-19	0.65869	0.60361	0.014993	0.041022		1	2539100	1649500	889500	G3HUZ3	G3HUZ3_CRIGR	7898;8289;8465;9764	4	4	4	4	4	4	4	4	4	4;4;3;3;3;3;1;1	4;4;3;3;3;3;1;1	4;4;3;3;3;3;1;1
1397	2	gi|344254907	mRNA export factor	gb|EGW11011.1|	I79_007844	40.905	368	3.5	3.5	3.5	0.017055	1.0593	1.075	0.423	0.40983		1	2766700	1238600	1528100	G3HBL0	G3HBL0_CRIGR	3504;5541;6652;7826;7977;8013;8334;9670	8	9	13	8	9	13	8	9	13	8;8;1;1	8;8;1;1	8;8;1;1
1398	2	gi|344254912	Cleavage stimulation factor 50 kDa subunit	gb|EGW11016.1|	I79_007849	48.354	431	11.6	11.6	11.6	2.24e-41	0.14116	0.1561	3.94e-15	1.15e-13		1	19295000	19227000	68149	G3HBL5	G3HBL5_CRIGR	2063;2353;3690;8195;9568	5	5	8	5	5	8	5	5	8	5;5	5;5	5;5
1399	3	gi|354481945	PREDICTED: laminin subunit alpha-5 isoform 2	gb|EGW11052.1|	I79_009858	406.71	3742	0.4	0.4	0.4	1.81e-05						0	0	0	0	G3HGW6	G3HGW6_CRIGR	5365;5581;8039	3	3	5	3	3	5	3	3	5	3;3	3;3	3;3
1400	2	gi|344254959	Protein C20orf11-like	gb|EGW11063.1|	I79_009871	26.808	228	36.8	36.8	36.8	7.87e-53						0	0	0	0	G3HGX7	G3HGX7_CRIGR	863	1	1	1	1	1	1	1	1	1	1;1	1;1	1;1
1401	2	gi|344254980	ADP-ribosylation factor-related protein 1	gb|EGW11084.1|	I79_009893	22.659	201	9	9	9	0.0063431						0	21794	0	21794	G3HGZ8	G3HGZ8_CRIGR	88;1121;2200;3295;3296;3447;5380;8031	8	11	17	8	11	17	3	3	5	8	8	3
1402	4	gi|344254984	Uncharacterized protein C20orf135-like	gb|EGW11088.1|	I79_009897	80.465	718	7.1	7.1	7.1	2.38e-28	0.9316	0.98524	0.44361	0.45348	30.934	5	33638000	17512000	16126000	G3HH02	G3HH02_CRIGR	907;3408;6838;9187	4	5	6	4	5	6	4	5	6	4;4;3	4;4;3	4;4;3
1403	2	gi|354482005	PREDICTED: uridine-cytidine kinase-like 1	gb|EGW11089.1|	I79_009898	60.914	548	3.8	3.8	3.8	0.0035044						0	0	0	0	G3HH03	G3HH03_CRIGR	1414;8173;8784;8833	4	4	6	4	4	6	4	4	6	4;4;2	4;4;2	4;4;2
1404	2	gi|354481131	PREDICTED: LOW QUALITY PROTEIN: scavenger mRNA-decapping enzyme DcpS-like	gb|EGW11126.1|	I79_009349	50.25	446	7.4	7.4	7.4	1.74e-12	0.78881	0.8132	0.17455	0.23372		1	2189700	1176500	1013100	G3HFJ1	G3HFJ1_CRIGR	58;2775;5587;5843;5908;6775;7398;9659	8	9	11	8	9	11	8	9	11	8;8;2;2;2;1;1;1	8;8;2;2;2;1;1;1	8;8;2;2;2;1;1;1
1405	2	gi|344255026	Signal recognition particle receptor subunit alpha	gb|EGW11130.1|	I79_009353	69.614	636	10.2	10.2	10.2	9.66e-27	1.0273	1.0237	0.49405	0.4874	7.8955	3	8089400	3925500	4163900	G3HFJ5	G3HFJ5_CRIGR	2034;3683;4755;5573	4	4	4	4	4	4	4	4	4	4;4;4	4;4;4	4;4;4
1406	2	gi|344255047	Glutamate-rich WD repeat-containing protein 1	gb|EGW11151.1|	I79_020929	49.053	445	3.1	3.1	3.1	1.44e-08						0	0	0	0	G3IBA9	G3IBA9_CRIGR	35;4355	2	3	3	2	3	3	2	3	3	2;2;2;2;2;1;1	2;2;2;2;2;1;1	2;2;2;2;2;1;1
1407	2	gi|354500321	PREDICTED: nodal modulator 1, partial	gb|EGW11161.1|	I79_020939	69.787	634	5	5	5	1.41e-13	1.4874	1.4931	0.080772	0.084093		1	3658500	1321400	2337100	G3IBB9	G3IBB9_CRIGR	655;707;872;8086	4	5	9	4	5	9	4	5	9	4;4;1;1	4;4;1;1	4;4;1;1
1408	2	gi|344255068	Pyrroline-5-carboxylate reductase 2	gb|EGW11172.1|	I79_014840	33.6	320	38.4	38.4	30.9	8.56e-160	1.4015	0.97731	0.43044	0.37453	19.638	6	111620000	46954000	64661000	G3HV63	G3HV63_CRIGR	4812	1	1	1	1	1	1	1	1	1	1;1;1	1;1;1	1;1;1
1409	2	gi|354490243	PREDICTED: Golgi resident protein GCP60-like	gb|EGW11178.1|	I79_014846	47.344	404	4	4	4	3.18e-10	0.90887	0.90778	0.31533	0.33089	2.132	2	13404000	7150700	6252900	G3HV69	G3HV69_CRIGR	7077	1	1	1	1	1	1	1	1	1	1;1	1;1	1;1
1410	2	gi|344255082	Chaperone activity of bc1 complex-like, mitochondrial	gb|EGW11186.1|	I79_014854	72.357	649	1.5	1.5	1.5	1.64e-11						0	0	0	0	G3HV77	G3HV77_CRIGR	3832;4134;5590;5741;6361;6546;9447	7	7	10	7	7	10	7	7	10	7;7;1	7;7;1	7;7;1
1411	2	gi|344255086	Prostaglandin reductase 1	gb|EGW11190.1|	I79_018906	42.622	395	3	3	3	4.76e-18						0	0	0	0	G3I5Z5	G3I5Z5_CRIGR	2858;3812;4004;4280;5229;8455;10011	7	10	11	7	10	11	7	10	11	7;7	7;7	7;7
1412	2	gi|344255089	Proteasome-associated protein ECM29-like	gb|EGW11193.1|	I79_018909	203.79	1839	8.2	8.2	8.2	2.39e-48	0.9043	0.85329	0.23054	0.24832	11.342	8	29082000	13841000	15241000	G3I5Z8	G3I5Z8_CRIGR	3080;3571;6446	3	3	5	3	3	5	3	3	5	3;3	3;3	3;3
1413	2	gi|354503516	PREDICTED: transmembrane protein 33-like	gb|EGW11222.1|	I79_022816	27.953	247	4.9	4.9	4.9	0.0025518						0	0	0	0	G3IGD1	G3IGD1_CRIGR	2122;4924;7656	3	3	3	3	3	3	3	3	3	3;3	3;3	3;3
1414	2	gi|344255135	GTP-binding protein RAD	gb|EGW11239.1|	I79_019361	33.123	305	23.9	23.9	23.9	5.04e-24	1.3006	1.3258	0.16759	0.15968		1	9303100	3774900	5528200	G3I776	G3I776_CRIGR	5638;5909;7538;7820;8377	5	6	12	4	5	10	4	5	10	5;5	4;4	4;4
1415	2	gi|344255148	COP9 signalosome complex subunit 7b	gb|EGW11252.1|	I79_023129	29.664	264	15.2	15.2	15.2	2.25e-82	0.923	0.98089	0.43639	0.44663		1	8255900	4183400	4072400	G3IH48	G3IH48_CRIGR	2457;3339;3943;3944;7259;9689	6	7	12	6	7	12	4	5	8	6;4	6;4	4;2
1416	2	gi|354486487	PREDICTED: exosome complex component RRP42-like	gb|EGW11282.1|	I79_012552	29.919	274	10.6	10.6	10.6	4.53e-22	0.98803	1.0305	0.48442	0.46812		1	2790700	1419600	1371200	G3HP48	G3HP48_CRIGR	4877	1	1	1	1	1	1	1	1	1	1;1	1;1	1;1
1417	2	gi|354494674	PREDICTED: 40S ribosomal protein S20-like	gb|EGW11293.1|	I79_017563	16.02	143	30.1	30.1	30.1	2.16e-07	0.94053	0.93151	0.35422	0.39538	11.008	9	1765700	893560	872100	G3I2D3	G3I2D3_CRIGR	837;9917	2	2	4	2	2	4	2	2	4	2;2	2;2	2;2
1418	2	gi|344255219	Protein S100-A11	gb|EGW11323.1|	I79_014714	11.241	100	11	11	11	1.83e-42	1.0329	0.97706	0.43003	0.37394	0.089456	2	75939000	39424000	36515000	G3HUU6	G3HUU6_CRIGR	6188	1	1	1	1	1	1	1	1	1	1;1	1;1	1;1
1419	2	gi|354505042	PREDICTED: 39S ribosomal protein L44, mitochondrial-like	gb|EGW11334.1|	I79_023783	37.138	331	16.6	16.6	16.6	4.59e-24	1.2983	1.2864	0.19679	0.19586		1	5365000	2173800	3191300	G3IIV5	G3IIV5_CRIGR	428	1	1	1	1	1	1	1	1	1	1;1;1	1;1;1	1;1;1
1420	2	gi|344255259	Ras suppressor protein 1	gb|EGW11363.1|	I79_012198	31.488	277	34.7	34.7	34.7	3.83e-34	0.92234	0.97683	0.42964	0.37337	12.367	16	150530000	74402000	76129000	G3HN65	G3HN65_CRIGR	2218;4179;4287;4814;5759;6142;6402;7224;7887;7929	10	11	13	10	11	13	10	11	13	10;10	10;10	10;10
1421	2	gi|354500481	PREDICTED: filamin-A	gb|EGW11368.1|	I79_021027	268.98	2538	41	41	40.1	0	1.0653	1.0217	0.49699	0.48275	18.35	196	1829400000	835180000	994230000	G3IBK2	G3IBK2_CRIGR	4491;5133	2	2	2	2	2	2	2	2	2	2;2	2;2	2;2
1422	2	gi|354500487	PREDICTED: rab GDP dissociation inhibitor alpha-like	gb|EGW11375.1|	I79_021035	49.513	438	36.3	25.6	25.6	3.96e-134	0.91272	0.9405	0.36911	0.28804	124.04	7	44275000	23949000	20326000	G3IBK9	G3IBK9_CRIGR	9644	1	1	1	1	1	1	1	1	1	1;1	1;1	1;1
1423	2	gi|344255283	Protein zer-1-like	gb|EGW11387.1|	I79_023944	88.367	771	5.2	5.2	5.2	0.00052248	0.78443	0.76281	0.11484	0.1726		1	6657800	3850000	2807800	G3IJB1	G3IJB1_CRIGR	781;1581;2089;2620;2699;2914;4748;4765;5300;6237;7639;7884;8350;10076	14	14	20	14	14	20	14	14	20	14;14	14;14	14;14
1424	2	gi|354477232	PREDICTED: caveolin-1-like	gb|EGW11481.1|	I79_007062	21.63	187	27.3	27.3	27.3	9.86e-59	1.2519	1.2774	0.20404	0.21214	28.678	13	40361000	17293000	23068000	G3H9I8	G3H9I8_CRIGR	2644;5585;7162	3	3	4	3	3	4	3	3	4	3;3	3;3	3;3
1425	2	gi|344255419	Paraspeckle component 1	gb|EGW11523.1|	I79_008512	58.675	522	13.4	13.4	13.4	1.01e-21	0.92165	0.94295	0.37319	0.38644	4.3858	3	20261000	10408000	9852900	G3HDG6	G3HDG6_CRIGR	5442	1	1	1	1	1	1	1	1	1	1;1	1;1	1;1
1426	2	gi|354479878	PREDICTED: pumilio domain-containing protein C14orf21 homolog	gb|EGW11544.1|	I79_008533	67.967	619	4.7	4.7	4.7	2.56e-08						0	0	0	0	G3HDC9	G3HDC9_CRIGR	9827	1	1	1	1	1	1	1	1	1	1;1	1;1	1;1
1427	2	gi|344255442	Geranylgeranyl transferase type-2 subunit alpha	gb|EGW11546.1|	I79_008535	64.993	567	9.9	9.9	9.9	1.53e-11	0.90193	0.95055	0.38584	0.42207		1	4479900	2357200	2122700	G3HDD1	G3HDD1_CRIGR	3587;3668;4779;5917;9941	5	6	9	5	6	9	5	6	9	5;5	5;5	5;5
1428	3	gi|344255454	Proteasome activator complex subunit 2	gb|EGW11558.1|	I79_008547	27.247	239	22.6	22.6	22.6	2.19e-17	0.92102	1.0185	0.49823	0.49504	4.8914	3	22415000	10012000	12403000	G3HDE3	G3HDE3_CRIGR	3393;3685;3741;5331;6560	5	5	6	5	5	6	5	5	6	5;5	5;5	5;5
1429	2	gi|344255456	Proteasome activator complex subunit 1	gb|EGW11560.1|	I79_008549	24.514	215	21.4	21.4	21.4	9.83e-49	0.86484	0.9115	0.32138	0.22535	75.145	11	109260000	55782000	53479000	G3HDE5	G3HDE5_CRIGR	4164	1	1	1	1	1	1	1	1	1	1;1	1;1	1;1
1430	2	gi|344255461	Phosphoenolpyruvate carboxykinase	gb|EGW11565.1|	I79_008554	70.753	640	23.4	23.4	23.4	6.81e-79	1.0713	1.11	0.37757	0.38954	11.242	10	75571000	38758000	36812000	G3HDE8	G3HDE8_CRIGR	3134	1	1	1	1	1	1	1	1	1	1;1	1;1	1;1
1431	2	gi|354506341	PREDICTED: protein transport protein Sec31A	gb|EGW11739.1|	I79_024610	133.33	1225	12.2	12.2	12.2	2.77e-33	0.69473	0.70978	0.066875	0.01036	11.202	11	52964000	30413000	22550000	G3IL48	G3IL48_CRIGR	1389;2137	2	2	2	2	2	2	2	2	2	2;2;2	2;2;2	2;2;2
1432	2	gi|354496305	PREDICTED: dnaJ homolog subfamily C member 11	gb|EGW11749.1|	I79_018482	62.562	555	6.1	6.1	6.1	5.76e-51	1.2696	1.3573	0.14686	0.14818		1	3681900	1363900	2318000	G3I4U4	G3I4U4_CRIGR	2756;3937;4766;5958	4	5	10	4	5	10	3	3	6	4;4;3;3;3;3;3;2;2;2;2;2;2;2;2;2;1;1;1;1;1;1;1;1	4;4;3;3;3;3;3;2;2;2;2;2;2;2;2;2;1;1;1;1;1;1;1;1	3;3;2;2;2;2;3;2;2;2;1;2;2;2;2;2;1;0;0;0;1;0;1;1
1433	5	gi|344255673	Chromobox protein-like 5	gb|EGW11777.1|	HP1 alpha I79_022926	22.216	191	8.4	8.4	8.4	0.026216	1.4813	1.3798	0.13345	0.13529		1	33701	15739	17962	Q6E6J6	Q6E6J6_CRIGR	3082;5037;9726	3	4	5	3	4	5	3	4	5	3;3;2	3;3;2	3;3;2
1434	2	gi|344255736	Non-muscle caldesmon	gb|EGW11840.1|	I79_016939	61.921	536	8.4	8.4	8.4	6.72e-12	0.62846	0.62058	0.019915	0.050007	16.316	2	5346600	3035800	2310700	G3I0Q0	G3I0Q0_CRIGR	3771;4170;6997	3	3	5	3	3	5	3	3	5	3;3	3;3	3;3
1435	12	gi|344255737	40S ribosomal protein S26	gb|EGW11841.1|	I79_016940	13.015	115	31.3	31.3	31.3	3.28e-52	0.76453	0.75176	0.10355	0.025292	10.711	13	40268000	21599000	18669000	G3I0Q1	G3I0Q1_CRIGR	33;216;377;382;794;1663;1867;4231;4484;4485;4521;4537;4558;4841;5435;5768;6130;6612;6898;7665;7921;8078;9590	23	30	36	23	30	36	23	30	36	23;23	23;23	23;23
1436	2	gi|354504008	PREDICTED: polypyrimidine tract-binding protein 2-like	gb|EGW11846.1|	I79_023136	54.516	501	5.6	5.6	5.6	0.006751						0	0	0	0	G3IH55	G3IH55_CRIGR	2739;4204;5147;6911	4	5	8	4	5	8	4	5	8	4;4	4;4	4;4
1437	2	gi|354490992	PREDICTED: tubulin alpha-4A chain-like	gb|EGW11865.1|	I79_015306	49.924	448	54.5	54.5	12.5	7.08e-275	0.69733	0.88204	0.27429	0.16877	47.467	57	621300000	324880000	296420000	G3HWE9	G3HWE9_CRIGR	71;683;7740	3	3	3	3	3	3	3	3	3	3;3	3;3	3;3
1438	2	gi|354490998	PREDICTED: LOW QUALITY PROTEIN: ATP-binding cassette sub-family B member 6, mitochondrial-like	gb|EGW11870.1|	I79_015311	94.115	843	2.4	2.4	2.4	2.14e-06						0	0	0	0	G3HWF4	G3HWF4_CRIGR	3206	1	1	1	1	1	1	1	1	1	1;1;1	1;1;1	1;1;1
1439	2	gi|344255784	Cell differentiation protein RCD1-like	gb|EGW11888.1|	I79_015330	33.601	299	5.7	5.7	5.7	4.37e-19						0	0	0	0	G3HWH2	G3HWH2_CRIGR	6922	1	1	1	1	1	1	1	1	1	1;1	1;1	1;1
1440	2	gi|344255793	Syntaxin-2	gb|EGW11897.1|	I79_024396	35.818	310	13.2	13.2	13.2	0.022751	1.0248	1.0278	0.48824	0.47176	45.854	2	5971100	1903100	4068000	G3IKJ3	G3IKJ3_CRIGR	2269;7927	2	2	2	2	2	2	2	2	2	2	2	2
1441	1	gi|344255816	THO complex subunit 2	gb|EGW11920.1|	I79_019984	72.108	630	9.8	9.8	3.8	7.3e-15	0.87598	0.96246	0.40568	0.43867		1	387190	216440	170740	G3I8V2	G3I8V2_CRIGR	7145	1	1	1	1	1	1	1	1	1	1;1;1	1;1;1	1;1;1
1442	2	gi|344255827	Double-strand break repair protein MRE11A	gb|EGW11931.1|	I79_013870	79.969	705	2	2	2	0.010495						0	0	0	0	G3HSN6	G3HSN6_CRIGR	6896	1	1	2	1	1	2	1	1	2	1;1	1;1	1;1
1443	2	gi|344255843	Nucleolysin TIAR	gb|EGW11947.1|	I79_021312	39.02	353	3.7	3.7	3.7	0.00023045						0	0	0	0	G3ICB9	G3ICB9_CRIGR	1024;1610;6521;7399;7607;8366;9153	7	8	9	7	8	9	7	8	9	7;7	7;7	7;7
1444	2	gi|344255846	BAG family molecular chaperone regulator 3	gb|EGW11950.1|	I79_021315	61.111	571	6.1	6.1	6.1	4.26e-07	1.5468	1.7277	0.026469	0.029454		1	545860	208310	337550	G3ICC2	G3ICC2_CRIGR	8090	1	2	2	1	2	2	1	2	2	1;1	1;1	1;1
1445	2	gi|354498717	PREDICTED: N-acetylglucosamine-6-sulfatase	gb|EGW11952.1|	I79_019923	59.099	522	2.3	2.3	2.3	0.024739						0	0	0	0	G3I8P7	G3I8P7_CRIGR	6120	1	1	1	1	1	1	1	1	1	1;1	1;1	1;1
1446	2	gi|344255851	Gastric intrinsic factor	gb|EGW11955.1|	I79_023744	67.36	604	3.6	3.6	3.6	9.35e-06	0.7738	0.74909	0.10093	0.11708		1	8113200	4799700	3313500	G3IIS0	G3IIS0_CRIGR	3717;4752	2	2	2	2	2	2	2	2	2	2;2	2;2	2;2
1447	2	gi|354490464	PREDICTED: squamous cell carcinoma antigen recognized by T-cells 3, partial	gb|EGW11976.1|	I79_014984	93.491	814	9.3	9.3	9.3	2.17e-33	0.72193	0.72519	0.079189	0.093971	18.234	2	8907200	3366200	5541000	G3HVJ5	G3HVJ5_CRIGR	2772	1	1	1	1	1	1	1	1	1	1;1	1;1	1;1
1448	2	gi|344255883	Phosducin-like protein 3	gb|EGW11987.1|	I79_010108	27.792	241	5.4	5.4	5.4	3.73e-06						0	0	0	0	G3HHK4	G3HHK4_CRIGR	2769;6009	2	2	2	2	2	2	2	2	2	2;2	2;2	2;2
1449	2	gi|344255894	Thioredoxin domain-containing protein 9	gb|EGW11998.1|	I79_010119	26.254	226	5.8	5.8	5.8	0.017055	1.0889	1.1173	0.36853	0.35831		1	5621400	2332800	3288600	G3HHL5	G3HHL5_CRIGR	2905	1	1	1	1	1	1	1	1	1	1;1	1;1	1;1
1450	2	gi|354504683	PREDICTED: ATP synthase subunit b, mitochondrial-like	gb|EGW12025.1|	I79_023568	27.822	244	23	23	23	6.04e-70	1.5541	1.502	0.077582	0.07201	9.8813	27	27820000	10358000	17462000	G3IIA0	G3IIA0_CRIGR	78;534;1090;1447;2523;3331;3746;4077;4546;4648;4743;4878;5684;5784;6253;6360;6371;6380;6954;7066;7112;7745;9078;9717;9777	25	28	41	25	28	41	25	28	41	25;25	25;25	25;25
1451	1	gi|344255978	Nodal modulator 1	gb|EGW12082.1|	I79_017353	32.948	293	5.8	5.8	5.8	1.04e-48						0	0	0	0	G3I1T4	G3I1T4_CRIGR	84;3184;4202;7717	4	4	5	2	2	3	1	1	1	4;4	2;2	1;1
1452	2	gi|344255980	Cullin-3	gb|EGW12084.1|	I79_021472	86.467	746	17.4	17.4	17.4	4.17e-76	0.68188	0.69388	0.055547	0.0070587	61.078	8	47050000	26315000	20735000	G3ICS3	G3ICS3_CRIGR	358;961;2427;4296;4713;5626;5657;6733;6769;7440;8663;9076	12	13	14	12	13	14	12	13	14	12;12	12;12	12;12
1453	2	gi|354484014	PREDICTED: mitochondrial carrier homolog 1-like	gb|EGW12102.1|	I79_011153	31.467	282	8.2	8.2	8.2	2.82e-06	1.2057	1.3141	0.17584	0.1759		1	2142600	906580	1236000	G3HKD3	G3HKD3_CRIGR	2452;3068;7408	3	3	4	3	3	4	3	3	4	3;3	3;3	3;3
1454	3	gi|344256001	Histone-binding protein RBBP7	gb|EGW12105.1|	I79_011156	47.031	418	21.5	21.5	18.4	1.08e-36	0.95818	1.0024	0.47204	0.4358	23.468	7	43020000	22240000	20780000	G3HKD6	G3HKD6_CRIGR	2028	1	1	1	1	1	1	1	1	1	1;1	1;1	1;1
1455	2	gi|344256020	Osteoclast-stimulating factor 1	gb|EGW12124.1|	I79_021516	23.71	214	26.2	26.2	26.2	3.65e-15	0.83946	0.83402	0.2028	0.22087	6.9751	4	32981000	17534000	15447000	G3ICW1	G3ICW1_CRIGR	7552;7763;9185	3	3	3	3	3	3	3	3	3	3;3	3;3	3;3
1456	2	gi|344256053	Macrophage migration inhibitory factor	gb|EGW12157.1|	I79_015933	12.375	115	35.7	35.7	35.7	4.8e-69	1.0718	1.0286	0.4871	0.49954	6.1334	12	505800000	237690000	268110000	G3HY08	G3HY08_CRIGR	2803	1	1	1	1	1	1	1	1	1	1;1	1;1	1;1
1457	2	gi|354487960	PREDICTED: LOW QUALITY PROTEIN: carboxypeptidase D-like, partial	gb|EGW12174.1|	I79_013358	139.64	1255	1.8	1.8	1.8	1.44e-16	0.69681	0.66234	0.037059	0.077282		1	3748600	2133800	1614800	G3HR95	G3HR95_CRIGR	1628;5485;5964;7099;7226;9218;10084	7	8	12	7	8	12	7	8	12	7;7	7;7	7;7
1458	2	gi|344256071	Bleomycin hydrolase	gb|EGW12175.1|	I79_013360	52.444	455	8.1	8.1	8.1	0.00027057	0.79719	0.84153	0.21343	0.27081	44.529	2	7675500	3949700	3725800	G3HR96	G3HR96_CRIGR	4305	1	1	2	1	1	2	1	1	2	1;1	1;1	1;1
1459	3	gi|344256107	Cell division control protein 42-like	gb|EGW12211.1|	I79_010498	21.258	191	21.5	21.5	21.5	2.53e-52	1.2872	1.2265	0.24884	0.24024	12.776	9	18548000	7959600	10588000	G3HIM4	G3HIM4_CRIGR	3994	1	2	3	1	2	3	1	2	3	1;1	1;1	1;1
1460	2	gi|344256125	Heterogeneous nuclear ribonucleoprotein R	gb|EGW12229.1|	I79_010517	70.944	633	18.6	13.7	13.7	6.82e-14	1.1548	1.1649	0.31242	0.30385	14.326	6	21791000	10248000	11543000	G3HIP2	G3HIP2_CRIGR	584;2871;3344;8477;9909;9990	6	6	7	6	6	7	6	6	7	6;6	6;6	6;6
1461	5	gi|344256157	14-3-3 protein theta	gb|EGW12261.1|	I79_022299	27.749	245	42.4	35.1	35.1	0	0.98623	1.0387	0.47282	0.48589	17.824	43	322470000	160340000	162130000	G3IEY9	G3IEY9_CRIGR	540	1	1	1	1	1	1	1	1	1	1;1	1;1	1;1
1462	2	gi|354498103	PREDICTED: nucleolar MIF4G domain-containing protein 1	gb|EGW12273.1|	I79_019564	61.516	540	1.7	1.7	1.7	0.035828						0	0	0	0	G3I7R7	G3I7R7_CRIGR	1226	1	1	2	1	1	2	1	1	2	1;1	1;1	1;1
1463	2	gi|344256186	RNA-binding protein EWS	gb|EGW12290.1|	I79_012504	68.536	656	3.7	3.7	3.7	1.76e-53						0	0	0	0	G3HP03	G3HP03_CRIGR	1358;3410	2	3	5	2	3	5	2	3	5	2;2	2;2	2;2
1464	2	gi|344256193	THO complex subunit 5-like	gb|EGW12297.1|	I79_012513	78.633	683	2.2	2.2	2.2	3.37e-05						0	0	0	0	G3HP10	G3HP10_CRIGR	2114;7588	2	2	4	2	2	4	2	2	4	2	2	2
1465	2	gi|354486396	PREDICTED: protein NipSnap homolog 1-like	gb|EGW12298.1|	I79_012514	33.203	284	8.1	8.1	8.1	5.6e-08						0	0	0	0	G3HP11	G3HP11_CRIGR	1301;1784;4584	3	3	5	3	3	5	3	3	5	3	3	3
1466	2	gi|354495700	PREDICTED: NADH dehydrogenase	gb|EGW12362.1|	I79_018150	23.965	210	13.8	13.8	13.8	3.29e-54						0	0	0	0	G3I3X9	G3I3X9_CRIGR	5635;7742	2	2	3	2	2	3	2	2	3	2;2	2;2	2;2
1467	2	gi|344256264	NADH dehydrogenase	gb|EGW12368.1|	I79_018156	50.628	464	10.1	10.1	10.1	1.57e-07	1.138	1.1208	0.3641	0.35586	22.248	2	9314200	4140500	5173700	G3I3Y5	G3I3Y5_CRIGR	1035;4592	2	2	4	1	1	2	1	1	2	2	1	1
1468	2	gi|344256270	AH receptor-interacting protein	gb|EGW12374.1|	I79_018162	37.661	330	5.8	5.8	5.8	0.026089	0.89371	0.91576	0.32832	0.34341		1	8978200	4389200	4589000	G3I3Z1	G3I3Z1_CRIGR	1076;2369;4966;6536;7533;8552	6	8	12	6	8	12	6	8	12	6;6	6;6	6;6
1469	2	gi|354504387	PREDICTED: ubiquitin-protein ligase E3C, partial	gb|EGW12438.1|	I79_023377	121.51	1061	4.2	4.2	4.2	0.00020863	0.72981	0.78809	0.14318	0.20238	54.444	2	2593300	1494400	1098900	G3IHS1	G3IHS1_CRIGR	2434;3334	2	2	2	2	2	2	2	2	2	2;2;2;1;1;1;1;1;1;1;1;1	2;2;2;1;1;1;1;1;1;1;1;1	2;2;2;1;1;1;1;1;1;1;1;1
1470	2	gi|344256341	Vesicle transport through interaction with t-SNAREs-like 1A	gb|EGW12445.1|	I79_020750	25.465	219	11.9	11.9	11.9	0.0018504						0	0	0	0	G3IAW8	G3IAW8_CRIGR	1147;1834;2389;2913;5717;5746;6410;6487;8485;9809	10	10	12	10	10	12	10	10	12	10;10	10;10	10;10
1471	2	gi|344256385	Prostaglandin E synthase 3	gb|EGW12489.1|	I79_013473	25.155	214	26.6	26.6	26.6	4.34e-132	0.99015	1.0195	0.49987	0.47745	15.675	18	181820000	88646000	93173000	G3HRM9	G3HRM9_CRIGR	756;1040;3297;3349;4396;5291;7261;8968	8	11	13	8	11	13	8	11	13	8;8	8;8	8;8
1472	4	gi|344256391	SPRY domain-containing protein 4	gb|EGW12495.1|	I79_013481	23.087	207	9.7	9.7	9.7	7.36e-05	1.1317	1.0454	0.46341	0.44815		1	18318	8404.2	9913.5	G3HRN5	G3HRN5_CRIGR	2283;2598;3905	3	3	3	3	3	3	3	3	3	3;3	3;3	3;3
1473	3	gi|344256398	Protein canopy-like 2	gb|EGW12502.1|	I79_013488	20.769	182	29.1	29.1	29.1	6.62e-94	1.3286	1.3221	0.17018	0.1705	14.406	2	4882300	2035200	2847100	G3HRP2	G3HRP2_CRIGR	8648;9409	2	2	3	2	2	3	2	2	3	2;2	2;2	2;2
1474	3	gi|344256410	Myosin light polypeptide 6	gb|EGW12514.1|	I79_013501	16.93	151	64.9	64.9	64.9	3.87e-100	1.1352	1.0716	0.42751	0.44015	8.6603	7	85002000	39512000	45490000	G3HRQ4	G3HRQ4_CRIGR	3786;8003	2	2	2	2	2	2	2	2	2	2;2	2;2	2;2
1475	3	gi|344256414	Proliferation-associated protein 2G4	gb|EGW12518.1|	I79_013505	43.714	394	20.8	20.8	20.8	2.2e-28	0.9301	0.91808	0.33212	0.23903	14.735	7	83393000	40098000	43295000	G3HRK0	G3HRK0_CRIGR	3227;7526;7682;8494;8853;9871	6	6	8	6	6	8	6	6	8	6;6	6;6	6;6
1476	2	gi|344256418	Ras-related protein Rab-5B	gb|EGW12522.1|	I79_013509	23.734	215	32.1	21.9	21.9	1.94e-148	1.3435	1.3477	0.15296	0.15945	11.961	6	45200000	18924000	26276000	G3HRK4	G3HRK4_CRIGR	3680;5431;5709	3	3	4	3	3	4	3	3	4	3;3	3;3	3;3
1477	2	gi|354488193	PREDICTED: CD63 antigen-like	gb|EGW12534.1|	I79_013522	26.04	238	4.2	4.2	4.2	0.0094415	1.3145	1.3245	0.16851	0.16058	22.235	3	31219000	12244000	18974000	G3HRL6	G3HRL6_CRIGR	2979;5491;6017	3	4	8	1	1	2	1	1	2	3;2;2;2	1;1;0;1	1;1;0;1
1478	2	gi|344256549	60S ribosomal protein L22-like 1	gb|EGW12653.1|	I79_020083	18.297	163	7.4	7.4	7.4	1.65e-16	0.97621	1.0072	0.47985	0.5		1	1860400	937230	923130	G3I949	G3I949_CRIGR	6840	1	1	1	1	1	1	1	1	1	1;1	1;1	1;1
1479	2	gi|344256552	Heterochromatin protein 1-binding protein 3	gb|EGW12656.1|	I79_018263	62.228	561	18	18	18	4.2e-34	1.0347	1.0061	0.47813	0.44487	9.7359	6	55221000	25281000	29939000	G3I486	G3I486_CRIGR	807;5576;6011;6649;7315;7677	6	7	8	6	7	8	6	7	8	6;6	6;6	6;6
1480	1	gi|344256576	Elongation factor 1-alpha 1	gb|EGW12680.1|	I79_021309	5.6205	53	24.5	24.5	24.5	3.73e-06						0	0	0	0	G3ICB6	G3ICB6_CRIGR	4383	1	1	2	1	1	2	1	1	2	1;1	1;1	1;1
1481	2	gi|344256582	28S ribosomal protein S11, mitochondrial	gb|EGW12686.1|	I79_023460	20.124	191	13.1	13.1	13.1	2.65e-08	1.5152	1.4798	0.085819	0.089049		1	2642000	989500	1652500	G3IHZ9	G3IHZ9_CRIGR	8901;9922	2	2	3	2	2	3	2	2	3	2;1;1	2;1;1	2;1;1
1482	3	gi|344256596	T-complex protein 1 subunit zeta	gb|EGW12700.1|	I79_017661	57.975	531	25.6	25.6	25.6	1.73e-128	1.0485	1.0834	0.41177	0.42422	12.078	30	246970000	114990000	131980000	G3I2M1	G3I2M1_CRIGR	8488	1	1	2	1	1	2	1	1	2	1;1	1;1	1;1
1483	2	gi|344256597	Phosphoserine phosphatase	gb|EGW12701.1|	I79_017662	27.773	250	5.6	5.6	5.6	0.027173						0	0	0	0	G3I2M2	G3I2M2_CRIGR	4448;5381	2	2	4	2	2	4	2	2	4	2;2	2;2	2;2
1484	2	gi|344256627	DNA-directed RNA polymerase II subunit RPB3	gb|EGW12731.1|	I79_018018	31.443	275	13.8	13.8	13.8	3.27e-38	0.5764	0.59097	0.011975	0.035083		1	1750600	1063100	687410	G3I3K9	G3I3K9_CRIGR	5461;8097	2	2	2	2	2	2	2	2	2	2;2;1;1;1	2;2;1;1;1	2;2;1;1;1
1485	2	gi|344256636	3-mercaptopyruvate sulfurtransferase	gb|EGW12740.1|	I79_023361	33.159	299	11.7	11.7	11.7	5.42e-07	0.98096	0.96662	0.41262	0.42404	15.446	3	17213000	8485300	8727800	G3IHQ6	G3IHQ6_CRIGR	248;2241;2242;3452;5384;7599;7760;8627	8	10	17	8	10	17	6	8	13	8;8;8;7;7;6;4;3;3;2;2;2;2;1;1;1;1;1	8;8;8;7;7;6;4;3;3;2;2;2;2;1;1;1;1;1	6;6;6;6;6;5;2;2;3;1;0;0;1;0;0;0;1;0
1486	1	gi|344256649	Lamina-associated polypeptide 2, isoforms alpha/zeta	gb|EGW12753.1|	I79_017678	34.881	319	10.3	6.3	6.3	4.88e-13	0.9431	0.99999	0.46801	0.49027		1	3137200	1418800	1718400	G3I2N4	G3I2N4_CRIGR	1767;2958;3390;8672	4	4	5	4	4	5	4	4	5	4;4	4;4	4;4
1487	2	gi|354497604	PREDICTED: mitochondrial-processing peptidase subunit alpha, partial	gb|EGW12775.1|	I79_019273	56.717	510	5.3	5.3	5.3	1.31e-08						0	0	0	0	G3I6Z3	G3I6Z3_CRIGR	8735;9291	2	2	3	2	2	3	2	2	3	2	2	2
1488	2	gi|354503312	PREDICTED: LOW QUALITY PROTEIN: protein unc-45 homolog A-like	gb|EGW12800.1|	I79_022697	103.24	944	5.9	5.9	5.9	1.6e-09	1.0305	1.1012	0.38875	0.37741		1	2626800	1229500	1397300	G3IG20	G3IG20_CRIGR	4176;7363	2	2	2	2	2	2	2	2	2	2;2	2;2	2;2
1489	2	gi|344256727	V-type proton ATPase subunit C 1	gb|EGW12831.1|	I79_018045	43.916	382	26.2	26.2	26.2	1.68e-60	1.0448	1.107	0.38137	0.37328	32.408	5	15369000	7464700	7904600	G3I3N5	G3I3N5_CRIGR	5767	1	1	1	1	1	1	1	1	1	1;1	1;1	1;1
1490	2	gi|344256741	Septin-11	gb|EGW12845.1|	I79_021290	50.371	437	8.7	2.5	2.5	4.88e-17	1.1375	1.1019	0.38778	0.3765		1	5214900	2625500	2589400	G3IC99	G3IC99_CRIGR	2927;5641	2	2	2	1	1	1	1	1	1	2;2;2;1	1;1;1;1	1;1;1;1
1491	2	gi|344256759	S-formylglutathione hydrolase	gb|EGW12863.1|	I79_018133	31.345	282	26.2	26.2	26.2	5.03e-78	0.88114	0.87123	0.25754	0.2748	18.588	2	10277000	5184900	5092300	G3I3W4	G3I3W4_CRIGR	2404;2761;5286	3	3	3	3	3	3	3	3	3	3;3	3;3	3;3
1492	2	gi|344256785	Leucine-rich repeat-containing protein 15	gb|EGW12889.1|	I79_020738	64.453	586	5.8	5.8	5.8	3.29e-15						0	0	0	0	G3IAV6	G3IAV6_CRIGR	1196;1471;4265;5304;5530;6183;7152	7	7	8	7	7	8	7	7	8	7;7	7;7	7;7
1493	3	gi|354502302	PREDICTED: spermidine synthase-like	gb|EGW12892.1|	I79_022093	34.538	311	19.3	19.3	19.3	1.9e-08	0.76418	0.7671	0.11942	0.13639	4.4892	4	26609000	14933000	11676000	G3IEE6	G3IEE6_CRIGR	1323	1	1	1	1	1	1	1	1	1	1;1	1;1	1;1
1494	2	gi|344256813	TIM21-like protein, mitochondrial	gb|EGW12917.1|	I79_021141	27.899	244	4.1	4.1	4.1	9.21e-11						0	0	0	0	G3IBV8	G3IBV8_CRIGR	7101	1	1	1	1	1	1	1	1	1	1;1	1;1	1;1
1495	2	gi|354499882	PREDICTED: ras-related protein Rab-9B-like	gb|EGW12992.1|	I79_020634	22.709	201	7	7	7	1.81e-05						0	0	0	0	G3IAL0	G3IAL0_CRIGR	9275	1	1	1	1	1	1	1	1	1	1;1	1;1	1;1
1496	2	gi|344256893	Epididymal secretory protein E1	gb|EGW12997.1|	I79_020069	16.471	149	10.7	10.7	10.7	1.06e-14	0.74938	0.71777	0.073099	0.087402	11.46	5	27875000	15717000	12158000	G3I936	G3I936_CRIGR	702;2281;3656;5699;6625;7189	6	6	8	6	6	8	6	6	8	6;6	6;6	6;6
1497	2	gi|344256948	Thioredoxin-related transmembrane protein 1	gb|EGW13052.1|	I79_024675	31.381	278	9	9	9	4.76e-07	1.2339	1.3034	0.18371	0.17558		1	16816000	4695800	12120000	G3ILB1	G3ILB1_CRIGR	8123;9799	2	2	2	1	1	1	1	1	1	2;2	1;1	1;1
1498	4	gi|354498837	PREDICTED: ADP/ATP translocase 1-like	gb|EGW13055.1|	I79_020001	33.77	306	31	25.8	13.1	8.77e-208	1.4038	1.4406	0.10233	0.10698	13.547	31	569180000	228970000	340200000	G3I8W9	G3I8W9_CRIGR	90;822;2484;4909;7792	5	5	6	5	5	6	5	5	6	5;5;5	5;5;5	5;5;5
1499	2	gi|344256954	Long-chain-fatty-acid--CoA ligase 1	gb|EGW13058.1|	I79_020004	80.758	724	2.8	2.8	2.8	0.00014704						0	0	0	0	G3I8X2	G3I8X2_CRIGR	1723;6476	2	2	3	2	2	3	2	2	3	2;2	2;2	2;2
1500	2	gi|344256956	Cofilin-1	gb|EGW13060.1|	I79_021805	18.532	166	64.5	64.5	64.5	0	1.0605	1.0762	0.42132	0.43389	22.446	139	1688900000	789070000	899830000	G3IDM2	G3IDM2_CRIGR	760;3805;5301;5477;9904	5	7	10	5	7	10	5	7	10	5;5	5;5	5;5
1501	7	gi|344256990	40S ribosomal protein S15a	gb|EGW13094.1|	I79_024343	14.839	130	32.3	32.3	32.3	7.02e-49						0	0	0	0	G3IKE2	G3IKE2_CRIGR	9064;9715	2	2	4	2	2	4	2	2	4	2;2;1;1;1	2;2;1;1;1	2;2;1;1;1
1502	2	gi|344257005	Integrin beta-1	gb|EGW13109.1|	I79_016350	88.342	798	19	19	19	1.65e-99	1.2055	1.2723	0.20819	0.21641	16.756	23	152840000	67790000	85055000	G3HZ55	G3HZ55_CRIGR	4985	1	1	1	1	1	1	1	1	1	1;1	1;1	1;1
1503	2	gi|344257010	Estradiol 17-beta-dehydrogenase 12	gb|EGW13114.1|	I79_015493	34.82	312	25	25	25	1.31e-49	1.2981	1.4417	0.10183	0.10646	13.945	13	80124000	32954000	47170000	G3HWX8	G3HWX8_CRIGR	1238;6074	2	2	2	2	2	2	2	2	2	2;2	2;2	2;2
1504	3	gi|344257035	DNA-(apurinic or apyrimidinic site) lyase	gb|EGW13139.1|	APE I79_017326	35.512	317	22.7	22.7	22.7	4.35e-137	0.88645	0.92153	0.33776	0.24632	89.448	5	51343000	28865000	22477000	Q9Z2J2	Q9Z2J2_CRIGR	297;1216;3506;5057;6659;8616	6	6	6	1	1	1	1	1	1	6;6	1;1	1;1
1505	2	gi|354494271	PREDICTED: transmembrane protein 55B-like	gb|EGW13140.1|	I79_017327	28.548	261	8.4	8.4	8.4	1.76e-07						0	0	0	0	G3I1R1	G3I1R1_CRIGR	997	1	1	1	1	1	1	1	1	1	1;1;1	1;1;1	1;1;1
1506	2	gi|354494273	PREDICTED: purine nucleoside phosphorylase-like	gb|EGW13141.1|	I79_017328	38.027	344	12.8	12.8	12.8	1.11e-25						0	0	0	0	G3I1R2	G3I1R2_CRIGR	3575;4380;7488;8505	4	4	5	4	4	5	4	4	5	4;4	4;4	4;4
1507	2	gi|354491883	PREDICTED: probable ATP-dependent RNA helicase DHX36	gb|EGW13185.1|	I79_015859	109.71	958	2.8	2.8	2.8	6.31e-05	0.66868	0.69688	0.057579	0.10548		1	1003000	616310	386640	G3HXU5	G3HXU5_CRIGR	8147	1	1	1	1	1	1	1	1	1	1;1	1;1	1;1
1508	2	gi|354495847	PREDICTED: tubulin-specific chaperone D	gb|EGW13206.1|	I79_018226	132.26	1205	5	5	5	3.82e-20	1.105	1.2414	0.23502	0.23214	0.91333	2	5591900	2551800	3040100	G3I449	G3I449_CRIGR	2714;4228;5814;9198	4	5	5	4	5	5	2	3	3	4	4	2
1509	2	gi|354494153	PREDICTED: protein O-glucosyltransferase 1	gb|EGW13243.1|	I79_017261	47.241	401	3.5	3.5	3.5	1.3e-05	1.4331	1.4987	0.07876	0.082114		1	3965000	1586300	2378800	G3I1J9	G3I1J9_CRIGR	2244;5579;6719;6721;7299	5	5	6	5	5	6	5	5	6	5;5	5;5	5;5
1510	2	gi|354501729	PREDICTED: NHL repeat-containing protein 2	gb|EGW13320.1|	I79_021771	76.079	699	2.7	2.7	2.7	6.97e-37						0	0	0	0	G3IDI9	G3IDI9_CRIGR	1815	1	1	1	1	1	1	1	1	1	1;1	1;1	1;1
1511	3	gi|344257245	Proteasome assembly chaperone 1	gb|EGW13349.1|	I79_016730	32.955	289	8.3	8.3	8.3	3.22e-13	0.9077	0.84501	0.21844	0.27547		1	2322400	1259300	1063100	G3I054	G3I054_CRIGR	1897;1952;6564	3	3	4	3	3	4	3	3	4	3;3	3;3	3;3
1512	2	gi|354497670	PREDICTED: AP-2 complex subunit alpha-1	gb|EGW13423.1|	I79_019291	114.54	1043	12.8	7.1	7.1	1.16e-34	0.94412	0.90208	0.30613	0.32201	14.367	3	17055000	8645000	8410300	G3I710	G3I710_CRIGR	1954;2317	2	2	2	2	2	2	2	2	2	2;1;1;1	2;1;1;1	2;1;1;1
1513	2	gi|344257396	UDP-N-acetylglucosamine--peptide N-acetylglucosaminyltransferase 110 kDa subunit	gb|EGW13500.1|	I79_022343	136.9	1444	1.9	1.9	1.9	9.73e-08	0.73298	0.74567	0.097617	0.1536		1	2336000	1277900	1058200	G3IF31	G3IF31_CRIGR	5063;5572;5584	3	3	4	3	3	4	3	3	4	3;3	3;3	3;3
1514	8	gi|344257432	Isocitrate dehydrogenase	gb|EGW13536.1|	I79_014456	46.706	414	16.7	14.5	8.7	6.14e-18	1.0317	1.1088	0.37912	0.36832		1	5987000	2594500	3392400	G3HU51	G3HU51_CRIGR	726	1	1	1	1	1	1	1	1	1	1;1	1;1	1;1
1515	2	gi|344257471	Olfactory receptor 226	gb|EGW13575.1|	I79_021459	36.261	327	3.7	3.7	3.7	0.0025518						0	0	0	0	G3ICR0	G3ICR0_CRIGR	3001	1	1	1	1	1	1	1	1	1	1;1	1;1	1;1
1516	6	gi|344257498	UDP-glucuronosyltransferase 1-7C	gb|EGW13602.1|	I79_022242	60.235	535	9.9	9.9	9.9	1.44e-21	1.1452	1.1684	0.30857	0.30168	17.596	2	3953100	1752100	2200900	G3IET7	G3IET7_CRIGR	3934	1	1	1	1	1	1	1	1	1	1;1	1;1	1;1
1517	2	gi|354506130	PREDICTED: LOW QUALITY PROTEIN: dCTP pyrophosphatase 1-like	gb|EGW13607.1|	I79_024463	18.368	168	5.4	5.4	5.4	6.76e-05						0	0	0	0	G3IKR0	G3IKR0_CRIGR	7573;7621	2	2	2	2	2	2	2	2	2	2;2	2;2	2;2
1518	2	gi|354506398	PREDICTED: nucleoporin NUP188 homolog, partial	gb|EGW13679.1|	I79_024656	140.27	1264	3.3	3.3	3.3	0.0076673						0	0	0	0	G3IL93	G3IL93_CRIGR	8584	1	1	1	1	1	1	1	1	1	1;1;1	1;1;1	1;1;1
1519	2	gi|354501655	PREDICTED: tripeptidyl-peptidase 1-like	gb|EGW13684.1|	I79_021722	61.449	563	4.8	4.8	4.8	8.57e-07						0	0	0	0	G3IDE4	G3IDE4_CRIGR	1109;1964;1965;2112;2354;2630;3517;3590;4632;5353;8204;9041;9685;9897	14	14	19	14	14	19	14	14	19	14;14;14;3;3	14;14;14;3;3	14;14;14;3;3
1520	3	gi|344257595	Calcium-binding mitochondrial carrier protein SCaMC-1	gb|EGW13699.1|	I79_021374	52.76	475	6.1	6.1	6.1	2.46e-24						0	0	0	0	G3ICH6	G3ICH6_CRIGR	1617;2565;5513	3	3	3	3	3	3	3	3	3	3;3	3;3	3;3
1521	1	gi|344257622	Carcinoembryonic antigen-related cell adhesion molecule 5	gb|EGW13726.1|	I79_022654	46.333	410	2.9	2.9	2.9	0.024728						0	0	0	0	G3IFX9	G3IFX9_CRIGR	4412	1	1	2	1	1	2	1	1	2	1;1	1;1	1;1
1522	7	gi|344257661	Calmodulin	gb|EGW13765.1|	I79_024941	16.733	149	28.2	28.2	8.7	8.38e-52	0.87286	0.90972	0.31847	0.22169	20.562	15	99744000	51268000	48476000	G3IM13	G3IM13_CRIGR	1099;3365;6207;6213;8587;8754	6	10	14	6	10	14	6	10	14	6;6;2	6;6;2	6;6;2
1523	2	gi|354499112	PREDICTED: ribosomal RNA processing protein 1 homolog B-like	gb|EGW13785.1|	I79_020184	92.422	836	3.5	3.5	3.5	0.003086	0.9588	0.92849	0.34923	0.3635	0.30007	2	10239000	4829000	5410500	G3I9E3	G3I9E3_CRIGR	2453;3325;6222;7465	4	5	7	4	5	7	4	5	7	4;4;4;1	4;4;4;1	4;4;4;1
1524	2	gi|354505695	PREDICTED: long-chain-fatty-acid--CoA ligase 3	gb|EGW13805.1|	I79_024205	80.645	720	23.2	23.2	21.7	3.24e-139	0.83143	0.84417	0.21723	0.10888	25.016	14	123000000	64090000	58909000	G3IK12	G3IK12_CRIGR	2860;3691;4665;8154	4	4	5	4	4	5	4	4	5	4;4	4;4	4;4
1525	2	gi|354504216	PREDICTED: cleavage and polyadenylation specificity factor subunit 3	gb|EGW13808.1|	I79_023270	77.48	684	2.2	2.2	2.2	2.69e-29						0	0	0	0	G3IHI0	G3IHI0_CRIGR	389;1992;2321;2750;3168;3169;4245;4276;4387;4806;5181;5841;6193;6633;7495	15	24	30	2	3	5	1	1	1	15;15;8	2;2;1	1;1;0
1526	2	gi|344257723	Serine/arginine repetitive matrix protein 2	gb|EGW13827.1|	I79_022432	297.71	2791	2.3	2.3	2.3	7.83e-28	2.5009	2.3479	0.0011032	0.0015258		1	86327	0	86327	G3IFB0	G3IFB0_CRIGR	6848	1	1	1	1	1	1	1	1	1	1;1	1;1	1;1
1527	2	gi|344257738	39S ribosomal protein L21, mitochondrial	gb|EGW13842.1|	I79_022307	23.235	209	15.8	15.8	15.8	7.54e-32						0	0	0	0	G3IEZ6	G3IEZ6_CRIGR	1135;2480;4224;7569;8605;9471	6	7	8	6	7	8	6	7	8	6;6;3	6;6;3	6;6;3
1528	2	gi|344257749	Putative phospholipase B-like 2	gb|EGW13853.1|	I79_019209	65.54	585	4.1	4.1	4.1	9.7e-05	0.93885	0.97714	0.43016	0.4407	12.731	3	10392000	5346100	5046200	G3I6T1	G3I6T1_CRIGR	3102	1	1	1	1	1	1	1	1	1	1;1	1;1	1;1
1529	3	gi|354497513	PREDICTED: ATP-dependent RNA helicase DDX54 isoform 2	gb|EGW13865.1|	I79_019221	98.163	875	3.8	3.8	3.8	0.0013986						0	0	0	0	G3I6U3	G3I6U3_CRIGR	9285	1	1	1	1	1	1	1	1	1	1;1	1;1	1;1
1531	4	gi|4126964;g	peroxisomal membrane anchor protein	dbj|BAA36836.1|	PEX14	41.196	377	8.5	8.5	8.5	3.83e-31	1.6231	1.7649	0.022029	0.0248	6.6503	3	7770300	2892900	4877400	Q9Z2Z3	PEX14_CRILO	2786	1	1	1	1	1	1	1	1	1	1;1;1	1;1;1	1;1;1
1532	1	gi|344257836	TAR DNA-binding protein 43	gb|EGW13940.1|	I79_018871	21.767	213	14.6	8.5	8.5	1.13e-80						0	0	0	0	G3I5W3	G3I5W3_CRIGR	8660	1	1	1	1	1	1	1	1	1	1;1	1;1	1;1
1533	2	gi|344257849	Aconitate hydratase, mitochondrial	gb|EGW13953.1|	I79_023509	85.466	780	31.7	31.7	16.9	0	1.1104	1.1572	0.3211	0.33208	19.307	24	174670000	80211000	94463000	G3II47	G3II47_CRIGR	6756	1	1	2	1	1	2	1	1	2	1;1	1;1	1;1
1534	2	gi|354505177	PREDICTED: eukaryotic translation initiation factor 3 subunit D-like	gb|EGW13968.1|	I79_023859	63.975	548	14.2	14.2	14.2	2.5e-90	0.80345	0.812	0.17298	0.19105	33.363	3	15159000	8192000	6966700	G3IJ29	G3IJ29_CRIGR	5030;10032	2	2	2	2	2	2	2	2	2	2;2	2;2	2;2
1535	2	gi|354501868	PREDICTED: pre-mRNA-processing factor 40 homolog A	gb|EGW13988.1|	I79_021853	108.47	953	4.8	4.8	4.8	7.33e-06	0.75582	0.778	0.13146	0.19026	10.92	2	5689300	3124600	2564700	G3IDS0	G3IDS0_CRIGR	4533;6731;6788	3	3	4	3	3	4	3	3	4	3;3;1;1	3;3;1;1	3;3;1;1
1536	2	gi|354491635	PREDICTED: BAG family molecular chaperone regulator 2-like	gb|EGW14016.1|	I79_015673	27.071	249	5.6	5.6	5.6	1.04e-07	1.0754	1.0112	0.48645	0.49442	4.4007	2	89250	41092	48158	G3HXF1	G3HXF1_CRIGR	3606;6716	2	2	3	2	2	3	2	2	3	2	2	2
1537	2	gi|354491629	PREDICTED: ras-related protein Rab-23-like	ref|XP_003507957.1|	I79_015674	26.904	237	6.8	6.8	6.8	2.49e-25	1.2953	1.3506	0.15109	0.14346	9.7453	2	14829000	6117500	8711100	G3HXF2	G3HXF2_CRIGR	1928;5963;8249;9649	4	4	5	4	4	5	4	4	5	4;4	4;4	4;4
1538	2	gi|354502184	PREDICTED: exosome complex component RRP4-like	gb|EGW14057.1|	I79_022052	32.693	293	34.1	34.1	34.1	5.41e-36	0.92972	0.74766	0.09953	0.15575		1	5275900	2743300	2532600	G3IEA7	G3IEA7_CRIGR	4;20;5152;7900	4	4	4	4	4	4	4	4	4	4;4	4;4	4;4
1539	2	gi|344257977	putative ATP-dependent RNA helicase DDX17	gb|EGW14081.1|	I79_023964	72.644	652	14.9	9.4	9.4	4.07e-67	0.53839	0.54714	0.0049841	0.019108	6.7808	2	7167400	4654400	2513000	G3IJD1	G3IJD1_CRIGR	9173	1	1	1	1	1	1	1	1	1	1;1	1;1	1;1
1540	2	gi|354501326	PREDICTED: caseinolytic peptidase B protein homolog	ref|XP_003512743.1|	I79_021501	75.69	677	1.6	1.6	1.6	0.014613						0	0	0	0	G3ICU8	G3ICU8_CRIGR	7110	1	1	1	1	1	1	1	1	1	1;1	1;1	1;1
1541	2	gi|344257985	Phosphatidylinositol-3,4,5-trisphosphate 5-phosphatase 2	gb|EGW14089.1|	I79_021504	138.43	1253	4.2	4.2	4.2	6.97e-07	0.98563	0.99262	0.45585	0.48025		1	3576900	1436400	2140500	G3ICV1	G3ICV1_CRIGR	9110;9734	2	2	2	2	2	2	2	2	2	2;2	2;2	2;2
1542	4	gi|344257987	Isocitrate dehydrogenase	gb|EGW14091.1|	I79_023209	50.998	452	29.9	29.9	27.9	2.81e-183	1.5815	1.6244	0.043712	0.045887	10.455	18	73675000	26979000	46696000	G3IHC0	G3IHC0_CRIGR	8121	1	1	2	1	1	2	1	1	2	1;1	1;1	1;1
1543	3	gi|344258031	6-phosphofructokinase, muscle type	gb|EGW14135.1|	I79_021781	85.197	780	19.2	19.2	17.8	1.84e-113	0.86613	0.84277	0.21521	0.23319	10.054	5	31473000	17160000	14313000	G3IDJ8	G3IDJ8_CRIGR	4529;7521;7658;8369;9881	5	5	7	5	5	7	5	5	7	5;5;5	5;5;5	5;5;5
1544	3	gi|354493412	PREDICTED: cullin-5-like isoform 1	gb|EGW14184.1|	I79_016805	95.066	814	10	10	10	7.61e-40	0.059425	0.065677	3.55e-30	4.11e-27	238.71	6	18315000	11123000	7192100	G3I0C6	G3I0C6_CRIGR	8071;8072	2	2	4	2	2	4	2	2	4	2;2	2;2	2;2
1545	2	gi|344258082	Acetyl-CoA acetyltransferase, mitochondrial	gb|EGW14186.1|	I79_016807	44.601	424	21.7	21.7	21.7	2.06e-131	1.0936	1.1852	0.29037	0.28449	1.706	2	5389400	2621800	2767500	G3I0C8	G3I0C8_CRIGR	7988	1	1	1	1	1	1	1	1	1	1;1	1;1	1;1
1546	4	gi|344258109	Protein KIAA0664	gb|EGW14213.1|	I79_014897	146.11	1324	4.1	4.1	4.1	0.00069684	0.88094	0.91884	0.33335	0.37757		1	2797400	1390500	1406800	G3HVB6	G3HVB6_CRIGR	9824	1	1	1	1	1	1	1	1	1	1	1	1
1547	2	gi|344258111	Platelet-activating factor acetylhydrolase IB subunit alpha	gb|EGW14215.1|	I79_014899	46.67	410	3.7	3.7	3.7	0.00037367	0.80758	0.79896	0.15638	0.21575		1	3811800	1859000	1952800	G3HVB8	G3HVB8_CRIGR	6772	1	1	1	1	1	1	1	1	1	1;1	1;1	1;1
1548	2	gi|344258112	Putative methyltransferase METT10D	gb|EGW14216.1|	I79_014901	62.481	553	2.2	2.2	2.2	8.1e-12						0	0	0	0	G3HVB9	G3HVB9_CRIGR	4840;6874	2	3	3	2	3	3	2	3	3	2;2	2;2	2;2
1549	2	gi|354504234	PREDICTED: ras-related GTP-binding protein A-like, partial	gb|EGW14271.1|	I79_023283	35.079	300	9	9	9	1.25e-13						0	0	0	0	G3IHJ3	G3IHJ3_CRIGR	3239;3282;3284;4603	4	4	5	4	4	5	4	4	5	4;4;4;3;2;2	4;4;4;3;2;2	4;4;4;3;2;2
1550	2	gi|354506183	PREDICTED: THO complex subunit 2-like	gb|EGW14279.1|	I79_024485	184.03	1601	3.2	0.8	0.8	2.57e-10	1.1191	1.1001	0.39012	0.37872		1	2551700	1224600	1327100	G3IKT2	G3IKT2_CRIGR	759;3251;4680;5469;5911;6969;7018;8202;10064	9	12	18	9	12	18	8	11	16	9;9;9;9	9;9;9;9	8;8;8;8
1551	2	gi|354504107	PREDICTED: endothelial differentiation-related factor 1-like	gb|EGW14300.1|	I79_023202	14.392	130	11.5	11.5	11.5	0.023514	0.43536	0.4325	0.00019237	0.0020454		1	2082200	1414100	668170	G3IHB4	G3IHB4_CRIGR	2450;3980	2	2	2	2	2	2	2	2	2	2;2	2;2	2;2
1552	2	gi|344258240	Bifunctional purine biosynthesis protein PURH	gb|EGW14344.1|	I79_017373	64.65	592	49	49	49	0	1.0665	1.1192	0.36608	0.37787	13.065	18	262710000	122100000	140610000	G3I1V4	G3I1V4_CRIGR	31	1	1	1	1	1	1	1	1	1	1;1;1	1;1;1	1;1;1
1553	2	gi|344258259	RhoA activator C11orf59-like	gb|EGW14363.1|	I79_023480	26.097	236	22.9	22.9	22.9	7.21e-24	1.3566	1.2986	0.18732	0.17915	26.694	3	23718000	9480400	14237000	G3II19	G3II19_CRIGR	6033	1	1	1	1	1	1	1	1	1	1	1	1
1554	3	gi|344258281	Thymidylate synthase	gb|EGW14385.1|	I79_022656	34.826	307	17.6	17.6	17.6	2.29e-81	1.2394	1.2266	0.24881	0.2402	22.181	3	13739000	6392000	7347400	G3IFY1	G3IFY1_CRIGR	3586;3855;4336;5288;5570;6463;7473;7508;9094;9733;9790	11	12	14	11	12	14	11	12	14	11;11;1;1;1;1	11;11;1;1;1;1	11;11;1;1;1;1
1555	8	gi|344258283	Proto-oncogene tyrosine-protein kinase Yes	gb|EGW14387.1|	I79_022658	60.73	541	24.4	24.4	24.4	6.93e-79	1.1379	1.2527	0.22491	0.2164	101.96	9	34620000	16113000	18506000	G3IFY3	G3IFY3_CRIGR	106;118;587;2360;4990;6302;8859;8860	8	10	11	8	10	11	8	10	11	8;8;3;2;1;1	8;8;3;2;1;1	8;8;3;2;1;1
1556	4	gi|344258297	60S ribosomal protein L8	gb|EGW14401.1|	I79_025329	28.024	257	30	30	30	4.64e-49	0.96934	1.045	0.46397	0.47697	42.237	18	62873000	28017000	34856000	G3IN18	G3IN18_CRIGR	2964;4121;4190;4747;4871;6028;8018	7	8	11	7	8	11	7	8	11	7;7	7;7	7;7
1557	2	gi|344258300	Flap endonuclease 1	gb|EGW14404.1|	I79_022524	46.307	412	7.8	7.8	7.8	0.0062541	0.8713	0.9005	0.30358	0.35186		1	1705900	843350	862590	G3IFK1	G3IFK1_CRIGR	457;1291;3470;8422	4	5	6	4	5	6	4	5	6	4;4;2	4;4;2	4;4;2
1558	2	gi|344258340	DNA damage-binding protein 1	gb|EGW14444.1|	I79_023537	126.93	1140	3.8	3.8	3.8	0.033589	1.1126	1.1487	0.33088	0.32275	6.2403	2	5602000	2431900	3170000	G3II69	G3II69_CRIGR	4809	1	1	1	1	1	1	1	1	1	1;1	1;1	1;1
1559	2	gi|354504629	PREDICTED: bifunctional ATP-dependent dihydroxyacetone kinase/FAD-AMP lyase (cyclizing)-like	gb|EGW14445.1|	I79_023538	68.918	667	2.4	2.4	2.4	3.87e-06						0	0	0	0	G3II70	G3II70_CRIGR	55;526;1993;2319;2750;3167;4245;4422;4806;5180;5842;6016;6633;7496;9346;9916	16	23	31	9	13	18	8	10	14	16;16;12;8	9;9;5;2	8;8;4;2
1560	2	gi|344258383	Importin subunit alpha-1	gb|EGW14487.1|	I79_024248	60.241	538	10	10	10	0.00016385	0.9407	1.0721	0.42685	0.41347	25.63	3	5918500	2614800	3303600	G3IK55	G3IK55_CRIGR	6309;7941;8109;8355;9495;9534	6	7	10	6	7	10	6	7	10	6;6	6;6	6;6
1561	3	gi|344258409	Fatty acyl-CoA reductase 1	gb|EGW14513.1|	I79_023997	59.39	515	2.5	2.5	2.5	1.67e-20	0.95186	0.97287	0.42305	0.45312		1	1736100	621010	1115100	G3IJG2	G3IJG2_CRIGR	4715	1	1	1	1	1	1	1	1	1	1	1	1
1562	2	gi|354506677	PREDICTED: 26S proteasome non-ATPase regulatory subunit 5	gb|EGW14518.1|	I79_024849	55.869	504	6.3	6.3	6.3	4.01e-08	0.99134	0.99866	0.46583	0.48847		1	3037500	1423800	1613700	G3ILS7	G3ILS7_CRIGR	1534;4093;4692;8787	4	6	11	4	6	11	3	3	5	4;4;2;1	4;4;2;1	3;3;1;1
1563	2	gi|354500757	PREDICTED: density-regulated protein-like	gb|EGW14528.1|	I79_021192	22.199	198	8.1	8.1	8.1	1.6e-18	0.96465	1.0319	0.48235	0.46615		1	4204600	2092700	2112000	G3IC05	G3IC05_CRIGR	65;388;762;2735;2930;4646;4756;5596;5705;6102;6244;6604;6995;7352;7536;8521	16	22	26	1	1	1	1	1	1	16	1	1
1564	2	gi|354500766	PREDICTED: vacuolar protein sorting-associated protein 37B-like, partial	gb|EGW14532.1|	I79_021196	27.183	248	19.8	19.8	19.8	5.06e-25	0.59783	0.62823	0.022496	0.054452	16.436	4	3920300	2271500	1648900	G3IC08	G3IC08_CRIGR	1153;1890;2633;2805;2981;3154;3424;4252;4940;4945;5537;5577;5578;6079;9637	15	16	20	15	16	20	15	16	20	15;11	15;11	15;11
1565	2	gi|344258441	UPF0378 protein KIAA0100	gb|EGW14545.1|	I79_022890	108.66	960	2.5	2.5	2.5	4.27e-38						0	0	0	0	G3IGH5	G3IGH5_CRIGR	1509;5937	2	2	2	2	2	2	2	2	2	2;1	2;1	2;1
1566	3	gi|344258445	Ras-related protein Rab-34	gb|EGW14549.1|	I79_022894	29.145	259	10.8	10.8	10.8	2.72e-22	0.85937	0.88643	0.28118	0.29783	34.406	2	10599000	6516500	4082800	G3IGH9	G3IGH9_CRIGR	2081;6681;7241;8130	4	4	4	4	4	4	4	4	4	4;4;4	4;4;4	4;4;4
1567	24	gi|344258446	60S ribosomal protein L23a	gb|EGW14550.1|	I79_022895	23.122	204	22.1	22.1	17.2	1.32e-52	0.78347	0.78	0.13373	0.042247	29.855	39	407680000	214990000	192680000	G3IGI0	G3IGI0_CRIGR	4302	1	1	1	1	1	1	1	1	1	1;1	1;1	1;1
1568	2	gi|344258502	ADP-ribosylation factor 6	gb|EGW14606.1|	I79_025237	20.082	175	33.1	33.1	33.1	7.73e-15	1.1076	1.1455	0.33451	0.32605	5.0537	7	24938000	11655000	13283000	G3IMU0	G3IMU0_CRIGR	981;3555	2	2	2	2	2	2	2	2	2	2;2	2;2	2;2
1569	2	gi|344258542	Eukaryotic translation initiation factor 4B	gb|EGW14646.1|	I79_023184	69.57	616	8.3	8.3	8.3	7.03e-17	0.78367	0.76443	0.11656	0.13342	5.0738	2	13609000	7406400	6202100	G3IH96	G3IH96_CRIGR	4290	1	1	1	1	1	1	1	1	1	1;1	1;1	1;1
1570	3	gi|344258568	hypothetical protein I79_023008	gb|EGW14672.1|	I79_023008	88.955	805	2.4	2.4	2.4	0.00011109						0	0	0	0	G3IGT2	G3IGT2_CRIGR	1393;1394;3737;7961;8502;8685	6	11	18	1	1	2	1	1	2	6;6;6;6	1;1;1;1	1;1;1;1
1571	2	gi|344258571	Sjoegren syndrome/scleroderma autoantigen 1	gb|EGW14675.1|	I79_023011	21.413	199	8.5	8.5	8.5	0.0014438	0.72976	0.69128	0.053832	0.10057		1	8964.4	6045.8	2918.6	G3IGT5	G3IGT5_CRIGR	714;715;5310;6947;9256;9516	6	6	6	6	6	6	6	6	6	6;6;1;1	6;6;1;1	6;6;1;1
1572	2	gi|344258654	Mitochondrial import inner membrane translocase subunit Tim9	gb|EGW14758.1|	I79_025279	10.39	89	16.9	16.9	16.9	2.86e-37	1.3839	1.3549	0.14836	0.14078	5.1625	2	11442000	4653100	6789300	G3IMX4	G3IMX4_CRIGR	2100;2891;3633;6972;7058;10068	6	6	8	6	6	8	4	4	5	6;6	6;6	4;4
1573	2	gi|344258657	Ubiquitin-like modifier-activating enzyme 1	gb|EGW14761.1|	I79_020983	117.7	1058	37	37	37	0	0.9327	0.90881	0.317	0.21985	13.827	41	259960000	131980000	127980000	G3IBG3	G3IBG3_CRIGR	1272;2574	2	2	2	1	1	1	1	1	1	2;2;1;1;1;1;1;1;1;1;1;1;1;1;1	1;1;1;1;1;1;1;1;1;1;1;1;1;1;1	1;1;1;1;1;1;1;1;1;1;1;1;1;1;1
1574	2	gi|344258664	Metalloproteinase inhibitor 1	gb|EGW14768.1|	I79_020990	22.401	203	18.2	18.2	18.2	1.24e-38	1.9753	1.9291	0.0096435	0.010152	53.664	5	68999000	27101000	41897000	G3IBH0	G3IBH0_CRIGR	372;5150;6415;7147;8425	5	5	5	5	5	5	5	5	5	5;5	5;5	5;5
1575	2	gi|344258678	26S proteasome non-ATPase regulatory subunit 13	gb|EGW14782.1|	I79_025448	30.911	273	37.7	37.7	37.7	4.78e-88	1.15	1.1749	0.30137	0.29277	7.1236	4	30439000	14096000	16344000	G3IND2	G3IND2_CRIGR	367;2929;5344	3	3	4	3	3	4	3	3	4	3;3	3;3	3;3
1576	2	gi|344258686	Elongator complex protein 3	gb|EGW14790.1|	I79_019136	63.204	556	3.6	3.6	3.6	8.27e-08	0.6404	0.69791	0.058287	0.10639		1	2414100	1320000	1094000	G3I6L2	G3I6L2_CRIGR	5348;9186	2	2	3	2	2	3	2	2	3	2;2;2;2	2;2;2;2	2;2;2;2
1577	1	gi|344258698	Ribosome maturation protein SBDS	gb|EGW14802.1|	I79_023156	21.096	181	19.3	19.3	19.3	7.33e-169	0.8442	0.91267	0.32328	0.22776	6.768	4	36994000	19228000	17766000	G3IH72	G3IH72_CRIGR	944;1326;2547	3	3	5	1	1	1	1	1	1	3	1	1
1578	2	gi|354506322	PREDICTED: retinol dehydrogenase 13-like	gb|EGW14839.1|	I79_024599	32.878	307	13.4	13.4	13.4	1.03e-09	1.0553	1.0769	0.42043	0.40739	22.193	2	3161900	1384400	1777500	G3IL38	G3IL38_CRIGR	50;763;1731;2424;2468;2757;3077;3612;3839;4587;4676;5165;5498;5761;5853;6020;6559;6949;7515;7659;8081;8082;8192;8638;8700;9563;9598;9954	28	32	47	28	32	47	28	32	47	28;26	28;26	28;26
1579	12	gi|344258758	Liver carboxylesterase	gb|EGW14862.1|	I79_023630	62.171	561	4.8	4.8	4.8	0.0047903						0	0	0	0	G3IIG1	G3IIG1_CRIGR	232;4805	2	2	2	2	2	2	2	2	2	2;2	2;2	2;2
1580	4	gi|344258772	40S ribosomal protein S6	gb|EGW14876.1|	I79_025249	13.623	121	36.4	9.9	9.9	2.26e-100	0.58752	0.52486	0.0029886	0.0049049	87.112	2	15633000	11226000	4406500	G3IMV1	G3IMV1_CRIGR	1833	1	2	2	1	2	2	1	2	2	1	1	1
1581	1	gi|344258776	Leucine-rich repeat, immunoglobulin-like domain and transmembrane domain-containing protein 3	gb|EGW14880.1|		82.534	750	2.9	2.9	2.9	2.52e-19	0.82923	0.82629	0.1921	0.21021	3.6449	2	21786000	11563000	10224000			366;3803;8238	3	3	3	3	3	3	3	3	3	3;2	3;2	3;2
1582	2	gi|354505805	PREDICTED: protein transport protein Sec24D-like, partial	gb|EGW14901.1|	I79_024278	103.09	935	3	3	3	0.00018264	0.68993	0.7013	0.060663	0.073831	12.529	3	12025000	6730400	5294400	G3IK83	G3IK83_CRIGR	1063;1903;2609;5336;5404;8408;9615	7	7	7	7	7	7	7	7	7	7;5;1	7;5;1	7;5;1
1583	2	gi|344258871	Dipeptidyl-peptidase 2	gb|EGW14975.1|	I79_025398	56.396	506	2.4	2.4	2.4	2.35e-07						0	0	0	0	G3IN86	G3IN86_CRIGR	1956;8991	2	2	2	2	2	2	2	2	2	2;2	2;2	2;2
1584	2	gi|354507430	PREDICTED: endoplasmic reticulum mannosyl-oligosaccharide 1,2-alpha-mannosidase-like, partial	gb|EGW14976.1|	I79_025399	56.021	492	4.3	4.3	4.3	0.01447	0.82621	0.82586	0.1915	0.25009		1	5167900	2878900	2289000	G3IN87	G3IN87_CRIGR	1336;4260;6209;7555	4	5	6	4	5	6	4	5	6	4;1	4;1	4;1
1585	3	gi|354498181	PREDICTED: myosin-XVIIIa isoform 1	gb|EGW14984.1|	I79_019614	233.1	2054	4.4	4.4	4.4	4.94e-24	1.077	1.0776	0.41947	0.40648	24.759	2	4073300	2148800	1924400	G3I7W5	G3I7W5_CRIGR	2546;4262;7516;9494	4	4	5	4	4	5	4	4	5	4;3	4;3	4;3
1586	3	gi|344258886	Flotillin-2	gb|EGW14990.1|	I79_019620	47.068	428	2.6	2.6	2.6	5.9e-15						0	0	0	0	G3I7X1	G3I7X1_CRIGR	9367	1	1	1	1	1	1	1	1	1	1;1	1;1	1;1
1587	2	gi|354501019	PREDICTED: COP9 signalosome complex subunit 5	gb|EGW14995.1|	I79_021338	37.775	336	16.7	16.7	16.7	5.08e-15	0.96456	0.99405	0.45821	0.46732	7.4866	5	21411000	10631000	10779000	G3ICE3	G3ICE3_CRIGR	380;753;2161;2663;2713;2892;3629;5894;6137;6471;6808;7631;7664;8211;8962;9343	16	18	26	16	18	26	16	18	26	16;9	16;9	16;9
1588	2	gi|354504721	PREDICTED: secretory carrier-associated membrane protein 2-like, partial	gb|EGW15021.1|	I79_023583	34.509	310	6.5	6.5	6.5	3.89e-17						0	0	0	0	G3IIB5	G3IIB5_CRIGR	7052	1	1	1	1	1	1	1	1	1	1	1	1
1589	1	gi|344258953	Spliceosome RNA helicase BAT1	gb|EGW15057.1|	I79_025672	18.346	155	36.1	36.1	21.9	1.1e-68	0.84472	0.81909	0.18236	0.20047	1.6985	2	10557000	5347200	5210200	G3INX6	G3INX6_CRIGR	562	1	1	2	1	1	2	1	1	2	1;1	1;1	1;1
1590	2	gi|344258962	Calpain-1 catalytic subunit	gb|EGW15066.1|	I79_024883	84.391	740	9.2	9.2	9.2	3.99e-08	0.78675	0.78828	0.14339	0.2026	12.399	2	3781400	1879300	1902100	G3ILW1	G3ILW1_CRIGR	694;1749;2043;4101;6212;6400;7193;7766;8041	9	9	12	9	9	12	9	9	12	9;9	9;9	9;9
1591	2	gi|354507298	PREDICTED: hypothetical protein LOC100770984	gb|EGW15084.1|	I79_025305	33.113	295	5.8	5.8	5.8	0.011486	1.4689	1.4541	0.096355	0.099353		1	3554600	1305400	2249200	G3IMZ7	G3IMZ7_CRIGR	9920	1	1	2	1	1	2	1	1	2	1	1	1
1592	4	gi|344259001	Serrate RNA effector molecule-like	gb|EGW15105.1|	I79_023004	96.402	841	2.7	2.7	2.7	0.0026314	0.87343	0.83249	0.20066	0.21875		1	7943800	4350400	3593400	G3IGS8	G3IGS8_CRIGR	4326;8343;8975	3	4	5	3	4	5	3	4	5	3;3	3;3	3;3
1593	2	gi|344259015	NAD(P) transhydrogenase, mitochondrial	gb|EGW15119.1|	I79_024624	22.245	207	22.2	22.2	22.2	1.43e-12	1.3352	1.4236	0.1103	0.10362	17.741	3	8835800	3500900	5335000	G3IL62	G3IL62_CRIGR	589;1172;1531;2916;3837;4030;4568;5003;7768;9456	10	11	19	6	7	13	5	5	9	10;10	6;6	5;5
1594	3	gi|354505374	PREDICTED: nuclear fragile X mental retardation-interacting protein 2-like, partial	ref|XP_003514745.1|	I79_023986	83.333	772	3.8	3.8	3.8	2.1e-20						0	0	0	0	G3IJF2	G3IJF2_CRIGR	888;1081;1934;2625;3188;3436;4229;5258;7413;7435	10	12	19	10	12	19	10	12	19	10	10	10
1595	5	gi|354506524	PREDICTED: seryl-tRNA synthetase, cytoplasmic isoform 2	gb|EGW15135.1|	I79_024749	61.408	536	33	33	33	2.07e-177	0.93585	0.95689	0.3964	0.32583	13.055	9	133310000	67664000	65650000	G3ILI3	G3ILI3_CRIGR	900;1271;1550;3098;3499;3652;4080;4081;4601;8140;9565;9950;10017	13	15	18	13	15	18	13	15	18	13	13	13
1596	4	gi|354502326	PREDICTED: serpin B6 isoform 2	gb|EGW15136.1|	I79_022109	45.305	399	15.8	15.8	15.8	2.17e-19	0.85346	0.8891	0.2854	0.30193	25.252	7	30015000	16055000	13960000	G3IEG2	G3IEG2_CRIGR	1515;2207;6431	3	3	3	3	3	3	3	3	3	3;3;1	3;3;1	3;3;1
1597	2	gi|344259035	Valacyclovir hydrolase	gb|EGW15139.1|	I79_022112	32.634	291	24.4	24.4	24.4	1.32e-08	1.2009	1.2032	0.27167	0.26303	25.316	6	9330700	4032900	5297800	G3IEG5	G3IEG5_CRIGR	3247;4417;5659;9266	4	5	5	4	5	5	1	1	1	4;4	4;4	1;1
1598	3	gi|344259036	Tubulin beta-2A chain	gb|EGW15140.1|	I79_022113	49.906	445	47.9	6.5	2.7	0	0.86194	1.1156	0.37064	0.3825	19.775	11	102460000	52683000	49773000	G3IEG6	G3IEG6_CRIGR	227;1486;6358	3	3	3	3	3	3	3	3	3	3;3	3;3	3;3
1599	2	gi|354506001	PREDICTED: serine/threonine-protein kinase MARK2	gb|EGW15142.1|	I79_024400	86.389	776	2.6	2.6	2.6	1.25e-113						0	0	0	0	G3IKJ7	G3IKJ7_CRIGR	24;4976;5542;8111;8874;9015	6	6	8	6	6	8	6	6	8	6;5	6;5	6;5
1600	2	gi|344259042	Glutathione S-transferase Mu 1	gb|EGW15146.1|	I79_025478	25.517	218	8.7	8.7	8.7	1.09e-25	1.2174	1.1737	0.30276	0.2962		1	7049700	3276000	3773700	G3INF7	G3INF7_CRIGR	5995;6501;7337	3	3	4	3	3	4	3	3	4	3;3;3;3;1;1;1;1	3;3;3;3;1;1;1;1	3;3;3;3;1;1;1;1
1601	4	gi|354505791	PREDICTED: mitochondrial fission factor-like	gb|EGW15150.1|	I79_024270	38.392	343	15.2	15.2	15.2	8.08e-67	0.7033	0.77635	0.1296	0.14691	39.16	2	11032000	5989200	5043000	G3IK75	G3IK75_CRIGR	5752;6234;6960	3	4	5	1	2	2	1	2	2	3	1	1
1602	1	gi|344259106	26S proteasome non-ATPase regulatory subunit 3	gb|EGW15210.1|	I79_024752	13.918	119	23.5	23.5	23.5	1.9e-115	0.93923	0.94718	0.38023	0.39316		1	14831000	8081000	6750400	G3ILI6	G3ILI6_CRIGR	5137	1	1	1	1	1	1	1	1	1	1;1	1;1	1;1
1603	2	gi|344259127	GPI transamidase component PIG-S	gb|EGW15231.1|	I79_024238	61.797	555	16.6	16.6	16.6	4.13e-05	1.507	1.632	0.042149	0.045573	7.9053	2	3052100	1192400	1859700	G3IK45	G3IK45_CRIGR	8428	1	1	2	1	1	2	1	1	2	1;1	1;1	1;1
1604	2	gi|344259215	Microtubule-associated protein 6	gb|EGW15319.1|	I79_025566	50.393	477	15.7	15.7	15.7	9.57e-71	0.89803	0.94358	0.37424	0.29505	18.524	12	142800000	74010000	68790000	G3INN8	G3INN8_CRIGR	210;741;1152;1605;2285;3509;3831;4885;7093;7134;7765;9667	12	17	21	12	17	21	12	17	21	12;12;12	12;12;12	12;12;12
1605	6	gi|347300327	40S ribosomal protein S13	ref|NP_001231462.1|	RPS13	17.192	151	25.2	25.2	25.2	4.9e-59	0.87382	0.84825	0.22314	0.1146	6.3233	10	289820000	148850000	140970000	Q9WVH0	RS13_CRIGR	603;2830;3949;5033;6627;6650;7460	7	8	12	7	8	12	7	8	12	7;7	7;7	7;7
1606	4	gi|350537945	peroxiredoxin-1	ref|NP_001233694.1|	PRDX1 TDPX2	22.262	199	58.3	58.3	54.3	2.46e-79	0.94878	0.93715	0.36355	0.2805	36.611	61	377400000	185800000	191600000	Q9JKY1	PRDX1_CRIGR	871;1864;3322;7321	4	4	5	4	4	5	4	4	5	4;4	4;4	4;4
1607	2	gi|350538417	mitochondrial folate transporter	ref|NP_001233717.1|	MFT	35.124	316	8.2	8.2	8.2	3.72e-05	0.91066	0.94779	0.38124	0.41821		1	2521000	1207200	1313800	Q6IZB5	Q6IZB5_CRIGR	427;739;9723	3	3	3	3	3	3	2	2	2	3;3	3;3	2;2
1608	4	gi|350538479	class V beta tubulin	ref|NP_001233720.1|		50.104	447	59.3	34.5	31.8	2.59e-288	0.7699	0.97123	0.42031	0.35989	19.891	18	107000000	59277000	47723000	Q4F888	Q4F888_CRIGR	7033;9474;9727	3	3	3	3	3	3	3	3	3	3;3;3	3;3;3	3;3;3
1609	4	gi|350539727	heterochromatin protein 1 gamma	ref|NP_001233631.1|		20.811	183	22.4	22.4	13.7	3.54e-119	1.1748	1.1184	0.36717	0.37898	22.313	24	65331000	28467000	36864000	Q6E6J8	Q6E6J8_CRIGR	1151;1633;2449;3300;3670;5226;6408;6565;7376;7939;7996;8375	12	16	19	12	16	19	12	16	19	12;12;5	12;12;5	12;12;5
1610	1	gi|351000013	hexokinase 1	gb|AEQ38539.1|	HK1	99.096	889	25.1	2.5	2.5	2.17e-172						0	0	0	0	G4Y367	G4Y367_CRIGR	2665;2836;7361	3	4	5	3	4	5	3	4	5	3;3;3;3	3;3;3;3	3;3;3;3
1611	2	gi|354465080	PREDICTED: calpain-2 catalytic subunit	gb|EGV92511.1|	I79_000054	79.954	700	31.1	31.1	31.1	1.56e-108	1.2975	1.2447	0.23204	0.24094	19.87	25	111070000	46567000	64500000	G3GRB1	G3GRB1_CRIGR	6168;8032	2	2	2	2	2	2	2	2	2	2;1	2;1	2;1
1612	2	gi|354465102	PREDICTED: bifunctional aminoacyl-tRNA synthetase	gb|EGV92541.1|	I79_000086	169.81	1510	28.9	28.9	28.9	0	0.91848	0.92644	0.34584	0.25688	20.232	47	240240000	120300000	119940000	G3GRE1	G3GRE1_CRIGR	5655;5990	2	2	2	2	2	2	2	2	2	2;1	2;1	2;1
1613	2	gi|354465238	PREDICTED: disintegrin and metalloproteinase domain-containing protein 10	gb|EGV99898.1|	I79_000174	83.827	745	5.9	5.9	5.9	5.76e-07	1.1454	1.2162	0.2588	0.25465		1	2674100	1011600	1662500	G3GRM2	G3GRM2_CRIGR	1772;2414;3440;4799;5047;6680;7021	7	8	10	7	8	10	7	8	10	7;6	7;6	7;6
1614	3	gi|354465282	PREDICTED: E3 ubiquitin-protein ligase NEDD4-like	gb|EGV99884.1|	I79_000157	108.42	944	10.6	10.6	10.6	1.55e-70	0.50056	0.49002	0.001209	0.0021763	13.448	3	18282000	11719000	6563600	G3GRK8	G3GRK8_CRIGR	5924	1	1	1	1	1	1	1	1	1	1	1	1
1615	2	gi|354465412	PREDICTED: cadherin-13	ref|XP_003495174.1|	I79_000283	78.197	713	7.4	7.4	7.4	1.01e-34	1.1949	0.99825	0.46514	0.48791		1	1438100	629510	808570	G3GRY8	G3GRY8_CRIGR	3158;5711;6782;7136;9705;9820;9901	7	10	13	7	10	13	2	2	3	7;1;1	7;1;1	2;0;0
1616	2	gi|354465562	PREDICTED: succinyl-CoA ligase	gb|EGV97739.1|	I79_000350	45.007	414	17.4	17.4	17.4	1.19e-31	1.4681	1.4932	0.080762	0.08455	32.9	6	40270000	14798000	25473000	G3GS40	G3GS40_CRIGR	4793;7953	2	2	2	2	2	2	2	2	2	2;1	2;1	2;1
1617	2	gi|354465636	PREDICTED: importin-5-like	gb|EGV94425.1|	I79_000383	120.41	1069	23.4	23.4	23.4	3.87e-92	1.0861	1.0951	0.39652	0.40877	13.567	15	50939000	23525000	27414000	G3GS70	G3GS70_CRIGR	2195;3942;9927	3	3	5	3	3	5	3	3	5	3;1;1	3;1;1	3;1;1
1618	1	gi|354465739	PREDICTED: 5'-nucleotidase domain-containing protein 2-like	ref|XP_003495334.1|		46.076	390	4.9	4.9	4.9	0.026089	1.2449	1.4586	0.094397	0.097442		1	4357300	2009000	2348200			1258;2216;4242;5961;8167;9973	6	7	9	6	7	9	6	7	9	6;2	6;2	6;2
1619	1	gi|354465777	PREDICTED: mitochondrial import inner membrane translocase subunit Tim23-like	ref|XP_003495353.1|		21.888	209	8.1	8.1	8.1	1.31e-13	1.0611	1.0113	0.48648	0.49409	38.461	7	16786000	7332000	9453600			1451;7594;8221	3	3	4	3	3	4	3	3	4	3	3	3
1620	1	gi|354465807	PREDICTED: annexin A8-like	ref|XP_003495368.1|		36.688	327	44.3	44.3	44.3	0	1.5235	1.549	0.062426	0.065438	14.316	27	404090000	156010000	248080000			496;719;893;2162;2681;2828;2879;3051;4102;4210;5899;5988;6481;6561;8759;9898	16	16	18	16	16	18	16	16	18	16;15	16;15	16;15
1621	1	gi|354465880	PREDICTED: glutamate dehydrogenase 1, mitochondrial	ref|XP_003495404.1|		45.202	413	44.1	44.1	44.1	1.23e-138	1.2883	1.3659	0.1416	0.1477	31.785	14	59115000	25124000	33991000			5117;5237;5985;5986;9597	5	5	6	5	5	6	5	5	6	5	5	5
1622	3	gi|354465940	PREDICTED: disks large homolog 1 isoform 1	ref|XP_003495434.1|	I79_000613	102.99	927	4.7	4.7	4.7	1.55e-89	1.7974	2.0209	0.0060288	0.0073969	35.347	3	645350	223190	422160	G3GSJ8	G3GSJ8_CRIGR	4279;9737	2	2	4	2	2	4	2	2	4	2;1	2;1	2;1
1623	2	gi|354466134	PREDICTED: coatomer subunit beta'	gb|EGW00467.1|	I79_000735	102.45	905	9.8	9.8	9.8	2.31e-33	0.96847	0.98514	0.44345	0.45332	24.865	5	16681000	7785800	8895500	G3GSW3	G3GSW3_CRIGR	515;615;4462;4867;7133;7935	6	6	6	6	6	6	6	6	6	6;3	6;3	6;3
1624	1	gi|354466146	PREDICTED: plastin-1	ref|XP_003495536.1|		70.534	630	6.2	2.5	2.5	3.84e-06	0.1263	0.13596	3.67e-17	5.18e-12	70.839	4	1567300	1506100	61148			5965;6403;6509;7102;7237;7662;7743;7772;8025;8396	10	10	13	10	10	13	10	10	13	10;9	10;9	10;9
1625	2	gi|354466175	PREDICTED: LOW QUALITY PROTEIN: serine/threonine-protein kinase ATR-like	gb|EGW00493.1|	I79_000761	321.16	2818	1.2	1.2	1.2	0.0052455						0	613790	613790	0	G3GSY9	G3GSY9_CRIGR	383;1742;4492;5201;5501;5502;5876;5982;6043;8225	10	10	10	10	10	10	10	10	10	10;9	10;9	10;9
[truncated: 518 more rows]
